# Supplementary material for: Perennial Kernza cropping promotes rhizosphere microbiome stability and endophyte recruitment compared to annual wheat
Source: Environ Microbiome. 2025 Nov 7;20:139. doi: 10.1186/s40793-025-00794-3 (PMC12595868; doi:10.1186/s40793-025-00794-3)
Supplement: Supplementary file 6 — Supplementary Material 6 [file 40793_2025_794_MOESM6_ESM.xlsx]

## Sheet: Authors
Perennial Kernza Cropping Promotes Rhizosphere Microbiome Stability and Endophyte Recruitment Compared to Annual Wheat
Sulemana Issifu1,2, Arval Viji Elango2, Kristina Michl3, Christophe David4, Tomislav Cernava3,5, Roland C. Wilhelm2, and Frank Rasche1,6
1Institute of Agricultural Sciences in the Tropics (Hans-Ruthenberg-Institute), University of Hohenheim, Garbenstr. 13, 70599, Stuttgart, Germany.
2Department of Agronomy, Lilly Hall of Life Sciences, Purdue University, USA
3Institute of Environmental Biotechnology, Graz University of Technology, Graz 8010, Austria
4Department of Agroecosystems, Environment and Production, ISARA, Lyon Cedex 07, France
5School of Biological Sciences, Faculty of Environmental and Life Sciences, University of Southampton, SO171BJ Southampton, United Kingdom
6Present address: International Institute of Tropical Agriculture (IITA), P.O. Box 30772-00100, Nairobi, Kenya
* Corresponding Author: Frank Rasche (f.rasche@cgiar.org)
Running Title: Influence of perennialization on rhizomicrobiomes
Keywords: perennialization, rhizosphere, bacterial community, endophytes, annual wheat, Kernza, cropping system microbiology.
Description
Metadata and paired matches of rhizosphere samples with endosphere samples.

## Sheet: Table S1
										SampleID	Depth	Year	CropType	Country	FBarcodes	RBarcode	FLinkerPrimer	RLinkerPrimer
Group	Rhizosphere_ID	Endosphere_ID	year	croptype	country					#q2:types	categorical	categorical	categorical	categorical	categorical	categorical	categorical	categorical
1	A1	A685,A686,A687,A688,A698	2021	Kernza	Sweden					A1	5-15cm	2021	Kernza	Sweden	CACAGCTATC	GACTAGCGCT	GTGCCAGCMGCCGCGGTAA	GGACTACHVGGGTWTCTAAT
2	A2	A689,A690,A691,A692,A704	2021	Kernza	Sweden					A2	5-15cm	2021	Kernza	Sweden	CACAGCTATC	GAGATAGACA	GTGCCAGCMGCCGCGGTAA	GGACTACHVGGGTWTCTAAT
3	A3	A693,A694,A695,A696,A697	2021	Kernza	Sweden					A3	5-15cm	2021	Kernza	Sweden	CACAGCTATC	GATAGCGAGA	GTGCCAGCMGCCGCGGTAA	GGACTACHVGGGTWTCTAAT
4	A4	A699,A700,A701,A702,A703	2021	Kernza	Sweden					A4	5-15cm	2021	Kernza	Sweden	CACAGCTATC	GATCGACTCG	GTGCCAGCMGCCGCGGTAA	GGACTACHVGGGTWTCTAAT
5	A5	A626,A627,A628,A629	2021	AnnualWheat	Sweden					A5	5-15cm	2021	AnnualWheat	Sweden	CACAGCTATC	GCGCGATACA	GTGCCAGCMGCCGCGGTAA	GGACTACHVGGGTWTCTAAT
6	A6	A630,A631,A632,A633,A634	2021	AnnualWheat	Sweden					A6	5-15cm	2021	AnnualWheat	Sweden	CACAGCTATC	GCGCGATGAT	GTGCCAGCMGCCGCGGTAA	GGACTACHVGGGTWTCTAAT
7	A7	A635,A636,A637,A638,A639	2021	AnnualWheat	Sweden					A7	5-15cm	2021	AnnualWheat	Sweden	CACAGCTATC	GCGTGTCACT	GTGCCAGCMGCCGCGGTAA	GGACTACHVGGGTWTCTAAT
8	A8	A640,A641,A642,A643,A644	2021	AnnualWheat	Sweden					A8	5-15cm	2021	AnnualWheat	Sweden	CACAGCTATC	GCTCGCGTAT	GTGCCAGCMGCCGCGGTAA	GGACTACHVGGGTWTCTAAT
9	A9	A214,A215,A299	2021	Kernza	Belgium					A9	5-15cm	2021	Kernza	Belgium	CACAGCTATC	GTCACACTCT	GTGCCAGCMGCCGCGGTAA	GGACTACHVGGGTWTCTAAT
10	A10	A218,A219,A233	2021	Kernza	Belgium					A10	5-15cm	2021	Kernza	Belgium	CACAGCTATC	GTGCGATATA	GTGCCAGCMGCCGCGGTAA	GGACTACHVGGGTWTCTAAT
11	A11	A222,A223,A225	2021	Kernza	Belgium					A11	5-15cm	2021	Kernza	Belgium	CACATAGTCG	GACTAGCGCT	GTGCCAGCMGCCGCGGTAA	GGACTACHVGGGTWTCTAAT
12	A12	A227,A228,A224	2021	Kernza	Belgium					A12	5-15cm	2021	Kernza	Belgium	CACATAGTCG	GAGATAGACA	GTGCCAGCMGCCGCGGTAA	GGACTACHVGGGTWTCTAAT
13	A13	A231,A32	2021	Kernza	Belgium					A13	25-35cm	2021	Kernza	Belgium	CACATAGTCG	GATAGCGAGA	GTGCCAGCMGCCGCGGTAA	GGACTACHVGGGTWTCTAAT
14	A14	A217,A221	2021	Kernza	Belgium					A14	25-35cm	2021	Kernza	Belgium	CACATAGTCG	GATCGACTCG	GTGCCAGCMGCCGCGGTAA	GGACTACHVGGGTWTCTAAT
15	A15	A230,A226	2021	Kernza	Belgium					A15	25-35cm	2021	Kernza	Belgium	CACATAGTCG	GCGCGATACA	GTGCCAGCMGCCGCGGTAA	GGACTACHVGGGTWTCTAAT
16	A16	A216,A220	2021	Kernza	Belgium					A16	25-35cm	2021	Kernza	Belgium	CACATAGTCG	GCGCGATGAT	GTGCCAGCMGCCGCGGTAA	GGACTACHVGGGTWTCTAAT
17	A17	A199,A200	2021	AnnualWheat	Belgium					A17	5-15cm	2021	AnnualWheat	Belgium	CACATAGTCG	GCGTGTCACT	GTGCCAGCMGCCGCGGTAA	GGACTACHVGGGTWTCTAAT
18	A19	A202,A203	2021	AnnualWheat	Belgium					A19	5-15cm	2021	AnnualWheat	Belgium	CACATAGTCG	GTCACACTCT	GTGCCAGCMGCCGCGGTAA	GGACTACHVGGGTWTCTAAT
19	A21	A205,A206	2021	AnnualWheat	Belgium					A21	5-15cm	2021	AnnualWheat	Belgium	CACGTAGCGT	GACTAGCGCT	GTGCCAGCMGCCGCGGTAA	GGACTACHVGGGTWTCTAAT
20	A23	A208,A209	2021	AnnualWheat	Belgium					A23	5-15cm	2021	AnnualWheat	Belgium	CACGTAGCGT	GATAGCGAGA	GTGCCAGCMGCCGCGGTAA	GGACTACHVGGGTWTCTAAT
21	A18	A211,A212	2021	AnnualWheat	Belgium					A18	25-35cm	2021	AnnualWheat	Belgium	CACATAGTCG	GCTCGCGTAT	GTGCCAGCMGCCGCGGTAA	GGACTACHVGGGTWTCTAAT
22	A20	A201,A204	2021	AnnualWheat	Belgium					A20	25-35cm	2021	AnnualWheat	Belgium	CACATAGTCG	GTGCGATATA	GTGCCAGCMGCCGCGGTAA	GGACTACHVGGGTWTCTAAT
23	A22	A207,A210	2021	AnnualWheat	Belgium					A22	25-35cm	2021	AnnualWheat	Belgium	CACGTAGCGT	GAGATAGACA	GTGCCAGCMGCCGCGGTAA	GGACTACHVGGGTWTCTAAT
24	A24	A213	2021	AnnualWheat	Belgium					A24	25-35cm	2021	AnnualWheat	Belgium	CACGTAGCGT	GATCGACTCG	GTGCCAGCMGCCGCGGTAA	GGACTACHVGGGTWTCTAAT
25	A25	A448,A449,A450,A451,A452,A453,A454,A455,A456,A457	2021	Kernza	France					A25	5-15cm	2021	Kernza	France	CACGTAGCGT	GCGCGATACA	GTGCCAGCMGCCGCGGTAA	GGACTACHVGGGTWTCTAAT
26	A26	A458,A459,A460,A461,A462,A463,A464,A465,A466, A467	2021	Kernza	France					A26	25-35cm	2021	Kernza	France	CACGTAGCGT	GCGCGATGAT	GTGCCAGCMGCCGCGGTAA	GGACTACHVGGGTWTCTAAT
27	A27	A428,A429,A430,A431,A432,A433,A434,A435,A436,A437	2021	AnnualWheat	France					A27	5-15cm	2021	AnnualWheat	France	CACGTAGCGT	GCGTGTCACT	GTGCCAGCMGCCGCGGTAA	GGACTACHVGGGTWTCTAAT
28	A28	A438,A440,A441,A442,A443,A444,A445,A446,A447	2021	AnnualWheat	France					A28	25-35cm	2021	AnnualWheat	France	CACGTAGCGT	GCTCGCGTAT	GTGCCAGCMGCCGCGGTAA	GGACTACHVGGGTWTCTAAT
29	A33	A566,A567,A574	2022	Kernza	Sweden					A33	5-15cm	2022	Kernza	Sweden	CAGATAGAGA	GATAGCGAGA	GTGCCAGCMGCCGCGGTAA	GGACTACHVGGGTWTCTAAT
30	A59	A569,A570,A577	2022	Kernza	Sweden					A59	5-15cm	2022	Kernza	Sweden	CGACTATACT	GTCACACTCT	GTGCCAGCMGCCGCGGTAA	GGACTACHVGGGTWTCTAAT
31	A51	A572,A573,A580	2022	Kernza	Sweden					A51	5-15cm	2022	Kernza	Sweden	CGACTATACT	GACTAGCGCT	GTGCCAGCMGCCGCGGTAA	GGACTACHVGGGTWTCTAAT
32	A52	A575,A576	2022	Kernza	Sweden					A52	5-15cm	2022	Kernza	Sweden	CGACTATACT	GAGATAGACA	GTGCCAGCMGCCGCGGTAA	GGACTACHVGGGTWTCTAAT
33	A35	A578,A579	2022	Kernza	Sweden					A35	25-35cm	2022	Kernza	Sweden	CAGATAGAGA	GCGCGATACA	GTGCCAGCMGCCGCGGTAA	GGACTACHVGGGTWTCTAAT
34	A39	A581,A582	2022	Kernza	Sweden					A39	25-35cm	2022	Kernza	Sweden	CAGATAGAGA	GTCACACTCT	GTGCCAGCMGCCGCGGTAA	GGACTACHVGGGTWTCTAAT
35	A48	A584,A583	2022	Kernza	Sweden					A48	25-35cm	2022	Kernza	Sweden	CATAGCGCAT	GCTCGCGTAT	GTGCCAGCMGCCGCGGTAA	GGACTACHVGGGTWTCTAAT
36	A57	A568,A571	2022	Kernza	Sweden					A57	25-35cm	2022	Kernza	Sweden	CGACTATACT	GCGTGTCACT	GTGCCAGCMGCCGCGGTAA	GGACTACHVGGGTWTCTAAT
37	A30	A508,A509,A510	2022	AnnualWheat	Sweden					A30	5-15cm	2022	AnnualWheat	Sweden	CACGTAGCGT	GTGCGATATA	GTGCCAGCMGCCGCGGTAA	GGACTACHVGGGTWTCTAAT
38	A42	A511,A512	2022	AnnualWheat	Sweden					A42	5-15cm	2022	AnnualWheat	Sweden	CATAGCGCAT	GAGATAGACA	GTGCCAGCMGCCGCGGTAA	GGACTACHVGGGTWTCTAAT
39	A49	A513,A514,A515	2022	AnnualWheat	Sweden					A49	5-15cm	2022	AnnualWheat	Sweden	CATAGCGCAT	GTCACACTCT	GTGCCAGCMGCCGCGGTAA	GGACTACHVGGGTWTCTAAT
40	A54	A516,A517	2022	AnnualWheat	Sweden					A54	5-15cm	2022	AnnualWheat	Sweden	CGACTATACT	GATCGACTCG	GTGCCAGCMGCCGCGGTAA	GGACTACHVGGGTWTCTAAT
41	A40	A518,A519,A520	2022	AnnualWheat	Sweden					A40	25-35cm	2022	AnnualWheat	Sweden	CAGATAGAGA	GTGCGATATA	GTGCCAGCMGCCGCGGTAA	GGACTACHVGGGTWTCTAAT
42	A50	A521,A522,A523	2022	AnnualWheat	Sweden					A50	25-35cm	2022	AnnualWheat	Sweden	CATAGCGCAT	GTGCGATATA	GTGCCAGCMGCCGCGGTAA	GGACTACHVGGGTWTCTAAT
43	A58	A524,A525	2022	AnnualWheat	Sweden					A58	25-35cm	2022	AnnualWheat	Sweden	CGACTATACT	GCTCGCGTAT	GTGCCAGCMGCCGCGGTAA	GGACTACHVGGGTWTCTAAT
44	A64	A526,A527	2022	AnnualWheat	Sweden					A64	25-35cm	2022	AnnualWheat	Sweden	CGCATAGCAG	GATCGACTCG	GTGCCAGCMGCCGCGGTAA	GGACTACHVGGGTWTCTAAT
45	A34	A159,A160,A161	2022	Kernza	Belgium					A34	5-15cm	2022	Kernza	Belgium	CAGATAGAGA	GATCGACTCG	GTGCCAGCMGCCGCGGTAA	GGACTACHVGGGTWTCTAAT
46	A38	A162,A163,A164	2022	Kernza	Belgium					A38	5-15cm	2022	Kernza	Belgium	CAGATAGAGA	GCTCGCGTAT	GTGCCAGCMGCCGCGGTAA	GGACTACHVGGGTWTCTAAT
47	A43	A165,A166,A167	2022	Kernza	Belgium					A43	5-15cm	2022	Kernza	Belgium	CATAGCGCAT	GATAGCGAGA	GTGCCAGCMGCCGCGGTAA	GGACTACHVGGGTWTCTAAT
48	A62	A168,A169,A170	2022	Kernza	Belgium					A62	5-15cm	2022	Kernza	Belgium	CGCATAGCAG	GAGATAGACA	GTGCCAGCMGCCGCGGTAA	GGACTACHVGGGTWTCTAAT
49	A36	A171,A172	2022	Kernza	Belgium					A36	25-35cm	2022	Kernza	Belgium	CAGATAGAGA	GCGCGATGAT	GTGCCAGCMGCCGCGGTAA	GGACTACHVGGGTWTCTAAT
50	A45	A174,A175	2022	Kernza	Belgium					A45	25-35cm	2022	Kernza	Belgium	CATAGCGCAT	GCGCGATACA	GTGCCAGCMGCCGCGGTAA	GGACTACHVGGGTWTCTAAT
51	A47	A177,A178	2022	Kernza	Belgium					A47	25-35cm	2022	Kernza	Belgium	CATAGCGCAT	GCGTGTCACT	GTGCCAGCMGCCGCGGTAA	GGACTACHVGGGTWTCTAAT
52	A53	A173,A176	2022	Kernza	Belgium					A53	25-35cm	2022	Kernza	Belgium	CGACTATACT	GATAGCGAGA	GTGCCAGCMGCCGCGGTAA	GGACTACHVGGGTWTCTAAT
53	A32	A101,A102,A103	2022	AnnualWheat	Belgium					A32	5-15cm	2022	AnnualWheat	Belgium	CAGATAGAGA	GAGATAGACA	GTGCCAGCMGCCGCGGTAA	GGACTACHVGGGTWTCTAAT
54	A37	A104,A105,A106	2022	AnnualWheat	Belgium					A37	5-15cm	2022	AnnualWheat	Belgium	CAGATAGAGA	GCGTGTCACT	GTGCCAGCMGCCGCGGTAA	GGACTACHVGGGTWTCTAAT
55	A56	A107,A108,A109	2022	AnnualWheat	Belgium					A56	5-15cm	2022	AnnualWheat	Belgium	CGACTATACT	GCGCGATGAT	GTGCCAGCMGCCGCGGTAA	GGACTACHVGGGTWTCTAAT
56	A61	A110,A111	2022	AnnualWheat	Belgium					A61	5-15cm	2022	AnnualWheat	Belgium	CGCATAGCAG	GACTAGCGCT	GTGCCAGCMGCCGCGGTAA	GGACTACHVGGGTWTCTAAT
57	A31	A113,A114	2022	AnnualWheat	Belgium					A31	25-35cm	2022	AnnualWheat	Belgium	CAGATAGAGA	GACTAGCGCT	GTGCCAGCMGCCGCGGTAA	GGACTACHVGGGTWTCTAAT
58	A44	A116,A117	2022	AnnualWheat	Belgium					A44	25-35cm	2022	AnnualWheat	Belgium	CATAGCGCAT	GATCGACTCG	GTGCCAGCMGCCGCGGTAA	GGACTACHVGGGTWTCTAAT
59	A55	A118,A119	2022	AnnualWheat	Belgium					A55	25-35cm	2022	AnnualWheat	Belgium	CGACTATACT	GCGCGATACA	GTGCCAGCMGCCGCGGTAA	GGACTACHVGGGTWTCTAAT
60	A60	A112,A115	2022	AnnualWheat	Belgium					A60	25-35cm	2022	AnnualWheat	Belgium	CGACTATACT	GTGCGATATA	GTGCCAGCMGCCGCGGTAA	GGACTACHVGGGTWTCTAAT
61	A63	A448,A449,A450,A451,A452,A453,A454,A455,A456,A457	2022	Kernza	France					A63	5-15cm	2022	Kernza	France	CGCATAGCAG	GATAGCGAGA	GTGCCAGCMGCCGCGGTAA	GGACTACHVGGGTWTCTAAT
62	A46	A458,A459,A460,A461,A462,A463,A464,A465,A466, A467	2022	Kernza	France					A46	25-35cm	2022	Kernza	France	CATAGCGCAT	GCGCGATGAT	GTGCCAGCMGCCGCGGTAA	GGACTACHVGGGTWTCTAAT
63	A29	A313,A314,A315,A316,A317,A318,A319,A320,A321,A322	2022	AnnualWheat	France					A29	5-15cm	2022	AnnualWheat	France	CACGTAGCGT	GTCACACTCT	GTGCCAGCMGCCGCGGTAA	GGACTACHVGGGTWTCTAAT
64	A41	A323,A324,A325,A326,A327,A328,A329,A330,A331,A332	2022	AnnualWheat	France					A41	25-35cm	2022	AnnualWheat	France	CATAGCGCAT	GACTAGCGCT	GTGCCAGCMGCCGCGGTAA	GGACTACHVGGGTWTCTAAT
