# Supplementary material for: Perennial Kernza cropping promotes rhizosphere microbiome stability and endophyte recruitment compared to annual wheat
Source: Environ Microbiome. 2025 Nov 7;20:139. doi: 10.1186/s40793-025-00794-3 (PMC12595868; doi:10.1186/s40793-025-00794-3)
Supplement: Supplementary file 7 — Supplementary Material 7 [file 40793_2025_794_MOESM7_ESM.xlsx]

## Sheet: Authors
Perennial Kernza Cropping Promotes Rhizosphere Microbiome Stability and Endophyte Recruitment Compared to Annual Wheat
Sulemana Issifu1,2, Arval Viji Elango2, Kristina Michl3, Christophe David4, Tomislav Cernava3,5, Roland C. Wilhelm2, and Frank Rasche1,6
1Institute of Agricultural Sciences in the Tropics (Hans-Ruthenberg-Institute), University of Hohenheim, Garbenstr. 13, 70599, Stuttgart, Germany.
2Department of Agronomy, Lilly Hall of Life Sciences, Purdue University, USA
3Institute of Environmental Biotechnology, Graz University of Technology, Graz 8010, Austria
4Department of Agroecosystems, Environment and Production, ISARA, Lyon Cedex 07, France
5School of Biological Sciences, Faculty of Environmental and Life Sciences, University of Southampton, SO171BJ Southampton, United Kingdom
6Present address: International Institute of Tropical Agriculture (IITA), P.O. Box 30772-00100, Nairobi, Kenya
* Corresponding Author: Frank Rasche (f.rasche@cgiar.org)
Running Title: Influence of perennialization on rhizomicrobiomes
Keywords: perennialization, rhizosphere, bacterial community, endophytes, annual wheat, Kernza, cropping system microbiology.
Description
Disaggregrated comparisons between kernza and annual wheat based on all study factors

## Sheet: Table S2
Index: Observed CropType: AnnualWheat					Index: Observed CropType: AnnualWheat																			Index: Observed Country: Sweden Year: 2021 Depth: 5-15cm
Average (5-15cm): 476.6306					Average (2021): 467.695								S/N	Cuntry	Year	Depth	Index	CropType	Average	PValue	Padj			Average (AnnualWheat): 561.44
Average (25-35cm): 491.27					Average (2022): 494.9667								1	France	2021	5-15cm	Observed	AnnualWheat	287.233	1	1			Average (Kernza): 575.32
Adjusted p-value: 0.8653505					Adjusted p-value: 0.9254349								2	France	2021	5-15cm	Observed	Kernza	367.097	1	1			Adjusted p-value: 1
													3	France	2021	25-35cm	Observed	AnnualWheat	565.995	1	1
Index: Observed CropType: Kernza					Index: Observed CropType: Kernza								4	France	2021	25-35cm	Observed	Kernza	316.996	1	1			Index: Observed Country: Sweden Year: 2021 Depth: 25-35cm
Average (5-15cm): 515.8733					Average (2021): 513.1664								5	France	2022	5-15cm	Observed	AnnualWheat	211.041	1	1			Average (AnnualWheat): NA
Average (25-35cm): 472.4607					Average (2022): 484.2133								6	France	2022	5-15cm	Observed	Kernza	534.238	1	1			Average (Kernza): NA
Adjusted p-value: 0.2571392					Adjusted p-value: 0.8525469								7	France	2022	25-35cm	Observed	AnnualWheat	633.961	1	1			Adjusted p-value: NA
													8	France	2022	25-35cm	Observed	Kernza	522.298	1	1
Index: Chao1 CropType: AnnualWheat					Index: Chao1 CropType: AnnualWheat								9	Sweden	2021	5-15cm	Observed	AnnualWheat	561.735	1	1			Index: Observed Country: Sweden Year: 2022 Depth: 5-15cm
Average (5-15cm): 892.4036					Average (2021): 878.1223								10	Sweden	2021	5-15cm	Observed	Kernza	575.11	1	1			Average (AnnualWheat): 487.475
Average (25-35cm): 1003.97					Average (2022): 990.2848								11	Sweden	2022	5-15cm	Observed	AnnualWheat	486.896	1	1			Average (Kernza): 425.4125
Adjusted p-value: 0.6965603					Adjusted p-value: 0.8525469								12	Sweden	2022	5-15cm	Observed	Kernza	425.603	1	1			Adjusted p-value: 1
													13	Sweden	2022	25-35cm	Observed	AnnualWheat	491.33	1	1
Index: Chao1 CropType: Kernza					Index: Chao1 CropType: Kernza								14	Sweden	2022	25-35cm	Observed	Kernza	452.474	1	1			Index: Observed Country: Sweden Year: 2022 Depth: 25-35cm
Average (5-15cm): 1028.488					Average (2021): 1003.696								15	Belgium	2021	5-15cm	Observed	AnnualWheat	433.369	1	1			Average (AnnualWheat): 490.55
Average (25-35cm): 883.0634					Average (2022): 934.6632								16	Belgium	2021	5-15cm	Observed	Kernza	538.265	1	1			Average (Kernza): 452.5975
Adjusted p-value: 0.2906952					Adjusted p-value: 0.8525469								17	Belgium	2021	25-35cm	Observed	AnnualWheat	428.892	1	1			Adjusted p-value: 1
													18	Belgium	2021	25-35cm	Observed	Kernza	511.036	1	1
Index: Shannon CropType: AnnualWheat					Index: Shannon CropType: AnnualWheat								19	Belgium	2022	5-15cm	Observed	AnnualWheat	538.017	1	1			Index: Observed Country: Belgium Year: 2021 Depth: 5-15cm
Average (5-15cm): 5.768001					Average (2021): 5.695175								20	Belgium	2022	5-15cm	Observed	Kernza	557.394	1	1			Average (AnnualWheat): 433.3675
Average (25-35cm): 5.708647					Average (2022): 5.778478								21	Belgium	2022	25-35cm	Observed	AnnualWheat	499.497	1	1			Average (Kernza): 538.595
Adjusted p-value: 0.8662077					Adjusted p-value: 0.8974461								22	Belgium	2022	25-35cm	Observed	Kernza	480.542	1	1			Adjusted p-value: 1
													23	France	2021	5-15cm	Chao1	AnnualWheat	340.49	1	1
Index: Shannon CropType: Kernza					Index: Shannon CropType: Kernza								24	France	2021	5-15cm	Chao1	Kernza	489.866	1	1			Index: Observed Country: Belgium Year: 2021 Depth: 25-35cm
Average (5-15cm): 5.846298					Average (2021): 5.861985								25	France	2021	25-35cm	Chao1	AnnualWheat	1130.98	1	1			Average (AnnualWheat): 428.86
Average (25-35cm): 5.736354					Average (2022): 5.748584								26	France	2021	25-35cm	Chao1	Kernza	394.756	1	1			Average (Kernza): 511.2275
Adjusted p-value: 0.2571392					Adjusted p-value: 0.8525469								27	France	2022	5-15cm	Chao1	AnnualWheat	238.159	1	1			Adjusted p-value: 1
													28	France	2022	5-15cm	Chao1	Kernza	975.453	1	1
Index: Simpson CropType: AnnualWheat					Index: Simpson CropType: AnnualWheat								29	France	2022	25-35cm	Chao1	AnnualWheat	1439.93	1	1			Index: Observed Country: Belgium Year: 2022 Depth: 5-15cm
Average (5-15cm): 0.9945724					Average (2021): 0.993155								30	France	2022	25-35cm	Chao1	Kernza	965.884	1	1			Average (AnnualWheat): 538.045
Average (25-35cm): 0.9927469					Average (2022): 0.994255								31	Sweden	2021	5-15cm	Chao1	AnnualWheat	1125.35	1	1			Average (Kernza): 556.97
Adjusted p-value: 0.766084					Adjusted p-value: 0.8675739								32	Sweden	2021	5-15cm	Chao1	Kernza	1172.2	1	1			Adjusted p-value: 1
													33	Sweden	2022	5-15cm	Chao1	AnnualWheat	942.227	1	1
Index: Simpson CropType: Kernza					Index: Simpson CropType: Kernza								34	Sweden	2022	5-15cm	Chao1	Kernza	818.835	1	1			Index: Observed Country: Belgium Year: 2022 Depth: 25-35cm
Average (5-15cm): 0.9946176					Average (2021): 0.9948396								35	Sweden	2022	25-35cm	Chao1	AnnualWheat	1039.91	1	1			Average (AnnualWheat): 499.6725
Average (25-35cm): 0.9939213					Average (2022): 0.9939034								36	Sweden	2022	25-35cm	Chao1	Kernza	844.288	1	1			Average (Kernza): 480.1675
Adjusted p-value: 0.247498					Adjusted p-value: 0.8675739								37	Belgium	2021	5-15cm	Chao1	AnnualWheat	734.791	1	1			Adjusted p-value: 1
													38	Belgium	2021	5-15cm	Chao1	Kernza	1108.92	1	1
Index: ACE CropType: AnnualWheat					Index: ACE CropType: AnnualWheat								39	Belgium	2021	25-35cm	Chao1	AnnualWheat	842.303	1	1			Index: Observed Country: France Year: 2021 Depth: 5-15cm
Average (5-15cm): 979.2279					Average (2021): 963.5835								40	Belgium	2021	25-35cm	Chao1	Kernza	1006.4	1	1			Average (AnnualWheat): 287.14
Average (25-35cm): 1123.85					Average (2022): 1103.88								41	Belgium	2022	5-15cm	Chao1	AnnualWheat	1062.03	1	1			Average (Kernza): 366.95
Adjusted p-value: 0.663352					Adjusted p-value: 0.8525469								42	Belgium	2022	5-15cm	Chao1	Kernza	1158.8	1	1			Adjusted p-value: 1
													43	Belgium	2022	25-35cm	Chao1	AnnualWheat	988.571	1	1
Index: ACE CropType: Kernza					Index: ACE CropType: Kernza								44	Belgium	2022	25-35cm	Chao1	Kernza	899.765	1	1			Index: Observed Country: France Year: 2021 Depth: 25-35cm
Average (5-15cm): 1146.39					Average (2021): 1115.946								45	France	2021	5-15cm	ACE	AnnualWheat	340.586	1	1			Average (AnnualWheat): 565.92
Average (25-35cm): 965.8476					Average (2022): 1029.647								46	France	2021	5-15cm	ACE	Kernza	503.904	1	1			Average (Kernza): 316.81
Adjusted p-value: 0.2896683					Adjusted p-value: 0.8525469								47	France	2021	25-35cm	ACE	AnnualWheat	1279.99	1	1			Adjusted p-value: 1
													48	France	2021	25-35cm	ACE	Kernza	402.578	1	1
													49	France	2022	5-15cm	ACE	AnnualWheat	241.528	1	1			Index: Observed Country: France Year: 2022 Depth: 5-15cm
													50	France	2022	5-15cm	ACE	Kernza	1075.53	1	1			Average (AnnualWheat): 210.9
													51	France	2022	25-35cm	ACE	AnnualWheat	1624.85	1	1			Average (Kernza): 533.58
													52	France	2022	25-35cm	ACE	Kernza	1065.04	1	1			Adjusted p-value: 1
													53	Sweden	2021	5-15cm	ACE	AnnualWheat	1250.27	1	1
													54	Sweden	2021	5-15cm	ACE	Kernza	1325.1	1	1			Index: Observed Country: France Year: 2022 Depth: 25-35cm
													55	Sweden	2022	5-15cm	ACE	AnnualWheat	1046.43	1	1			Average (AnnualWheat): 635.53
													56	Sweden	2022	5-15cm	ACE	Kernza	912.272	1	1			Average (Kernza): 521.67
													57	Sweden	2022	25-35cm	ACE	AnnualWheat	1176.57	1	1			Adjusted p-value: 1
													58	Sweden	2022	25-35cm	ACE	Kernza	924.389	1	1
													59	Belgium	2021	5-15cm	ACE	AnnualWheat	784.051	1	1			Index: Chao1 Country: Sweden Year: 2021 Depth: 5-15cm
													60	Belgium	2021	5-15cm	ACE	Kernza	1245.49	1	1			Average (AnnualWheat): 1127.402
													61	Belgium	2021	25-35cm	ACE	AnnualWheat	933.504	1	1			Average (Kernza): 1173.986
													62	Belgium	2021	25-35cm	ACE	Kernza	1105.53	1	1			Adjusted p-value: 1
													63	Belgium	2022	5-15cm	ACE	AnnualWheat	1176.37	1	1
													64	Belgium	2022	5-15cm	ACE	Kernza	1280.97	1	1			Index: Chao1 Country: Sweden Year: 2021 Depth: 25-35cm
													65	Belgium	2022	25-35cm	ACE	AnnualWheat	1095.98	1	1			Average (AnnualWheat): NA
													66	Belgium	2022	25-35cm	ACE	Kernza	984.291	1	1			Average (Kernza): NA
													67	France	2021	5-15cm	Shannon	AnnualWheat	5.34598	1	1			Adjusted p-value: NA
													68	France	2021	5-15cm	Shannon	Kernza	5.55781	1	1
													69	France	2021	25-35cm	Shannon	AnnualWheat	6.01108	1	1			Index: Chao1 Country: Sweden Year: 2022 Depth: 5-15cm
													70	France	2021	25-35cm	Shannon	Kernza	5.39524	1	1			Average (AnnualWheat): 945.5158
													71	France	2022	5-15cm	Shannon	AnnualWheat	4.96568	1	1			Average (Kernza): 820.4346
													72	France	2022	5-15cm	Shannon	Kernza	5.95324	1	1			Adjusted p-value: 1
													73	France	2022	25-35cm	Shannon	AnnualWheat	6.1942	1	1
													74	France	2022	25-35cm	Shannon	Kernza	5.85513	1	1			Index: Chao1 Country: Sweden Year: 2022 Depth: 25-35cm
													75	Sweden	2021	5-15cm	Shannon	AnnualWheat	5.9963	1	1			Average (AnnualWheat): 1036.415
													76	Sweden	2021	5-15cm	Shannon	Kernza	6.03864	1	1			Average (Kernza): 843.3646
													77	Sweden	2022	5-15cm	Shannon	AnnualWheat	5.75498	1	1			Adjusted p-value: 1
													78	Sweden	2022	5-15cm	Shannon	Kernza	5.50263	1	1
													79	Sweden	2022	25-35cm	Shannon	AnnualWheat	5.71229	1	1			Index: Chao1 Country: Belgium Year: 2021 Depth: 5-15cm
													80	Sweden	2022	25-35cm	Shannon	Kernza	5.67538	1	1			Average (AnnualWheat): 736.0143
													81	Belgium	2021	5-15cm	Shannon	AnnualWheat	5.67638	1	1			Average (Kernza): 1109.168
													82	Belgium	2021	5-15cm	Shannon	Kernza	5.92453	1	1			Adjusted p-value: 1
													83	Belgium	2021	25-35cm	Shannon	AnnualWheat	5.42318	1	1
													84	Belgium	2021	25-35cm	Shannon	Kernza	5.81508	1	1			Index: Chao1 Country: Belgium Year: 2021 Depth: 25-35cm
													85	Belgium	2022	5-15cm	Shannon	AnnualWheat	5.95116	1	1			Average (AnnualWheat): 841.8316
													86	Belgium	2022	5-15cm	Shannon	Kernza	5.96623	1	1			Average (Kernza): 1008.683
													87	Belgium	2022	25-35cm	Shannon	AnnualWheat	5.79448	1	1			Adjusted p-value: 1
													88	Belgium	2022	25-35cm	Shannon	Kernza	5.77539	1	1
													89	France	2021	5-15cm	Simpson	AnnualWheat	0.993671	1	1			Index: Chao1 Country: Belgium Year: 2022 Depth: 5-15cm
													90	France	2021	5-15cm	Simpson	Kernza	0.994467	1	1			Average (AnnualWheat): 1062.259
													91	France	2021	25-35cm	Simpson	AnnualWheat	0.996067	1	1			Average (Kernza): 1158.085
													92	France	2021	25-35cm	Simpson	Kernza	0.993548	1	1			Adjusted p-value: 1
													93	France	2022	5-15cm	Simpson	AnnualWheat	0.99059	1	1
													94	France	2022	5-15cm	Simpson	Kernza	0.995784	1	1			Index: Chao1 Country: Belgium Year: 2022 Depth: 25-35cm
													95	France	2022	25-35cm	Simpson	AnnualWheat	0.99701	1	1			Average (AnnualWheat): 989.5986
													96	France	2022	25-35cm	Simpson	Kernza	0.994161	1	1			Average (Kernza): 899.4485
													97	Sweden	2021	5-15cm	Simpson	AnnualWheat	0.995627	1	1			Adjusted p-value: 1
													98	Sweden	2021	5-15cm	Simpson	Kernza	0.996053	1	1
													99	Sweden	2022	5-15cm	Simpson	AnnualWheat	0.993946	1	1			Index: Chao1 Country: France Year: 2021 Depth: 5-15cm
													100	Sweden	2022	5-15cm	Simpson	Kernza	0.991479	1	1			Average (AnnualWheat): 340.495
													101	Sweden	2022	25-35cm	Simpson	AnnualWheat	0.993538	1	1			Average (Kernza): 491.1851
													102	Sweden	2022	25-35cm	Simpson	Kernza	0.994004	1	1			Adjusted p-value: 1
													103	Belgium	2021	5-15cm	Simpson	AnnualWheat	0.994327	1	1
													104	Belgium	2021	5-15cm	Simpson	Kernza	0.995525	1	1			Index: Chao1 Country: France Year: 2021 Depth: 25-35cm
													105	Belgium	2021	25-35cm	Simpson	AnnualWheat	0.988676	1	1			Average (AnnualWheat): 1132.224
													106	Belgium	2021	25-35cm	Simpson	Kernza	0.993349	1	1			Average (Kernza): 393.2036
													107	Belgium	2022	5-15cm	Simpson	AnnualWheat	0.99559	1	1			Adjusted p-value: 1
													108	Belgium	2022	5-15cm	Simpson	Kernza	0.995174	1	1
													109	Belgium	2022	25-35cm	Simpson	AnnualWheat	0.994167	1	1			Index: Chao1 Country: France Year: 2022 Depth: 5-15cm
													110	Belgium	2022	25-35cm	Simpson	Kernza	0.994448	1	1			Average (AnnualWheat): 238.0046
																								Average (Kernza): 974.9071
																								Adjusted p-value: 1
																								Index: Chao1 Country: France Year: 2022 Depth: 25-35cm
																								Average (AnnualWheat): 1451.967
																								Average (Kernza): 963.7004
																								Adjusted p-value: 1
																								Index: Shannon Country: Sweden Year: 2021 Depth: 5-15cm
																								Average (AnnualWheat): 5.995136
																								Average (Kernza): 6.038441
																								Adjusted p-value: 1
																								Index: Shannon Country: Sweden Year: 2021 Depth: 25-35cm
																								Average (AnnualWheat): NA
																								Average (Kernza): NA
																								Adjusted p-value: NA
																								Index: Shannon Country: Sweden Year: 2022 Depth: 5-15cm
																								Average (AnnualWheat): 5.756585
																								Average (Kernza): 5.502326
																								Adjusted p-value: 1
																								Index: Shannon Country: Sweden Year: 2022 Depth: 25-35cm
																								Average (AnnualWheat): 5.709981
																								Average (Kernza): 5.676188
																								Adjusted p-value: 1
																								Index: Shannon Country: Belgium Year: 2021 Depth: 5-15cm
																								Average (AnnualWheat): 5.675756
																								Average (Kernza): 5.925555
																								Adjusted p-value: 1
																								Index: Shannon Country: Belgium Year: 2021 Depth: 25-35cm
																								Average (AnnualWheat): 5.423097
																								Average (Kernza): 5.814952
																								Adjusted p-value: 1
																								Index: Shannon Country: Belgium Year: 2022 Depth: 5-15cm
																								Average (AnnualWheat): 5.950757
																								Average (Kernza): 5.965017
																								Adjusted p-value: 1
																								Index: Shannon Country: Belgium Year: 2022 Depth: 25-35cm
																								Average (AnnualWheat): 5.79498
																								Average (Kernza): 5.77404
																								Adjusted p-value: 1
																								Index: Shannon Country: France Year: 2021 Depth: 5-15cm
																								Average (AnnualWheat): 5.346195
																								Average (Kernza): 5.557124
																								Adjusted p-value: 1
																								Index: Shannon Country: France Year: 2021 Depth: 25-35cm
																								Average (AnnualWheat): 6.010305
																								Average (Kernza): 5.394871
																								Adjusted p-value: 1
																								Index: Shannon Country: France Year: 2022 Depth: 5-15cm
																								Average (AnnualWheat): 4.964879
																								Average (Kernza): 5.95088
																								Adjusted p-value: 1
																								Index: Shannon Country: France Year: 2022 Depth: 25-35cm
																								Average (AnnualWheat): 6.198517
																								Average (Kernza): 5.853359
																								Adjusted p-value: 1
																								Index: Simpson Country: Sweden Year: 2021 Depth: 5-15cm
																								Average (AnnualWheat): 0.9956317
																								Average (Kernza): 0.9960498
																								Adjusted p-value: 1
																								Index: Simpson Country: Sweden Year: 2021 Depth: 25-35cm
																								Average (AnnualWheat): NA
																								Average (Kernza): NA
																								Adjusted p-value: NA
																								Index: Simpson Country: Sweden Year: 2022 Depth: 5-15cm
																								Average (AnnualWheat): 0.9939649
																								Average (Kernza): 0.9914714
																								Adjusted p-value: 1
																								Index: Simpson Country: Sweden Year: 2022 Depth: 25-35cm
																								Average (AnnualWheat): 0.9935272
																								Average (Kernza): 0.994015
																								Adjusted p-value: 1
																								Index: Simpson Country: Belgium Year: 2021 Depth: 5-15cm
																								Average (AnnualWheat): 0.9943243
																								Average (Kernza): 0.9955339
																								Adjusted p-value: 1
																								Index: Simpson Country: Belgium Year: 2021 Depth: 25-35cm
																								Average (AnnualWheat): 0.9886544
																								Average (Kernza): 0.9933497
																								Adjusted p-value: 1
																								Index: Simpson Country: Belgium Year: 2022 Depth: 5-15cm
																								Average (AnnualWheat): 0.9955928
																								Average (Kernza): 0.9951712
																								Adjusted p-value: 1
																								Index: Simpson Country: Belgium Year: 2022 Depth: 25-35cm
																								Average (AnnualWheat): 0.9941626
																								Average (Kernza): 0.9944316
																								Adjusted p-value: 1
																								Index: Simpson Country: France Year: 2021 Depth: 5-15cm
																								Average (AnnualWheat): 0.9936749
																								Average (Kernza): 0.9944628
																								Adjusted p-value: 1
																								Index: Simpson Country: France Year: 2021 Depth: 25-35cm
																								Average (AnnualWheat): 0.9960539
																								Average (Kernza): 0.9935576
																								Adjusted p-value: 1
																								Index: Simpson Country: France Year: 2022 Depth: 5-15cm
																								Average (AnnualWheat): 0.990574
																								Average (Kernza): 0.9957488
																								Adjusted p-value: 1
																								Index: Simpson Country: France Year: 2022 Depth: 25-35cm
																								Average (AnnualWheat): 0.9970265
																								Average (Kernza): 0.9941557
																								Adjusted p-value: 1
																								Index: ACE Country: Sweden Year: 2021 Depth: 5-15cm
																								Average (AnnualWheat): 1250.21
																								Average (Kernza): 1327.053
																								Adjusted p-value: 1
																								Index: ACE Country: Sweden Year: 2021 Depth: 25-35cm
																								Average (AnnualWheat): NA
																								Average (Kernza): NA
																								Adjusted p-value: NA
																								Index: ACE Country: Sweden Year: 2022 Depth: 5-15cm
																								Average (AnnualWheat): 1049.802
																								Average (Kernza): 912.7473
																								Adjusted p-value: 1
																								Index: ACE Country: Sweden Year: 2022 Depth: 25-35cm
																								Average (AnnualWheat): 1173.743
																								Average (Kernza): 924.2191
																								Adjusted p-value: 1
																								Index: ACE Country: Belgium Year: 2021 Depth: 5-15cm
																								Average (AnnualWheat): 784.2325
																								Average (Kernza): 1246.709
																								Adjusted p-value: 1
																								Index: ACE Country: Belgium Year: 2021 Depth: 25-35cm
																								Average (AnnualWheat): 933.3011
																								Average (Kernza): 1105.283
																								Adjusted p-value: 1
																								Index: ACE Country: Belgium Year: 2022 Depth: 5-15cm
																								Average (AnnualWheat): 1176.918
																								Average (Kernza): 1278.021
																								Adjusted p-value: 1
																								Index: ACE Country: Belgium Year: 2022 Depth: 25-35cm
																								Average (AnnualWheat): 1097.44
																								Average (Kernza): 984.4078
																								Adjusted p-value: 1
																								Index: ACE Country: France Year: 2021 Depth: 5-15cm
																								Average (AnnualWheat): 340.1751
																								Average (Kernza): 504.7003
																								Adjusted p-value: 1
																								Index: ACE Country: France Year: 2021 Depth: 25-35cm
																								Average (AnnualWheat): 1279.017
																								Average (Kernza): 402.3651
																								Adjusted p-value: 1
																								Index: ACE Country: France Year: 2022 Depth: 5-15cm
																								Average (AnnualWheat): 241.2753
																								Average (Kernza): 1072.209
																								Adjusted p-value: 1
																								Index: ACE Country: France Year: 2022 Depth: 25-35cm
																								Average (AnnualWheat): 1636.946
																								Average (Kernza): 1063.86
																								Adjusted p-value: 1
