# Supplementary material for: Perennial Kernza cropping promotes rhizosphere microbiome stability and endophyte recruitment compared to annual wheat
Source: Environ Microbiome. 2025 Nov 7;20:139. doi: 10.1186/s40793-025-00794-3 (PMC12595868; doi:10.1186/s40793-025-00794-3)
Supplement: Supplementary file 8 — Supplementary Material 8 [file 40793_2025_794_MOESM8_ESM.xlsx]

## Sheet: Authors
Perennial Kernza Cropping Promotes Rhizosphere Microbiome Stability and Endophyte Recruitment Compared to Annual Wheat
Sulemana Issifu1,2, Arval Viji Elango2, Kristina Michl3, Christophe David4, Tomislav Cernava3,5, Roland C. Wilhelm2, and Frank Rasche1,6
1Institute of Agricultural Sciences in the Tropics (Hans-Ruthenberg-Institute), University of Hohenheim, Garbenstr. 13, 70599, Stuttgart, Germany.
2Department of Agronomy, Lilly Hall of Life Sciences, Purdue University, USA
3Institute of Environmental Biotechnology, Graz University of Technology, Graz 8010, Austria
4Department of Agroecosystems, Environment and Production, ISARA, Lyon Cedex 07, France
5School of Biological Sciences, Faculty of Environmental and Life Sciences, University of Southampton, SO171BJ Southampton, United Kingdom
6Present address: International Institute of Tropical Agriculture (IITA), P.O. Box 30772-00100, Nairobi, Kenya
* Corresponding Author: Frank Rasche (f.rasche@cgiar.org)
Running Title: Influence of perennialization on rhizomicrobiomes
Keywords: perennialization, rhizosphere, bacterial community, endophytes, annual wheat, Kernza, cropping system microbiology.
Description
Relative abundance of phyla of kernza and annual wheat

## Sheet: Table S3
Phylum	CropType	Mean_Abundance	sd	se	Percentage
Acidobacteriota	AnnualWheat	0.218204	0.098912	0.0174853	21.8204
Acidobacteriota	Kernza	0.202622	0.0809007	0.0143014	20.2622
Actinobacteriota	AnnualWheat	0.216222	0.0847299	0.0149783	21.6222
Actinobacteriota	Kernza	0.2221	0.0760722	0.0134478	22.21
Armatimonadota	AnnualWheat	0.00156661	0.000951322	0.000168172	0.156661
Armatimonadota	Kernza	0.0013368	0.000949709	0.000167886	0.13368
Atribacterota	AnnualWheat	1.25e-06	7.07e-06	1.25e-06	0.000124947
Atribacterota	Kernza	0	0	0	0
Bacteroidota	AnnualWheat	0.00977798	0.00627544	0.00110935	0.977798
Bacteroidota	Kernza	0.00999279	0.00644676	0.00113964	0.999279
Bdellovibrionota_C	AnnualWheat	6.32e-06	1.32e-05	2.33e-06	0.000632374
Bdellovibrionota_C	Kernza	2.56e-05	4.99e-05	8.82e-06	0.00255914
Bdellovibrionota_E	AnnualWheat	0.000752565	0.000668152	0.000118114	0.0752565
Bdellovibrionota_E	Kernza	0.00064018	0.000444632	7.86e-05	0.064018
CSP1-3	AnnualWheat	0.000193886	0.00029613	5.23e-05	0.0193886
CSP1-3	Kernza	0.000228268	0.000399873	7.07e-05	0.0228268
Chlamydiota	AnnualWheat	0.000103081	0.000153234	2.71e-05	0.0103081
Chlamydiota	Kernza	0.000138009	0.000135529	2.4e-05	0.0138009
Chloroflexota	AnnualWheat	0.0976282	0.0244818	0.00432781	9.76282
Chloroflexota	Kernza	0.103815	0.0257616	0.00455405	10.3815
Cloacimonadota	AnnualWheat	3e-06	1.7e-05	3e-06	0.000299873
Cloacimonadota	Kernza	0	0	0	0
Cyanobacteria	AnnualWheat	0.000618124	0.000681728	0.000120514	0.0618124
Cyanobacteria	Kernza	0.000690804	0.0010574	0.000186923	0.0690804
Deinococcota	AnnualWheat	2.7e-06	1.53e-05	2.7e-06	0.000270295
Deinococcota	Kernza	4.1e-06	1.38e-05	2.44e-06	0.000409852
Dependentiae	AnnualWheat	0.000206133	0.000188142	3.33e-05	0.0206133
Dependentiae	Kernza	0.000349099	0.000375914	6.65e-05	0.0349099
Desulfobacterota_B	AnnualWheat	0.00805319	0.00441973	0.000781304	0.805319
Desulfobacterota_B	Kernza	0.00968608	0.00729465	0.00128952	0.968608
Desulfobacterota_C	AnnualWheat	3.11e-06	1.3e-05	2.29e-06	0.000311036
Desulfobacterota_C	Kernza	3.34e-06	9.55e-06	1.69e-06	0.000333649
Desulfobacterota_D	AnnualWheat	3.84e-05	0.000122717	2.17e-05	0.00383576
Desulfobacterota_D	Kernza	8.33e-05	0.000203132	3.59e-05	0.0083281
Desulfobacterota_G_459544	AnnualWheat	8.77e-05	0.000156681	2.77e-05	0.00876942
Desulfobacterota_G_459544	Kernza	0.000117982	0.000162122	2.87e-05	0.0117982
Desulfobacterota_G_459546	AnnualWheat	0.00277679	0.00422612	0.00074708	0.277679
Desulfobacterota_G_459546	Kernza	0.00172521	0.00189186	0.000334438	0.172521
Desulfobacterota_I	AnnualWheat	0.00010369	0.00014384	2.54e-05	0.010369
Desulfobacterota_I	Kernza	0.000128111	0.000145836	2.58e-05	0.0128111
Dormibacterota	AnnualWheat	0.000603443	0.000908707	0.000160638	0.0603443
Dormibacterota	Kernza	0.000673596	0.00201085	0.000355472	0.0673596
Eisenbacteria	AnnualWheat	0.00435591	0.00264366	0.000467338	0.435591
Eisenbacteria	Kernza	0.00646813	0.00423491	0.000748633	0.646813
Elusimicrobiota	AnnualWheat	6.11e-05	7.37e-05	1.3e-05	0.00610634
Elusimicrobiota	Kernza	8.1e-05	0.000124381	2.2e-05	0.00810369
Eremiobacterota	AnnualWheat	0.000119956	0.000265813	4.7e-05	0.0119956
Eremiobacterota	Kernza	1.62e-05	5.16e-05	9.13e-06	0.00161781
FCPU426	AnnualWheat	1.21e-05	3.59e-05	6.35e-06	0.00121446
FCPU426	Kernza	5.01e-05	0.000121456	2.15e-05	0.00500544
Fibrobacterota	AnnualWheat	0.000233708	0.000198714	3.51e-05	0.0233708
Fibrobacterota	Kernza	0.000256252	0.000236696	4.18e-05	0.0256252
Firmicutes_A	AnnualWheat	0.00831049	0.00507477	0.000897102	0.83105
Firmicutes_A	Kernza	0.00602626	0.00422969	0.000747711	0.602626
Firmicutes_B_370516	AnnualWheat	5.21e-05	8.61e-05	1.52e-05	0.00521076
Firmicutes_B_370516	Kernza	6.93e-05	9.63e-05	1.7e-05	0.00692799
Firmicutes_B_370525	AnnualWheat	1.4e-05	3.08e-05	5.44e-06	0.00139971
Firmicutes_B_370525	Kernza	2.06e-05	3.75e-05	6.62e-06	0.00205833
Firmicutes_B_370527	AnnualWheat	3.09e-06	1.75e-05	3.09e-06	0.000308515
Firmicutes_B_370527	Kernza	0	0	0	0
Firmicutes_B_370529	AnnualWheat	5.47e-05	6.21e-05	1.1e-05	0.00547113
Firmicutes_B_370529	Kernza	5.39e-05	9.25e-05	1.63e-05	0.00538999
Firmicutes_B_370531	AnnualWheat	2.15e-06	8.78e-06	1.55e-06	0.000215481
Firmicutes_B_370531	Kernza	3.59e-06	9.95e-06	1.76e-06	0.000359043
Firmicutes_B_370539	AnnualWheat	0.000978374	0.000932504	0.000164845	0.0978374
Firmicutes_B_370539	Kernza	0.000920684	0.000731744	0.000129355	0.0920684
Firmicutes_B_370541	AnnualWheat	0.000188833	0.000290425	5.13e-05	0.0188833
Firmicutes_B_370541	Kernza	0.000150463	0.000171652	3.03e-05	0.0150463
Firmicutes_B_370543	AnnualWheat	1.18e-06	6.69e-06	1.18e-06	0.000118176
Firmicutes_B_370543	Kernza	0	0	0	0
Firmicutes_C	AnnualWheat	0.000128787	0.000147516	2.61e-05	0.0128787
Firmicutes_C	Kernza	8.98e-05	9.12e-05	1.61e-05	0.00898277
Firmicutes_D	AnnualWheat	0.044942	0.0196603	0.00347548	4.4942
Firmicutes_D	Kernza	0.0440061	0.0219268	0.00387616	4.40061
Firmicutes_E	AnnualWheat	0.000298056	0.000227289	4.02e-05	0.0298056
Firmicutes_E	Kernza	0.000457787	0.000357554	6.32e-05	0.0457787
Firmicutes_F	AnnualWheat	1.4e-05	3.09e-05	5.46e-06	0.00139777
Firmicutes_F	Kernza	9.89e-06	2.24e-05	3.96e-06	0.000988525
Firmicutes_G	AnnualWheat	0.00466356	0.00376033	0.000664739	0.466356
Firmicutes_G	Kernza	0.00342019	0.00270607	0.000478369	0.342018
Firmicutes_H	AnnualWheat	5.6e-07	3.17e-06	5.6e-07	5.6e-05
Firmicutes_H	Kernza	0	0	0	0
Gemmatimonadota	AnnualWheat	0.0176393	0.00746266	0.00131923	1.76393
Gemmatimonadota	Kernza	0.0185414	0.00872996	0.00154325	1.85414
Halobacteriota	AnnualWheat	0.000349649	0.000470756	8.32e-05	0.0349649
Halobacteriota	Kernza	0.000227637	0.000288289	5.1e-05	0.0227637
Hydrogenedentota	AnnualWheat	3.82e-05	6.19e-05	1.09e-05	0.00382449
Hydrogenedentota	Kernza	3.66e-05	4.21e-05	7.44e-06	0.00366493
KSB1	AnnualWheat	5e-06	2.42e-05	4.29e-06	0.000500068
KSB1	Kernza	1.32e-05	5e-05	8.85e-06	0.00132191
Krumholzibacteriota	AnnualWheat	0.000119287	0.000163502	2.89e-05	0.0119287
Krumholzibacteriota	Kernza	0.000158597	0.000164823	2.91e-05	0.0158597
Margulisbacteria	AnnualWheat	1.98e-06	7.94e-06	1.4e-06	0.00019782
Margulisbacteria	Kernza	0	0	0	0
Methanobacteriota_A_1229	AnnualWheat	6.7e-05	0.000109037	1.93e-05	0.00670121
Methanobacteriota_A_1229	Kernza	3.01e-05	4.95e-05	8.75e-06	0.0030053
Methylomirabilota	AnnualWheat	0.0280177	0.0169465	0.00299574	2.80177
Methylomirabilota	Kernza	0.0333857	0.0158729	0.00280596	3.33857
Myxococcota_A_437813	AnnualWheat	8.46e-05	0.000191975	3.39e-05	0.00846416
Myxococcota_A_437813	Kernza	0.000125555	0.000216943	3.84e-05	0.0125555
Myxococcota_A_473307	AnnualWheat	0.0148721	0.00742038	0.00131175	1.48721
Myxococcota_A_473307	Kernza	0.0120724	0.00674573	0.00119249	1.20724
Nanoarchaeota	AnnualWheat	7.04e-07	3.98e-06	7.04e-07	7.04e-05
Nanoarchaeota	Kernza	5.12e-06	1.56e-05	2.76e-06	0.000512032
Nitrospirota_A_437815	AnnualWheat	0.0060175	0.00275839	0.000487619	0.60175
Nitrospirota_A_437815	Kernza	0.0063477	0.00257523	0.00045524	0.63477
OLB16	AnnualWheat	2.8e-06	1.22e-05	2.16e-06	0.000280322
OLB16	Kernza	0	0	0	0
Omnitrophota	AnnualWheat	1.34e-05	3.13e-05	5.53e-06	0.00134236
Omnitrophota	Kernza	3.29e-05	5.66e-05	1e-05	0.003288
Patescibacteria	AnnualWheat	9.53e-05	0.000123978	2.19e-05	0.00953488
Patescibacteria	Kernza	0.000118301	0.000145413	2.57e-05	0.0118301
Planctomycetota	AnnualWheat	0.0633192	0.034154	0.00603763	6.33192
Planctomycetota	Kernza	0.0580279	0.03335	0.0058955	5.80279
Proteobacteria	AnnualWheat	0.130831	0.050118	0.0088597	13.0831
Proteobacteria	Kernza	0.12121	0.0459985	0.00813146	12.121
Schekmanbacteria	AnnualWheat	7.17e-06	2.3e-05	4.07e-06	0.000716823
Schekmanbacteria	Kernza	5.05e-06	1.83e-05	3.23e-06	0.000504542
Spirochaetota	AnnualWheat	1.57e-06	6.16e-06	1.09e-06	0.000156553
Spirochaetota	Kernza	7.4e-06	2.01e-05	3.56e-06	0.000740269
Sumerlaeota	AnnualWheat	0.000496518	0.000434635	7.68e-05	0.0496518
Sumerlaeota	Kernza	0.000457252	0.000461427	8.16e-05	0.0457252
Synergistota	AnnualWheat	2e-06	1.13e-05	2e-06	0.000199915
Synergistota	Kernza	0	0	0	0
Tectomicrobia	AnnualWheat	3.28e-05	6.03e-05	1.07e-05	0.00327882
Tectomicrobia	Kernza	2.58e-05	5.9e-05	1.04e-05	0.00258256
Thermoplasmatota	AnnualWheat	1.82e-05	4.72e-05	8.34e-06	0.00182087
Thermoplasmatota	Kernza	3.97e-05	7.56e-05	1.34e-05	0.00397334
Thermoproteota	AnnualWheat	0.0679117	0.0385738	0.00681895	6.79117
Thermoproteota	Kernza	0.0682114	0.0385343	0.00681197	6.82114
Thermosulfidibacterota	AnnualWheat	2.6e-06	8.62e-06	1.52e-06	0.000260268
Thermosulfidibacterota	Kernza	0	0	0	0
Thermotogota	AnnualWheat	4e-06	2.26e-05	4e-06	0.00039983
Thermotogota	Kernza	0	0	0	0
UBA10199	AnnualWheat	2.64e-05	7.75e-05	1.37e-05	0.00264338
UBA10199	Kernza	9.53e-06	2.49e-05	4.4e-06	0.000953466
UBA8481	AnnualWheat	0	0	0	0
UBA8481	Kernza	6.37e-07	3.6e-06	6.37e-07	6.37e-05
Verrucomicrobiota	AnnualWheat	0.0486342	0.0343875	0.00607892	4.86342
Verrucomicrobiota	Kernza	0.0644445	0.0481154	0.00850569	6.44445
Zixibacteria	AnnualWheat	1.14e-06	6.42e-06	1.14e-06	0.000113517
Zixibacteria	Kernza	5.02e-06	1.66e-05	2.93e-06	0.000501914
