# Supplementary material for: Perennial Kernza cropping promotes rhizosphere microbiome stability and endophyte recruitment compared to annual wheat
Source: Environ Microbiome. 2025 Nov 7;20:139. doi: 10.1186/s40793-025-00794-3 (PMC12595868; doi:10.1186/s40793-025-00794-3)
Supplement: Supplementary file 9 — Supplementary Material 9 [file 40793_2025_794_MOESM9_ESM.xlsx]

## Sheet: Authors
Perennial Kernza Cropping Promotes Rhizosphere Microbiome Stability and Endophyte Recruitment Compared to Annual Wheat
Sulemana Issifu1,2, Arval Viji Elango2, Kristina Michl3, Christophe David4, Tomislav Cernava3,5, Roland C. Wilhelm2, and Frank Rasche1,6
1Institute of Agricultural Sciences in the Tropics (Hans-Ruthenberg-Institute), University of Hohenheim, Garbenstr. 13, 70599, Stuttgart, Germany.
2Department of Agronomy, Lilly Hall of Life Sciences, Purdue University, USA
3Institute of Environmental Biotechnology, Graz University of Technology, Graz 8010, Austria
4Department of Agroecosystems, Environment and Production, ISARA, Lyon Cedex 07, France
5School of Biological Sciences, Faculty of Environmental and Life Sciences, University of Southampton, SO171BJ Southampton, United Kingdom
6Present address: International Institute of Tropical Agriculture (IITA), P.O. Box 30772-00100, Nairobi, Kenya
* Corresponding Author: Frank Rasche (f.rasche@cgiar.org)
Running Title: Influence of perennialization on rhizomicrobiomes
Keywords: perennialization, rhizosphere, bacterial community, endophytes, annual wheat, Kernza, cropping system microbiology.
Description
Members of crop-associated (indicator) rhizobacterial ASVs for kernza and annual wheat

## Sheet: Table S4
ASV	Domain	Phylum	Class	Order	Family	Genus	Species	CropAssociation	stat	RelAbund	SE	p.value
22489fb90d6a984ea720b63bf422316b	Bacteria	Chloroflexota	Limnocylindria	Limnocylindrales	CSP1-4	GWC2-73-18	NA	Kernza	0.55213	7.28421	0.43461	0.0262
8bdb2ea92eb78ac2bafb6e9ecb1c50b8	Bacteria	Chloroflexota	Limnocylindria	Limnocylindrales	CSP1-4	GWC2-73-18	NA	Kernza	0.49946	7.28421	0.43461	0.019
9072d8504e7637699a27ff6db5eb706a	Bacteria	Chloroflexota	Limnocylindria	Limnocylindrales	CSP1-4	GWC2-73-18	NA	Kernza	0.43815	7.28421	0.43461	0.031
94bbc08acac1becd96ce2b2d9ccc9096	Bacteria	Chloroflexota	Limnocylindria	Limnocylindrales	CSP1-4	GWC2-73-18	NA	Kernza	0.56168	7.28421	0.43461	0.0295
6adf51338de2966db49401e109791223	Bacteria	Acidobacteriota	Vicinamibacteria	Vicinamibacterales	UBA2999	WHSN01	NA	Kernza	0.55566	5.85928	0.63113	0.0203
df11dd5fee807c7c3336edb53859c9d7	Bacteria	Acidobacteriota	Vicinamibacteria	Vicinamibacterales	UBA2999	WHSN01	NA	Kernza	0.54068	5.85928	0.63113	0.0149
e5acdb9dab3cd0cb6cb79ffe59c006e1	Bacteria	Acidobacteriota	Vicinamibacteria	Vicinamibacterales	UBA2999	WHSN01	NA	Kernza	0.53284	5.85928	0.63113	0.0361
fca9087dab5aabc7133249b38eb6088f	Bacteria	Actinobacteriota	Thermoleophilia	Gaiellales	Gaiellaceae	GMQP-bins7	GMQP-bins7 sp004366385	Kernza	0.55229	3.64894	0.26597	0.0442
0098b85242268429158043f812f0f093	Bacteria	Acidobacteriota	Blastocatellia	Pyrinomonadales	Pyrinomonadaceae_433871	PSRF01	PSRF01 sp002427845	Kernza	0.48495	2.63249	0.32372	0.004
3f952723f2b7398a4e5b210be1679c04	Bacteria	Acidobacteriota	Blastocatellia	Pyrinomonadales	Pyrinomonadaceae_433871	PSRF01	PSRF01 sp002427845	Kernza	0.47664	2.63249	0.32372	0.0119
6d595c775a4b9192646c521616e6e4a8	Bacteria	Acidobacteriota	Blastocatellia	Pyrinomonadales	Pyrinomonadaceae_433871	PSRF01	PSRF01 sp002427845	Kernza	0.43301	2.63249	0.32372	0.0226
aa538bba3f376f50e3320b3aebd0595e	Bacteria	Acidobacteriota	Blastocatellia	Pyrinomonadales	Pyrinomonadaceae_433871	PSRF01	NA	Kernza	0.50129	2.63249	0.32372	0.0343
d11ffe638343775af122e7cb704d64d3	Archaea	Thermoproteota	Nitrososphaeria_A	Nitrososphaerales	Nitrososphaeraceae	Nitrososphaera	NA	Kernza	0.59812	2.27309	0.22562	0.0121
0708a3653b1bc28601b5a6afd234b8f3	Bacteria	Acidobacteriota	Vicinamibacteria	Vicinamibacterales	SCN-69-37	SCN-69-37	SCN-69-37 sp001724025	Kernza	0.53923	1.8091	0.23115	0.002
2a8a92a83acf56f5d688b4e018e9e26f	Bacteria	Acidobacteriota	Vicinamibacteria	Vicinamibacterales	SCN-69-37	SCN-69-37	SCN-69-37 sp001724025	Kernza	0.49689	1.8091	0.23115	0.0173
41484dd669436d5335970e900ebf531c	Bacteria	Acidobacteriota	Vicinamibacteria	Vicinamibacterales	SCN-69-37	SCN-69-37	NA	Kernza	0.45547	1.8091	0.23115	0.0421
d3851b81c3b8fad088177d393c557516	Bacteria	Acidobacteriota	Vicinamibacteria	Vicinamibacterales	SCN-69-37	SCN-69-37	NA	Kernza	0.49156	1.8091	0.23115	0.0094
ebcba2bc6ba424bfb831e396ef9cf23a	Bacteria	Acidobacteriota	Vicinamibacteria	Vicinamibacterales	SCN-69-37	SCN-69-37	SCN-69-37 sp001724025	Kernza	0.47856	1.8091	0.23115	0.0157
8643d479a1af54d0dec36bda399c1e65	Bacteria	Actinobacteriota	Actinomycetia	Propionibacteriales	Nocardioidaceae	Nocardioides_A_392796	NA	AnnualWheat	0.57882	1.78686	0.20307	0.0487
b07b7e5c2f4e326b71d07f99f6cb48af	Bacteria	Actinobacteriota	Actinomycetia	Propionibacteriales	Nocardioidaceae	Nocardioides_A_392796	NA	AnnualWheat	0.42905	1.78686	0.20307	0.0246
5b759a99909c4b4ffefc469c7d481265	Bacteria	Acidobacteriota	Vicinamibacteria	Vicinamibacterales	Vicinamibacteraceae	Luteitalea	Luteitalea pratensis	Kernza	0.47945	1.74807	0.21428	0.0218
6ea4b6bc6c28b97976293b99f35733bf	Bacteria	Acidobacteriota	Vicinamibacteria	Vicinamibacterales	Vicinamibacteraceae	Luteitalea	NA	Kernza	0.52584	1.74807	0.21428	0.0282
870854ebb8599b5684e72e88823f4eb6	Bacteria	Actinobacteriota	Actinomycetia	Propionibacteriales	Nocardioidaceae	Nocardioides_A_392796	NA	Kernza	0.46146	1.54982	0.15996	0.0296
a1e248ee246f09278a85fb80a0fb15f6	Bacteria	Actinobacteriota	UBA4738_401450	UBA4738	HRBIN12	AC-51	AC-51 sp005883885	AnnualWheat	0.43301	1.46579	0.16802	0.0251
cdbc0638ea0559465554096fd7ee65b2	Bacteria	Chloroflexota	Chloroflexia	Chloroflexales_407288	Roseiflexaceae	Kouleothrix	Kouleothrix aurantiaca	AnnualWheat	0.43301	1.34167	0.18838	0.0245
d2439f9afb43ffe9766f776a97487e4e	Bacteria	Chloroflexota	Chloroflexia	Chloroflexales_407288	Roseiflexaceae	Kouleothrix	NA	AnnualWheat	0.61467	1.34167	0.18838	0.0092
7414d188886ac4295e4e72a497606096	Bacteria	Acidobacteriota	Vicinamibacteria	Fen-336	Fen-336	WYBL01	WYBL01 sp011526565	AnnualWheat	0.47945	1.265	0.13431	0.0115
cbd54d989cd6444d29418b6acef1be1b	Bacteria	Planctomycetota	Phycisphaerae	Tepidisphaerales	Tepidisphaeraceae	UBA2421	NA	Kernza	0.53988	1.17826	0.14303	0.0234
2864b563ab46f1a7e83b80b287684ebd	Bacteria	Proteobacteria	Gammaproteobacteria	Burkholderiales_597437	Casimicrobiaceae	VBCG01	VBCG01 sp005881895	AnnualWheat	0.41353	1.17158	0.11185	0.0365
4323bff69df8df690658833829e5a42d	Bacteria	Proteobacteria	Gammaproteobacteria	Burkholderiales_597437	Casimicrobiaceae	VBCG01	VBCG01 sp005881895	AnnualWheat	0.51904	1.17158	0.11185	0.0153
17c4d82fc0bdfee9298dbfecad6213da	Bacteria	Acidobacteriota	Vicinamibacteria	Fen-336	Fen-336	WYBL01	WYBL01 sp011526565	Kernza	0.5	1.16638	0.11366	0.0045
b93486c96fda2cdcef0c870b72635a9c	Bacteria	Proteobacteria	Gammaproteobacteria	Burkholderiales_597437	Casimicrobiaceae	VBCG01	VBCG01 sp005881895	Kernza	0.59318	1.14881	0.1097	0.0249
ac61c98f144ce3caa97c93bfce1f3173	Bacteria	Actinobacteriota	Thermoleophilia	Solirubrobacterales	Solirubrobacteraceae_405341	Solirubrobacter	NA	Kernza	0.40673	1.08999	0.09787	0.0396
4ce464f57ecf8528fba59f3f910d5ca9	Bacteria	Verrucomicrobiota	Verrucomicrobiae	Chthoniobacterales	Terrimicrobiaceae	Terrimicrobium	Terrimicrobium sacchariphilum	Kernza	0.46771	1.02144	0.13182	0.0092
085bdbd14823cc59b791e609d82804c1	Bacteria	Acidobacteriota	Blastocatellia	UBA7656	UBA7656	QHVH01	NA	Kernza	0.46955	0.85368	0.10451	0.0327
6a3a29198e5eb1e15fb182d519166f85	Bacteria	Acidobacteriota	Blastocatellia	UBA7656	UBA7656	QHVH01	QHVH01 sp003222245	Kernza	0.43572	0.85368	0.10451	0.0417
7b2409308901a4b403ca59e4edf6f607	Bacteria	Acidobacteriota	Blastocatellia	UBA7656	UBA7656	QHVH01	QHVH01 sp003222245	Kernza	0.53467	0.85368	0.10451	0.0308
83f2e7a622c8b82d4b74dcf1e9f06960	Bacteria	Acidobacteriota	Blastocatellia	UBA7656	UBA7656	QHVH01	QHVH01 sp003222245	Kernza	0.50344	0.85368	0.10451	0.0402
b8f4ca3cd82c68e6b67672bdcdf08c6d	Bacteria	Acidobacteriota	Blastocatellia	UBA7656	UBA7656	QHVH01	QHVH01 sp003222245	Kernza	0.45996	0.85368	0.10451	0.0102
51614d29b61fd7eb915011363bfeaf5f	Bacteria	Planctomycetota	Planctomycetia	Isosphaerales	Isosphaeraceae	Aquisphaera	NA	AnnualWheat	0.46533	0.76691	0.175	0.0232
195fd5709decb251eedcdbe785b2a34b	Bacteria	Gemmatimonadota	Gemmatimonadetes	Gemmatimonadales	GWC2-71-9	JABFSM01	JABFSM01 sp009692115	AnnualWheat	0.4746	0.747	0.06454	0.0364
69f09dbf52970cfb763fedc6c39e16b6	Bacteria	Gemmatimonadota	Gemmatimonadetes	Gemmatimonadales	GWC2-71-9	JABFSM01	JABFSM01 sp009692115	AnnualWheat	0.44282	0.747	0.06454	0.0148
76813bac7521b18aecb35f4234187e25	Bacteria	Gemmatimonadota	Gemmatimonadetes	Gemmatimonadales	GWC2-71-9	JABFSM01	NA	AnnualWheat	0.49567	0.747	0.06454	0.0216
b2690832137afb6ad75b15756eebd5eb	Bacteria	Gemmatimonadota	Gemmatimonadetes	Gemmatimonadales	GWC2-71-9	JABFSM01	JABFSM01 sp009692115	AnnualWheat	0.43834	0.747	0.06454	0.0385
8e2b783a49a88a8cdd9d7572579fd7b6	Bacteria	Gemmatimonadota	Gemmatimonadetes	Gemmatimonadales	GWC2-71-9	JABFSM01	JABFSM01 sp009692115	Kernza	0.47418	0.74471	0.09122	0.0339
5703407c00a70ec7c8f9ca2b7d9817e3	Bacteria	Verrucomicrobiota	Verrucomicrobiae	Chthoniobacterales	UBA10450	AV80	AV80 sp003134765	Kernza	0.43792	0.62637	0.12451	0.0339
c761c62ac25f171ebeb034111bb23a7f	Bacteria	Verrucomicrobiota	Verrucomicrobiae	Chthoniobacterales	UBA10450	Palsa-1392	Palsa-1392 sp003169975	Kernza	0.55459	0.53049	0.05985	0.0337
cdf239b54c2df68c9c947be425b5e686	Bacteria	Actinobacteriota	Acidimicrobiia_401430	Acidimicrobiales	JACDCH01	VFJN01	VFJN01 sp009694375	AnnualWheat	0.43301	0.51481	0.06571	0.0244
72d113b7aa0598f8c3a3a70abf658cce	Bacteria	Actinobacteriota	Acidimicrobiia_401430	Acidimicrobiales	JACDCH01	VFJN01	VFJN01 sp009694375	Kernza	0.40686	0.51296	0.06941	0.0495
427ba50676b30a9919a50499c53b4865	Bacteria	Chloroflexota	Anaerolineae	Anaerolineales	UBA6663	SpSt-583	SpSt-583 sp011367385	AnnualWheat	0.47924	0.47703	0.09176	0.0445
d8685e980cbb319407e432fe9740bc1a	Bacteria	Chloroflexota	Anaerolineae	Anaerolineales	UBA6663	SpSt-583	NA	AnnualWheat	0.46259	0.47703	0.09176	0.0103
8446bcec78d8b5b9e3c88014c7637e45	Bacteria	Verrucomicrobiota	Verrucomicrobiae	Chthoniobacterales	Chthoniobacteraceae	VFJQ01	VFJQ01 sp009885995	Kernza	0.5401	0.43271	0.0557	0.0305
4bcaf0e9bf72b2c6b40a450d59db710f	Bacteria	Proteobacteria	Gammaproteobacteria	Burkholderiales_597433	SG8-39	SCGC-AG-212-J23	SCGC-AG-212-J23 sp005881595	Kernza	0.4774	0.42751	0.05513	0.0105
c05112e61a51bd66bc18c56cd728d052	Bacteria	Proteobacteria	Gammaproteobacteria	Burkholderiales_597433	SG8-39	SCGC-AG-212-J23	SCGC-AG-212-J23 sp005881595	Kernza	0.45355	0.42751	0.05513	0.0243
22c8ee48c7861693bdfc64c4e7f19a23	Bacteria	Verrucomicrobiota	Verrucomicrobiae	Chthoniobacterales	Chthoniobacteraceae	VFJQ01	VFJQ01 sp009885995	AnnualWheat	0.43301	0.36209	0.05784	0.0237
dfc90a29698179fc4f69a2bc78e91529	Bacteria	Chloroflexota	Dehalococcoidia	DSTF01	WHTK01	WHTK01	WHTK01 sp009377745	AnnualWheat	0.48495	0.35921	0.04848	0.0128
5989e058d569c043b458776013cc975b	Bacteria	Myxococcota_A_473307	Polyangia_463783	Haliangiales_463188	Haliangiaceae_463188	Haliangium_463188	Haliangium ochraceum	Kernza	0.43607	0.28685	0.02928	0.0284
820e119abd5d01b8fb1880bdcd5562ab	Bacteria	Myxococcota_A_473307	Polyangia_463783	Haliangiales_463188	Haliangiaceae_463188	Haliangium_463188	Haliangium ochraceum	Kernza	0.58831	0.28685	0.02928	0.0291
700bac2f53d55765631a70b4c60504c3	Bacteria	Eisenbacteria	RBG-16-71-46	RBG-16-71-46	RBG-16-71-46	RBG-16-71-46	RBG-16-71-46 sp001780165	AnnualWheat	0.46771	0.28178	0.05354	0.0099
e7d7c4c8ce6c010609d9fcd8f74a44c5	Bacteria	Eisenbacteria	RBG-16-71-46	RBG-16-71-46	RBG-16-71-46	RBG-16-71-46	RBG-16-71-46 sp001780165	AnnualWheat	0.43301	0.28178	0.05354	0.0242
0855c1fb93ef3906167d81c7392673c9	Bacteria	Planctomycetota	Planctomycetia	Gemmatales	Gemmataceae	Urbifossiella	Urbifossiella sp003136315	Kernza	0.42804	0.2755	0.0414	0.0238
cf05f46362fd7de288f9309f595892b5	Bacteria	Planctomycetota	Planctomycetia	Pirellulales	UBA7805	MB-PLM-2	NA	AnnualWheat	0.4125	0.27298	0.03321	0.0466
0c15578eb35c12a67568fb54e370201c	Bacteria	Myxococcota_A_473307	Polyangia_463783	Haliangiales_463188	Haliangiaceae_463188	Haliangium_463188	Haliangium ochraceum	AnnualWheat	0.43244	0.26996	0.03674	0.0497
611e3a93eef3e5c4fcad20efc5b5b690	Bacteria	Planctomycetota	Planctomycetia	Pirellulales	Pirellulaceae	Anatilimnocola	Anatilimnocola aggregata	Kernza	0.46351	0.25925	0.05456	0.0388
f6dde70a9bd3d13ecbffba674fc3c364	Bacteria	Planctomycetota	Planctomycetia	Pirellulales	Pirellulaceae	Anatilimnocola	Anatilimnocola aggregata	Kernza	0.45423	0.25925	0.05456	0.0461
edbd9e5d7f0cd24bc417d6d2922305aa	Bacteria	Eisenbacteria	RBG-16-71-46	SZUA-252	SZUA-252	WS-7	NA	Kernza	0.4809	0.25524	0.03615	0.0182
4471a8fce0ac71eaec34e64109caafac	Bacteria	Planctomycetota	Planctomycetia	Pirellulales	UBA7805	MB-PLM-2	NA	Kernza	0.44486	0.2459	0.02929	0.0276
ef9a5ae94bf0d573d5a158f225fd44e8	Bacteria	Eisenbacteria	RBG-16-71-46	RBG-16-71-46	RBG-16-71-46	RBG-16-71-46	RBG-16-71-46 sp001780165	Kernza	0.55995	0.24218	0.02823	0.009
81084a87e9e0afffcce3bd8270b60aef	Bacteria	Proteobacteria	Gammaproteobacteria	GCA-2729495	GCA-2729495	QUBU01	NA	Kernza	0.4827	0.22629	0.0242	0.0339
7190abcc6f66948d3abd03f9bd1b769a	Bacteria	Verrucomicrobiota	Verrucomicrobiae	Pedosphaerales	Pedosphaeraceae	Pedosphaera	Pedosphaera parvula	Kernza	0.56805	0.21145	0.0234	0.0442
c371257a1e7188757b3bf1d666f04d53	Bacteria	Proteobacteria	Alphaproteobacteria	Rhizobiales_A_504723	Aestuariivirgaceae	Nordella	Nordella sp011046735	AnnualWheat	0.43301	0.19345	0.0254	0.0225
592f8eb603cf10d19f4a14cb35d8a8e4	Bacteria	Acidobacteriota	Blastocatellia	Pyrinomonadales	Pyrinomonadaceae_433871	UBA11740	UBA11740 sp003168335	Kernza	0.43571	0.18781	0.0416	0.04
8fd509329ffca63bd706e977c04059da	Bacteria	Planctomycetota	Planctomycetia	Gemmatales	Gemmataceae	Gemmata	NA	Kernza	0.5195	0.17995	0.02247	0.0141
ce76a782495e0ade22d04b658bd74191	Bacteria	Chloroflexota	Anaerolineae	UBA4142	UBA4142	UBA4142	UBA4142 sp002400365	AnnualWheat	0.41851	0.1636	0.01538	0.0373
5b68133d4fca7e26945e08fd1973be7f	Bacteria	Chloroflexota	Anaerolineae	Aggregatilineales	J027	JAAUUD01	JAAUUD01 sp012031655	Kernza	0.47061	0.16052	0.02365	0.0204
85ba0a8f32c4b1f5faaf5c4570185ad5	Bacteria	Proteobacteria	Alphaproteobacteria	Dongiales	Dongiaceae	Hypericibacter	NA	Kernza	0.56204	0.15808	0.01977	0.0254
8ac560af4648e5083d4f5afb14420619	Bacteria	Planctomycetota	Planctomycetia	Gemmatales	Gemmataceae	Fimbriiglobus	Fimbriiglobus ruber	Kernza	0.6342	0.15365	0.02223	0.0022
b68cdd44cc0095205b68d9891b7ba54f	Bacteria	Planctomycetota	Planctomycetia	Gemmatales	Gemmataceae	Fimbriiglobus	Fimbriiglobus ruber	Kernza	0.52199	0.15365	0.02223	0.0212
6c5bbc619f553b69e695cb172eb426f3	Bacteria	Actinobacteriota	Acidimicrobiia_401430	Acidimicrobiales	Ilumatobacteraceae	Ilumatobacter_A	Ilumatobacter_A coccineus_A_400748	Kernza	0.59372	0.14994	0.01838	0.0162
b68b860f011c1199ca4db5614ebfd531	Bacteria	Proteobacteria	Gammaproteobacteria	Burkholderiales_597441	SG8-41	UBA5216	UBA5216 sp902825845	Kernza	0.45642	0.14327	0.01604	0.0171
d7d871276b724747f9c3a4934fad24c2	Bacteria	Planctomycetota	Planctomycetia	Pirellulales	Pirellulaceae	Pirellula_B_754535	Pirellula staleyi	Kernza	0.43091	0.14169	0.02631	0.0457
60808ad7e9429fac85736cc87db878d0	Bacteria	Planctomycetota	UBA1135	UBA1135	GCA-002686595	WYBT01	WYBT01 sp011525785	AnnualWheat	0.53033	0.12107	0.01774	0.0016
dc6b50f46c9eafaff7fba10d6174f164	Bacteria	Acidobacteriota	UBA6911	UBA6911	UBA6911	Gp18-AA60	Gp18-AA60 sp003225335	AnnualWheat	0.60835	0.11866	0.01795	0.0178
96a1e0713043874acf268ce3aed360c8	Bacteria	Chloroflexota	Anaerolineae	Anaerolineales	EnvOPS12	OLB14	OLB14 sp001567105	AnnualWheat	0.38482	0.11793	0.0181	0.0477
e00139d3687a054c8df91e38a7747659	Bacteria	Verrucomicrobiota	Verrucomicrobiae	Verrucomicrobiales	Verrucomicrobiaceae	VFKE01	VFKE01 sp009885695	AnnualWheat	0.4607	0.11498	0.01946	0.0241
f6af9926addc1a9839a263b439b90042	Bacteria	Acidobacteriota	UBA6911	UBA6911	UBA6911	Gp18-AA60	Gp18-AA60 sp003225335	Kernza	0.4123	0.10421	0.01146	0.0393
50782e4734fa438636ba51b466344d3c	Bacteria	Bacteroidota	Bacteroidia	Chitinophagales	Chitinophagaceae_966727	Ferruginibacter	Ferruginibacter lapsinanis	Kernza	0.43301	0.09874	0.01894	0.0219
4abad4064744c25dab86a23fff47fb37	Bacteria	Planctomycetota	UBA1135	UBA1135	GCA-002686595	WYBT01	NA	Kernza	0.43301	0.09225	0.01215	0.0259
006d8f6653956c565046487a04f712bc	Bacteria	Chloroflexota	Dehalococcoidia	Tepidiformales	Tepidiformaceae	Tepidiforma	Tepidiforma bonchosmolovskayae	Kernza	0.57235	0.09127	0.01711	0.0293
812bf3bc771687484bd7acb1cfdad47e	Bacteria	Chloroflexota	Anaerolineae	Ardenticatenales	Ardenticatenaceae	Ardenticatena	NA	Kernza	0.4173	0.06744	0.00932	0.0359
f097742fa130dddd94f2d3a204ad7d32	Bacteria	Actinobacteriota	Acidimicrobiia_401430	Acidimicrobiales	Ilumatobacteraceae	UBA3006	NA	Kernza	0.51412	0.05994	0.01362	0.005
66e2fb0dbc5b8cbb7530bd93056080c1	Bacteria	Verrucomicrobiota	Verrucomicrobiae	Opitutales	Opitutaceae	ER46	ER46 sp003054705	Kernza	0.4336	0.05435	0.01058	0.0338
11703971b6a4ef7ab3ef4a490cabf212	Bacteria	Methylomirabilota	Methylomirabilia	Rokubacteriales	CSP1-6	AR9	AR9 sp003221455	Kernza	0.45643	0.0447	0.01199	0.0127
182d5bbe3f58def4a197ddbe8070501f	Bacteria	Bacteroidota	Bacteroidia	Chitinophagales	Saprospiraceae	OLB9	NA	AnnualWheat	0.46771	0.04046	0.00624	0.0117
d372210dbcab9c8a369e83b0e09c94bc	Bacteria	Planctomycetota	UBA1135	UBA1135	GCA-002686595	JABFRZ01	JABFRZ01 sp009691855	AnnualWheat	0.43301	0.03925	0.0097	0.0224
40596e479ffca570f426cc3a12e27aa2	Bacteria	Eisenbacteria	RBG-16-71-46	RBG-16-71-46	RBG-16-71-46	DSQF01	DSQF01 sp011357805	Kernza	0.57781	0.03879	0.01061	0.0048
078d902999204f215a19927d31aef1c2	Bacteria	Chloroflexota	Dehalococcoidia	FW602-bin16	FW602-bin16	FW602-bin16	FW602-bin16 sp004297765	Kernza	0.43301	0.03721	0.00713	0.0233
230bb2865e9df5613382cf84554cec78	Bacteria	Sumerlaeota	Sumerlaeia	Sumerlaeales	Sumerlaeaceae	HGW-BRC1-1	HGW-BRC1-1 sp002842095	Kernza	0.43301	0.03716	0.00585	0.0212
6c9bb575ac6b3de23c874b2d1b37b23e	Bacteria	Firmicutes_E	Symbiobacteriia	Symbiobacteriales	Symbiobacteriaceae	Symbiobacterium	Symbiobacterium turbinis	AnnualWheat	0.49169	0.03694	0.00503	0.0265
792ca165bfdf9d40eea3c207db0e8d8d	Bacteria	Myxococcota_A_473307	Polyangia_463783	Polyangiales	Polyangiaceae	Polyangium	NA	AnnualWheat	0.58001	0.03575	0.00857	0.0119
b6edf63bc6e21c866720c847c28ace8e	Bacteria	Verrucomicrobiota	Verrucomicrobiae	Pedosphaerales	UBA11358	UBA11358	UBA11358 sp003455565	Kernza	0.51003	0.03449	0.00859	0.0076
63983c951863aec624555ad1e30d624b	Bacteria	Acidobacteriota	Mor1	Gp22-AA2	AA152	AA152	AA152 sp003222305	Kernza	0.49759	0.03132	0.00625	0.0409
7bdd8ca0cd9c3a265de03e902c6a731f	Bacteria	Myxococcota_A_473307	Polyangia_463783	Polyangiales	SLQV01	SLQV01	NA	Kernza	0.49053	0.0305	0.00698	0.0387
9c1314b8e2e69d0d3443cd297ee24eb7	Bacteria	Planctomycetota	Planctomycetia	Planctomycetales	Planctomycetaceae	MB-PLM-1	NA	AnnualWheat	0.53545	0.02937	0.00537	0.035
6189b337bdc25f2bdb68372a6c159844	Bacteria	Dormibacterota	Dormibacteria	Dormibacterales	Dormibacteraceae	40CM-4-65-16	NA	AnnualWheat	0.45515	0.02612	0.01869	0.0476
babb4dab4dd5333e13f3d8153dba92a0	Bacteria	Planctomycetota	Planctomycetia	Pirellulales	UBA1268	F1-20-MAGs016	F1-20-MAGs016 sp009924545	Kernza	0.60653	0.02478	0.00751	0.0088
1533e630746160960054d3414e2fca94	Bacteria	Planctomycetota	B15-G4	B15-G4	B15-G4	B15-G4	B15-G4 sp003644265	Kernza	0.43912	0.02222	0.00358	0.0421
9330beece1137a01dc7e0432f397ffb6	Bacteria	Actinobacteriota	Actinomycetia	Mycobacteriales	Pseudonocardiaceae	Actinomycetospora	NA	AnnualWheat	0.42008	0.01907	0.00506	0.0471
073ac403eb91de4a83607c9ca27db5b7	Bacteria	Chloroflexota	Chloroflexia	Chloroflexales_407288	Chloroflexaceae	JAAUTF01	JAAUTF01 sp012031775	Kernza	0.59559	0.01902	0.0035	0.0187
d4e8ee38b444838428b688570505e8b6	Bacteria	Actinobacteriota	Actinomycetia	Mycobacteriales	Jatrophihabitantaceae	Iso899	Iso899 sp000421445	Kernza	0.45809	0.01511	0.00542	0.0378
73c3cb1be5bbbbf89a7a3a5ad225d6e6	Bacteria	Actinobacteriota	Actinomycetia	Nitriliruptorales	Nitriliruptoraceae	CSBr16-57R1	CSBr16-57R1 sp007116505	Kernza	0.4118	0.01301	0.0033	0.0465
a185fb79a1fe9ff48ee5039e9aef0a42	Bacteria	Myxococcota_A_473307	Myxococcia	Myxococcales	40CM-4-68-19	40CM-4-68-19	40CM-4-68-19 sp005879535	Kernza	0.46917	0.01261	0.00264	0.0478
c426ed7cf2d2b6eb54171c002b57de94	Bacteria	Proteobacteria	Alphaproteobacteria	Caulobacterales	TH1-2	Terricaulis_486960	NA	Kernza	0.57722	0.01122	0.00278	0.0043
438a9218152419725608300ab9a30971	Bacteria	Myxococcota_A_473307	Polyangia_463783	Polyangiales	Sandaracinaceae	Sandaracinus	Sandaracinus amylolyticus	AnnualWheat	0.4412	0.0089	0.00237	0.0301
bfa079daf87406d977439c1ad39035e9	Bacteria	Proteobacteria	Gammaproteobacteria	Xanthomonadales_616009	Xanthomonadaceae_616009	Pseudoxanthomonas_A_615337	NA	AnnualWheat	0.55124	0.00884	0.0029	0.0115
2c7db26e686f08f0587e3e49928d2b4a	Bacteria	Bacteroidota	Bacteroidia	Chitinophagales	Chitinophagaceae_966727	Flavihumibacter	Flavihumibacter profundi	Kernza	0.46604	0.00812	0.00302	0.02
fc4beb0aae8a2d85de9bfa55cbeb2c4b	Bacteria	Chloroflexota	Anaerolineae	Anaerolineales	UBA11579	OMJR01	OMJR01 sp900299355	Kernza	0.47544	0.0072	0.00204	0.0472
c49d7c19e2d26f6e169814550203bca4	Bacteria	Actinobacteriota	Actinomycetia	Mycobacteriales	Micromonosporaceae	Catelliglobosispora	Catelliglobosispora koreensis	Kernza	0.44881	0.00355	0.00136	0.0169
91f4833a301f2718a1d6f2f93f49fc7a	Bacteria	Planctomycetota	Phycisphaerae	UBA1845	UTPLA1	SpSt-539	SpSt-539 sp011369955	Kernza	0.46839	0.00209	0.00073	0.0207
05779966804971b9770744b67e822f4c	Bacteria	Acidobacteriota	Vicinamibacteria	Vicinamibacterales	UBA2999	NA	NA	Kernza	0.43301	NA	NA	0.0226
0a0c1e350147592ff65f3244c180288d	Bacteria	Acidobacteriota	Vicinamibacteria	Vicinamibacterales	UBA2999	NA	NA	Kernza	0.47362	NA	NA	0.018
0b9930f2a11a6007225690cf3e9cea88	Bacteria	Planctomycetota	Planctomycetia	Gemmatales	Gemmataceae	NA	NA	Kernza	0.51588	NA	NA	0.0062
2882794eaeed24bf31559bca7783b801	Bacteria	Planctomycetota	GCA-002687715	GCA-002687715	GCA-002687715	NA	NA	AnnualWheat	0.41904	NA	NA	0.0472
35279d5d2a641f9bcf9ec0d90d1b8fb4	Bacteria	Myxococcota_A_473307	Myxococcia	Myxococcales	Myxococcaceae	NA	NA	Kernza	0.42856	NA	NA	0.0446
35a7659ea26017cc58c90499c5859c81	Bacteria	Acidobacteriota	Vicinamibacteria	Vicinamibacterales	UBA2999	NA	NA	Kernza	0.45055	NA	NA	0.0099
385c2f27eb35279ec3a2d7377c186c56	Bacteria	Proteobacteria	Gammaproteobacteria	Burkholderiales_592524	Burkholderiaceae_A_574934	NA	NA	Kernza	0.49485	NA	NA	0.0424
401bfeef41ebc9ee8399e6065b7220e7	Bacteria	Planctomycetota	Planctomycetia	Gemmatales	Gemmataceae	NA	NA	AnnualWheat	0.4831	NA	NA	0.0397
40551b54d79280ab071f420ffff86fbf	Bacteria	Acidobacteriota	Vicinamibacteria	Vicinamibacterales	UBA2999	NA	NA	AnnualWheat	0.45469	NA	NA	0.0219
42475d3a06fc4baf6ec735776dc751df	Bacteria	Planctomycetota	Planctomycetia	Gemmatales	Gemmataceae	NA	NA	AnnualWheat	0.47029	NA	NA	0.0309
43aa05b93701a93b1fae53b76263d70f	Bacteria	Chloroflexota	Anaerolineae	Aggregatilineales	A4b	NA	NA	AnnualWheat	0.50367	NA	NA	0.0447
45b91a5e7c9079e3e24c78df72eae35b	Bacteria	Bacteroidota	Bacteroidia	Bacteroidales	Prolixibacteraceae	NA	NA	AnnualWheat	0.55646	NA	NA	0.0291
4b4ec7f9e8d460c239c4c254239620d9	Bacteria	Planctomycetota	Planctomycetia	Gemmatales	Gemmataceae	NA	NA	AnnualWheat	0.4024	NA	NA	0.05
592b380bdce5dbc4b0619bfebe03bc14	Bacteria	Proteobacteria	Alphaproteobacteria	Rhizobiales_A_504705	Xanthobacteraceae_503485	NA	NA	Kernza	0.52145	NA	NA	0.0245
6d0fae4535ff57d60e4cc64e13bbbbe1	Bacteria	Planctomycetota	Planctomycetia	Gemmatales	Gemmataceae	NA	NA	Kernza	0.43004	NA	NA	0.0448
6e0b7f2d642bff01fc13cfb3260b6b16	Bacteria	Planctomycetota	Planctomycetia	Pirellulales	UBA1268	NA	NA	AnnualWheat	0.43301	NA	NA	0.023
785c6212af3414b11d074b8310f5cd16	Bacteria	Actinobacteriota	Thermoleophilia	Solirubrobacterales	Solirubrobacteraceae_405341	NA	NA	Kernza	0.43061	NA	NA	0.0485
78b3025943c5436bf1a9abb7b6760777	Bacteria	Acidobacteriota	Thermoanaerobaculia	UBA5704	UBA5704	NA	NA	Kernza	0.60797	NA	NA	0.0156
78ff9ffe7a8e7d4a321b5742f698970e	Bacteria	Acidobacteriota	Thermoanaerobaculia	UBA5704	UBA5704	NA	NA	Kernza	0.48759	NA	NA	0.0058
94870cf75110d2ccc8ab2233c0318c3e	Bacteria	Acidobacteriota	Vicinamibacteria	Vicinamibacterales	UBA2999	NA	NA	Kernza	0.48811	NA	NA	0.0441
9580b33e1c8202dcb9555d6b091c4f40	Bacteria	Proteobacteria	Alphaproteobacteria	Rhizobiales_A_504721	Hyphomicrobiaceae	NA	NA	AnnualWheat	0.49451	NA	NA	0.0239
9c3ff69648c56e3f64ea0920acb8b921	Bacteria	Proteobacteria	Gammaproteobacteria	Pseudomonadales_641030	Halomonadaceae_641030	NA	NA	Kernza	0.5	NA	NA	0.0055
a36f339a21387f71e40d98b4330d2e45	Bacteria	Methylomirabilota	Methylomirabilia	Rokubacteriales	CSP1-6	NA	NA	Kernza	0.45997	NA	NA	0.0217
a7334ca84591b8084cbbd5be31a4fcd4	Bacteria	Acidobacteriota	Blastocatellia	Pyrinomonadales	Blastocatellaceae_430966	NA	NA	Kernza	0.43301	NA	NA	0.0267
a7ab4cc64d31be5a6d748a46cef94689	Bacteria	Chloroflexota	Chloroflexia	Thermomicrobiales	Thermomicrobiaceae	NA	NA	AnnualWheat	0.50232	NA	NA	0.0166
aa7a1ff421d2e8eed3decce8110a9a9f	Bacteria	Planctomycetota	Planctomycetia	Gemmatales	Gemmataceae	NA	NA	AnnualWheat	0.46065	NA	NA	0.0118
ba5424947343488091f107355844d2f4	Bacteria	Acidobacteriota	Vicinamibacteria	Vicinamibacterales	UBA2999	NA	NA	Kernza	0.46141	NA	NA	0.0167
cb0e23458caa9a23215b40289050908a	Bacteria	Verrucomicrobiota	Verrucomicrobiae	Pedosphaerales	UBA11358	NA	NA	Kernza	0.47418	NA	NA	0.018
d2cefc4f31799ddbbec4f9a4dcfe272b	Bacteria	Proteobacteria	Gammaproteobacteria	Burkholderiales_592524	Burkholderiaceae_A_574934	NA	NA	AnnualWheat	0.56066	NA	NA	0.0164
d699460824591e01c398e166f45ed481	Bacteria	Acidobacteriota	Vicinamibacteria	Vicinamibacterales	UBA2999	NA	NA	Kernza	0.43301	NA	NA	0.022
e1d17a5db2e6611f5f3e0f00a451311c	Bacteria	Methylomirabilota	Methylomirabilia	Rokubacteriales	CSP1-6	NA	NA	AnnualWheat	0.42697	NA	NA	0.0424
e51a3e2408e3afb4138b233e8fd4a6c6	Bacteria	Acidobacteriota	Acidobacteriae	Bryobacterales	Bryobacteraceae	NA	NA	Kernza	0.42158	NA	NA	0.0385
e564d3079a0fddb1d4e6098e4435370d	Bacteria	Gemmatimonadota	Gemmatimonadetes	Gemmatimonadales	Gemmatimonadaceae	NA	NA	Kernza	0.44579	NA	NA	0.0346
f0a7aa2e14d9be7fdf32a191fcc463e9	Bacteria	Chloroflexota	Anaerolineae	Caldilineales	Caldilineaceae	NA	NA	AnnualWheat	0.47368	NA	NA	0.0148
f9e319093c99bfbfb2ffbb979318e059	Bacteria	Desulfobacterota_G_459546	Desulfuromonadia	Geobacterales	Pseudopelobacteraceae	NA	NA	AnnualWheat	0.39528	NA	NA	0.0466
fb03a9a71ad394df14d842c1d4e6490d	Bacteria	Firmicutes_A	Clostridia_258483	Christensenellales	Christensenellaceae	NA	NA	Kernza	0.51894	NA	NA	0.0019

## Sheet: Rel abundance_Annualwheat
ASV	mean_abundance	Domain	Phylum	Class	Order	Family	Genus	Species
0944987d9db1cbbe52c2d4d02194fa04	0.00437005	Bacteria	Firmicutes_D	Bacilli	Bacillales_B_302584	DSM-18226_301387	NA	NA
182d5bbe3f58def4a197ddbe8070501f	0.00209386	Bacteria	Bacteroidota	Bacteroidia	Chitinophagales	Saprospiraceae	OLB9	NA
195fd5709decb251eedcdbe785b2a34b	0.00351427	Bacteria	Gemmatimonadota	Gemmatimonadetes	Gemmatimonadales	GWC2-71-9	JABFSM01	JABFSM01 sp009692115
22c8ee48c7861693bdfc64c4e7f19a23	0.00175803	Bacteria	Verrucomicrobiota	Verrucomicrobiae	Chthoniobacterales	Chthoniobacteraceae	VFJQ01	VFJQ01 sp009885995
2864b563ab46f1a7e83b80b287684ebd	0.00175089	Bacteria	Proteobacteria	Gammaproteobacteria	Burkholderiales_597437	Casimicrobiaceae	VBCG01	VBCG01 sp005881895
2882794eaeed24bf31559bca7783b801	0.00607223	Bacteria	Planctomycetota	GCA-002687715	GCA-002687715	GCA-002687715	NA	NA
38907bdb4ffe06d6de3468608a85f2d9	0.00202553	Bacteria	Planctomycetota	Planctomycetia	Isosphaerales	Isosphaeraceae	Aquisphaera	NA
401bfeef41ebc9ee8399e6065b7220e7	0.00242446	Bacteria	Planctomycetota	Planctomycetia	Gemmatales	Gemmataceae	NA	NA
40551b54d79280ab071f420ffff86fbf	0.00705607	Bacteria	Acidobacteriota	Vicinamibacteria	Vicinamibacterales	UBA2999	NA	NA
42475d3a06fc4baf6ec735776dc751df	0.00192978	Bacteria	Planctomycetota	Planctomycetia	Gemmatales	Gemmataceae	NA	NA
427ba50676b30a9919a50499c53b4865	0.00477526	Bacteria	Chloroflexota	Anaerolineae	Anaerolineales	UBA6663	SpSt-583	SpSt-583 sp011367385
4323bff69df8df690658833829e5a42d	0.00477157	Bacteria	Proteobacteria	Gammaproteobacteria	Burkholderiales_597437	Casimicrobiaceae	VBCG01	VBCG01 sp005881895
438a9218152419725608300ab9a30971	0.00214298	Bacteria	Myxococcota_A_473307	Polyangia_463783	Polyangiales	Sandaracinaceae	Sandaracinus	Sandaracinus amylolyticus
43aa05b93701a93b1fae53b76263d70f	0.0113621	Bacteria	Chloroflexota	Anaerolineae	Aggregatilineales	A4b	NA	NA
45b91a5e7c9079e3e24c78df72eae35b	0.00278668	Bacteria	Bacteroidota	Bacteroidia	Bacteroidales	Prolixibacteraceae	NA	NA
4b4ec7f9e8d460c239c4c254239620d9	0.00119106	Bacteria	Planctomycetota	Planctomycetia	Gemmatales	Gemmataceae	NA	NA
51614d29b61fd7eb915011363bfeaf5f	0.0155308	Bacteria	Planctomycetota	Planctomycetia	Isosphaerales	Isosphaeraceae	Aquisphaera	NA
60808ad7e9429fac85736cc87db878d0	0.00110584	Bacteria	Planctomycetota	UBA1135	UBA1135	GCA-002686595	WYBT01	WYBT01 sp011525785
678c057a06810d83b07d87499af3c34c	0.00250569	Bacteria	Verrucomicrobiota	Verrucomicrobiae	Pedosphaerales	UBA11358	UBA11358	UBA11358 sp003455565
69f09dbf52970cfb763fedc6c39e16b6	0.00508576	Bacteria	Gemmatimonadota	Gemmatimonadetes	Gemmatimonadales	GWC2-71-9	JABFSM01	JABFSM01 sp009692115
6c9bb575ac6b3de23c874b2d1b37b23e	0.00326787	Bacteria	Firmicutes_E	Symbiobacteriia	Symbiobacteriales	Symbiobacteriaceae	Symbiobacterium	Symbiobacterium turbinis
6e0b7f2d642bff01fc13cfb3260b6b16	0.00104482	Bacteria	Planctomycetota	Planctomycetia	Pirellulales	UBA1268	NA	NA
700bac2f53d55765631a70b4c60504c3	0.00364777	Bacteria	Eisenbacteria	RBG-16-71-46	RBG-16-71-46	RBG-16-71-46	RBG-16-71-46	RBG-16-71-46 sp001780165
7414d188886ac4295e4e72a497606096	0.00973088	Bacteria	Acidobacteriota	Vicinamibacteria	Fen-336	Fen-336	WYBL01	WYBL01 sp011526565
76813bac7521b18aecb35f4234187e25	0.00439659	Bacteria	Gemmatimonadota	Gemmatimonadetes	Gemmatimonadales	GWC2-71-9	JABFSM01	NA
792ca165bfdf9d40eea3c207db0e8d8d	0.00601554	Bacteria	Myxococcota_A_473307	Polyangia_463783	Polyangiales	Polyangiaceae	Polyangium	NA
8643d479a1af54d0dec36bda399c1e65	0.0539495	Bacteria	Actinobacteriota	Actinomycetia	Propionibacteriales	Nocardioidaceae	Nocardioides_A_392796	NA
917e7a73f2110cdb71da77eb7a7fd2e9	0.00131708	Bacteria	Acidobacteriota	Mor1	Gp22-AA2	AA152	AA152	AA152 sp003222305
9330beece1137a01dc7e0432f397ffb6	0.00381357	Bacteria	Actinobacteriota	Actinomycetia	Mycobacteriales	Pseudonocardiaceae	Actinomycetospora	NA
9580b33e1c8202dcb9555d6b091c4f40	0.00547427	Bacteria	Proteobacteria	Alphaproteobacteria	Rhizobiales_A_504721	Hyphomicrobiaceae	NA	NA
9c1314b8e2e69d0d3443cd297ee24eb7	0.00406356	Bacteria	Planctomycetota	Planctomycetia	Planctomycetales	Planctomycetaceae	MB-PLM-1	NA
a1e248ee246f09278a85fb80a0fb15f6	0.0014564	Bacteria	Actinobacteriota	UBA4738_401450	UBA4738	HRBIN12	AC-51	AC-51 sp005883885
a7ab4cc64d31be5a6d748a46cef94689	0.0027128	Bacteria	Chloroflexota	Chloroflexia	Thermomicrobiales	Thermomicrobiaceae	NA	NA
aa7a1ff421d2e8eed3decce8110a9a9f	0.00121068	Bacteria	Planctomycetota	Planctomycetia	Gemmatales	Gemmataceae	NA	NA
b07b7e5c2f4e326b71d07f99f6cb48af	0.0113864	Bacteria	Actinobacteriota	Actinomycetia	Propionibacteriales	Nocardioidaceae	Nocardioides_A_392796	NA
b2690832137afb6ad75b15756eebd5eb	0.0053991	Bacteria	Gemmatimonadota	Gemmatimonadetes	Gemmatimonadales	GWC2-71-9	JABFSM01	JABFSM01 sp009692115
bfa079daf87406d977439c1ad39035e9	0.00389433	Bacteria	Proteobacteria	Gammaproteobacteria	Xanthomonadales_616009	Xanthomonadaceae_616009	Pseudoxanthomonas_A_615337	NA
c371257a1e7188757b3bf1d666f04d53	0.00192832	Bacteria	Proteobacteria	Alphaproteobacteria	Rhizobiales_A_504723	Aestuariivirgaceae	Nordella	Nordella sp011046735
cdbc0638ea0559465554096fd7ee65b2	0.00191171	Bacteria	Chloroflexota	Chloroflexia	Chloroflexales_407288	Roseiflexaceae	Kouleothrix	Kouleothrix aurantiaca
cdf239b54c2df68c9c947be425b5e686	0.00453528	Bacteria	Actinobacteriota	Acidimicrobiia_401430	Acidimicrobiales	JACDCH01	VFJN01	VFJN01 sp009694375
ce76a782495e0ade22d04b658bd74191	0.00111677	Bacteria	Chloroflexota	Anaerolineae	UBA4142	UBA4142	UBA4142	UBA4142 sp002400365
d2439f9afb43ffe9766f776a97487e4e	0.0256768	Bacteria	Chloroflexota	Chloroflexia	Chloroflexales_407288	Roseiflexaceae	Kouleothrix	NA
d2cefc4f31799ddbbec4f9a4dcfe272b	0.0135973	Bacteria	Proteobacteria	Gammaproteobacteria	Burkholderiales_592524	Burkholderiaceae_A_574934	NA	NA
d372210dbcab9c8a369e83b0e09c94bc	0.00178023	Bacteria	Planctomycetota	UBA1135	UBA1135	GCA-002686595	JABFRZ01	JABFRZ01 sp009691855
d8685e980cbb319407e432fe9740bc1a	0.00377833	Bacteria	Chloroflexota	Anaerolineae	Anaerolineales	UBA6663	SpSt-583	NA
dc6b50f46c9eafaff7fba10d6174f164	0.0121858	Bacteria	Acidobacteriota	UBA6911	UBA6911	UBA6911	Gp18-AA60	Gp18-AA60 sp003225335
dfc90a29698179fc4f69a2bc78e91529	0.00915862	Bacteria	Chloroflexota	Dehalococcoidia	DSTF01	WHTK01	WHTK01	WHTK01 sp009377745
e00139d3687a054c8df91e38a7747659	0.00278408	Bacteria	Verrucomicrobiota	Verrucomicrobiae	Verrucomicrobiales	Verrucomicrobiaceae	VFKE01	VFKE01 sp009885695
e1d17a5db2e6611f5f3e0f00a451311c	0.00789926	Bacteria	Methylomirabilota	Methylomirabilia	Rokubacteriales	CSP1-6	NA	NA
e7d7c4c8ce6c010609d9fcd8f74a44c5	0.00151371	Bacteria	Eisenbacteria	RBG-16-71-46	RBG-16-71-46	RBG-16-71-46	RBG-16-71-46	RBG-16-71-46 sp001780165
f0a7aa2e14d9be7fdf32a191fcc463e9	0.00241732	Bacteria	Chloroflexota	Anaerolineae	Caldilineales	Caldilineaceae	NA	NA
fbb05ed1cf58b20490aa5cedc4ccb05c	0.00103979	Bacteria	Armatimonadota	Chthonomonadetes	Chthonomonadales	CAJBBX01	DSOM01	DSOM01 sp011047005

## Sheet: Rel abundance_kernza
ASV	mean_abundance	Domain	Phylum	Class	Order	Family	Genus	Species
006d8f6653956c565046487a04f712bc	0.0136897	Bacteria	Chloroflexota	Dehalococcoidia	Tepidiformales	Tepidiformaceae	Tepidiforma	Tepidiforma bonchosmolovskayae
0098b85242268429158043f812f0f093	0.0105348	Bacteria	Acidobacteriota	Blastocatellia	Pyrinomonadales	Pyrinomonadaceae_433871	PSRF01	PSRF01 sp002427845
05779966804971b9770744b67e822f4c	0.00613873	Bacteria	Acidobacteriota	Vicinamibacteria	Vicinamibacterales	UBA2999	NA	NA
0708a3653b1bc28601b5a6afd234b8f3	0.0142574	Bacteria	Acidobacteriota	Vicinamibacteria	Vicinamibacterales	SCN-69-37	SCN-69-37	SCN-69-37 sp001724025
073ac403eb91de4a83607c9ca27db5b7	0.00552629	Bacteria	Chloroflexota	Chloroflexia	Chloroflexales_407288	Chloroflexaceae	JAAUTF01	JAAUTF01 sp012031775
078d902999204f215a19927d31aef1c2	0.00135456	Bacteria	Chloroflexota	Dehalococcoidia	FW602-bin16	FW602-bin16	FW602-bin16	FW602-bin16 sp004297765
0855c1fb93ef3906167d81c7392673c9	0.0023969	Bacteria	Planctomycetota	Planctomycetia	Gemmatales	Gemmataceae	Urbifossiella	Urbifossiella sp003136315
085bdbd14823cc59b791e609d82804c1	0.00172353	Bacteria	Acidobacteriota	Blastocatellia	UBA7656	UBA7656	QHVH01	NA
0a0c1e350147592ff65f3244c180288d	0.00251251	Bacteria	Acidobacteriota	Vicinamibacteria	Vicinamibacterales	UBA2999	NA	NA
0b9930f2a11a6007225690cf3e9cea88	0.00586545	Bacteria	Planctomycetota	Planctomycetia	Gemmatales	Gemmataceae	NA	NA
11703971b6a4ef7ab3ef4a490cabf212	0.00399002	Bacteria	Methylomirabilota	Methylomirabilia	Rokubacteriales	CSP1-6	AR9	AR9 sp003221455
1533e630746160960054d3414e2fca94	0.00139175	Bacteria	Planctomycetota	B15-G4	B15-G4	B15-G4	B15-G4	B15-G4 sp003644265
17c4d82fc0bdfee9298dbfecad6213da	0.00213883	Bacteria	Acidobacteriota	Vicinamibacteria	Fen-336	Fen-336	WYBL01	WYBL01 sp011526565
22489fb90d6a984ea720b63bf422316b	0.0330964	Bacteria	Chloroflexota	Limnocylindria	Limnocylindrales	CSP1-4	GWC2-73-18	NA
230bb2865e9df5613382cf84554cec78	0.000766738	Bacteria	Sumerlaeota	Sumerlaeia	Sumerlaeales	Sumerlaeaceae	HGW-BRC1-1	HGW-BRC1-1 sp002842095
26111edc1d8ea9dcc7dc99058304e906	0.0167525	Bacteria	Chloroflexota	Limnocylindria	Limnocylindrales	CSP1-4	GWC2-73-18	NA
2a8a92a83acf56f5d688b4e018e9e26f	0.00726749	Bacteria	Acidobacteriota	Vicinamibacteria	Vicinamibacterales	SCN-69-37	SCN-69-37	SCN-69-37 sp001724025
2c7db26e686f08f0587e3e49928d2b4a	0.00176314	Bacteria	Bacteroidota	Bacteroidia	Chitinophagales	Chitinophagaceae_966727	Flavihumibacter	Flavihumibacter profundi
35279d5d2a641f9bcf9ec0d90d1b8fb4	0.00227758	Bacteria	Myxococcota_A_473307	Myxococcia	Myxococcales	Myxococcaceae	NA	NA
35a7659ea26017cc58c90499c5859c81	0.00358276	Bacteria	Acidobacteriota	Vicinamibacteria	Vicinamibacterales	UBA2999	NA	NA
385c2f27eb35279ec3a2d7377c186c56	0.00894021	Bacteria	Proteobacteria	Gammaproteobacteria	Burkholderiales_592524	Burkholderiaceae_A_574934	NA	NA
3f952723f2b7398a4e5b210be1679c04	0.00532885	Bacteria	Acidobacteriota	Blastocatellia	Pyrinomonadales	Pyrinomonadaceae_433871	PSRF01	PSRF01 sp002427845
40596e479ffca570f426cc3a12e27aa2	0.00426349	Bacteria	Eisenbacteria	RBG-16-71-46	RBG-16-71-46	RBG-16-71-46	DSQF01	DSQF01 sp011357805
41484dd669436d5335970e900ebf531c	0.0107798	Bacteria	Acidobacteriota	Vicinamibacteria	Vicinamibacterales	SCN-69-37	SCN-69-37	NA
4471a8fce0ac71eaec34e64109caafac	0.00951312	Bacteria	Planctomycetota	Planctomycetia	Pirellulales	UBA7805	MB-PLM-2	NA
4abad4064744c25dab86a23fff47fb37	0.00110343	Bacteria	Planctomycetota	UBA1135	UBA1135	GCA-002686595	WYBT01	NA
4bcaf0e9bf72b2c6b40a450d59db710f	0.00372796	Bacteria	Proteobacteria	Gammaproteobacteria	Burkholderiales_597433	SG8-39	SCGC-AG-212-J23	SCGC-AG-212-J23 sp005881595
4ce464f57ecf8528fba59f3f910d5ca9	0.00288768	Bacteria	Verrucomicrobiota	Verrucomicrobiae	Chthoniobacterales	Terrimicrobiaceae	Terrimicrobium	Terrimicrobium sacchariphilum
50782e4734fa438636ba51b466344d3c	0.00263958	Bacteria	Bacteroidota	Bacteroidia	Chitinophagales	Chitinophagaceae_966727	Ferruginibacter	Ferruginibacter lapsinanis
5703407c00a70ec7c8f9ca2b7d9817e3	0.00477577	Bacteria	Verrucomicrobiota	Verrucomicrobiae	Chthoniobacterales	UBA10450	AV80	AV80 sp003134765
592b380bdce5dbc4b0619bfebe03bc14	0.00558652	Bacteria	Proteobacteria	Alphaproteobacteria	Rhizobiales_A_504705	Xanthobacteraceae_503485	NA	NA
592f8eb603cf10d19f4a14cb35d8a8e4	0.00642437	Bacteria	Acidobacteriota	Blastocatellia	Pyrinomonadales	Pyrinomonadaceae_433871	UBA11740	UBA11740 sp003168335
5989e058d569c043b458776013cc975b	0.00236107	Bacteria	Myxococcota_A_473307	Polyangia_463783	Haliangiales_463188	Haliangiaceae_463188	Haliangium_463188	Haliangium ochraceum
5b68133d4fca7e26945e08fd1973be7f	0.0012074	Bacteria	Chloroflexota	Anaerolineae	Aggregatilineales	J027	JAAUUD01	JAAUUD01 sp012031655
5b759a99909c4b4ffefc469c7d481265	0.0167537	Bacteria	Acidobacteriota	Vicinamibacteria	Vicinamibacterales	Vicinamibacteraceae	Luteitalea	Luteitalea pratensis
611e3a93eef3e5c4fcad20efc5b5b690	0.00412987	Bacteria	Planctomycetota	Planctomycetia	Pirellulales	Pirellulaceae	Anatilimnocola	Anatilimnocola aggregata
63983c951863aec624555ad1e30d624b	0.00271461	Bacteria	Acidobacteriota	Mor1	Gp22-AA2	AA152	AA152	AA152 sp003222305
66e2fb0dbc5b8cbb7530bd93056080c1	0.00380186	Bacteria	Verrucomicrobiota	Verrucomicrobiae	Opitutales	Opitutaceae	ER46	ER46 sp003054705
6a3a29198e5eb1e15fb182d519166f85	0.00232352	Bacteria	Acidobacteriota	Blastocatellia	UBA7656	UBA7656	QHVH01	QHVH01 sp003222245
6adf51338de2966db49401e109791223	0.0114067	Bacteria	Acidobacteriota	Vicinamibacteria	Vicinamibacterales	UBA2999	WHSN01	NA
6c5bbc619f553b69e695cb172eb426f3	0.00897834	Bacteria	Actinobacteriota	Acidimicrobiia_401430	Acidimicrobiales	Ilumatobacteraceae	Ilumatobacter_A	Ilumatobacter_A coccineus_A_400748
6d0fae4535ff57d60e4cc64e13bbbbe1	0.00135785	Bacteria	Planctomycetota	Planctomycetia	Gemmatales	Gemmataceae	NA	NA
6d595c775a4b9192646c521616e6e4a8	0.00271379	Bacteria	Acidobacteriota	Blastocatellia	Pyrinomonadales	Pyrinomonadaceae_433871	PSRF01	PSRF01 sp002427845
6ea4b6bc6c28b97976293b99f35733bf	0.00958682	Bacteria	Acidobacteriota	Vicinamibacteria	Vicinamibacterales	Vicinamibacteraceae	Luteitalea	NA
7190abcc6f66948d3abd03f9bd1b769a	0.0120967	Bacteria	Verrucomicrobiota	Verrucomicrobiae	Pedosphaerales	Pedosphaeraceae	Pedosphaera	Pedosphaera parvula
72d113b7aa0598f8c3a3a70abf658cce	0.00219443	Bacteria	Actinobacteriota	Acidimicrobiia_401430	Acidimicrobiales	JACDCH01	VFJN01	VFJN01 sp009694375
73c3cb1be5bbbbf89a7a3a5ad225d6e6	0.00213896	Bacteria	Actinobacteriota	Actinomycetia	Nitriliruptorales	Nitriliruptoraceae	CSBr16-57R1	CSBr16-57R1 sp007116505
785c6212af3414b11d074b8310f5cd16	0.00425386	Bacteria	Actinobacteriota	Thermoleophilia	Solirubrobacterales	Solirubrobacteraceae_405341	NA	NA
78b3025943c5436bf1a9abb7b6760777	0.00552457	Bacteria	Acidobacteriota	Thermoanaerobaculia	UBA5704	UBA5704	NA	NA
78ff9ffe7a8e7d4a321b5742f698970e	0.00155479	Bacteria	Acidobacteriota	Thermoanaerobaculia	UBA5704	UBA5704	NA	NA
7b2409308901a4b403ca59e4edf6f607	0.0117907	Bacteria	Acidobacteriota	Blastocatellia	UBA7656	UBA7656	QHVH01	QHVH01 sp003222245
7bdd8ca0cd9c3a265de03e902c6a731f	0.00244105	Bacteria	Myxococcota_A_473307	Polyangia_463783	Polyangiales	SLQV01	SLQV01	NA
81084a87e9e0afffcce3bd8270b60aef	0.00945517	Bacteria	Proteobacteria	Gammaproteobacteria	GCA-2729495	GCA-2729495	QUBU01	NA
812bf3bc771687484bd7acb1cfdad47e	0.000762672	Bacteria	Chloroflexota	Anaerolineae	Ardenticatenales	Ardenticatenaceae	Ardenticatena	NA
820e119abd5d01b8fb1880bdcd5562ab	0.0202025	Bacteria	Myxococcota_A_473307	Polyangia_463783	Haliangiales_463188	Haliangiaceae_463188	Haliangium_463188	Haliangium ochraceum
83f2e7a622c8b82d4b74dcf1e9f06960	0.0107808	Bacteria	Acidobacteriota	Blastocatellia	UBA7656	UBA7656	QHVH01	QHVH01 sp003222245
8446bcec78d8b5b9e3c88014c7637e45	0.0105843	Bacteria	Verrucomicrobiota	Verrucomicrobiae	Chthoniobacterales	Chthoniobacteraceae	VFJQ01	VFJQ01 sp009885995
85ba0a8f32c4b1f5faaf5c4570185ad5	0.00644208	Bacteria	Proteobacteria	Alphaproteobacteria	Dongiales	Dongiaceae	Hypericibacter	NA
870854ebb8599b5684e72e88823f4eb6	0.00576979	Bacteria	Actinobacteriota	Actinomycetia	Propionibacteriales	Nocardioidaceae	Nocardioides_A_392796	NA
8ac560af4648e5083d4f5afb14420619	0.012364	Bacteria	Planctomycetota	Planctomycetia	Gemmatales	Gemmataceae	Fimbriiglobus	Fimbriiglobus ruber
8bdb2ea92eb78ac2bafb6e9ecb1c50b8	0.00601145	Bacteria	Chloroflexota	Limnocylindria	Limnocylindrales	CSP1-4	GWC2-73-18	NA
8e2b783a49a88a8cdd9d7572579fd7b6	0.00643527	Bacteria	Gemmatimonadota	Gemmatimonadetes	Gemmatimonadales	GWC2-71-9	JABFSM01	JABFSM01 sp009692115
8fd509329ffca63bd706e977c04059da	0.00323304	Bacteria	Planctomycetota	Planctomycetia	Gemmatales	Gemmataceae	Gemmata	NA
9072d8504e7637699a27ff6db5eb706a	0.0114436	Bacteria	Chloroflexota	Limnocylindria	Limnocylindrales	CSP1-4	GWC2-73-18	NA
91f4833a301f2718a1d6f2f93f49fc7a	0.000862011	Bacteria	Planctomycetota	Phycisphaerae	UBA1845	UTPLA1	SpSt-539	SpSt-539 sp011369955
94870cf75110d2ccc8ab2233c0318c3e	0.024811	Bacteria	Acidobacteriota	Vicinamibacteria	Vicinamibacterales	UBA2999	NA	NA
94bbc08acac1becd96ce2b2d9ccc9096	0.0162682	Bacteria	Chloroflexota	Limnocylindria	Limnocylindrales	CSP1-4	GWC2-73-18	NA
9c3ff69648c56e3f64ea0920acb8b921	0.00207397	Bacteria	Proteobacteria	Gammaproteobacteria	Pseudomonadales_641030	Halomonadaceae_641030	NA	NA
a185fb79a1fe9ff48ee5039e9aef0a42	0.00192792	Bacteria	Myxococcota_A_473307	Myxococcia	Myxococcales	40CM-4-68-19	40CM-4-68-19	40CM-4-68-19 sp005879535
a36f339a21387f71e40d98b4330d2e45	0.00669442	Bacteria	Methylomirabilota	Methylomirabilia	Rokubacteriales	CSP1-6	NA	NA
a7334ca84591b8084cbbd5be31a4fcd4	0.000748094	Bacteria	Acidobacteriota	Blastocatellia	Pyrinomonadales	Blastocatellaceae_430966	NA	NA
aa538bba3f376f50e3320b3aebd0595e	0.0090705	Bacteria	Acidobacteriota	Blastocatellia	Pyrinomonadales	Pyrinomonadaceae_433871	PSRF01	NA
ac61c98f144ce3caa97c93bfce1f3173	0.00118012	Bacteria	Actinobacteriota	Thermoleophilia	Solirubrobacterales	Solirubrobacteraceae_405341	Solirubrobacter	NA
b68b860f011c1199ca4db5614ebfd531	0.00538491	Bacteria	Proteobacteria	Gammaproteobacteria	Burkholderiales_597441	SG8-41	UBA5216	UBA5216 sp902825845
b68cdd44cc0095205b68d9891b7ba54f	0.00360739	Bacteria	Planctomycetota	Planctomycetia	Gemmatales	Gemmataceae	Fimbriiglobus	Fimbriiglobus ruber
b6edf63bc6e21c866720c847c28ace8e	0.00311859	Bacteria	Verrucomicrobiota	Verrucomicrobiae	Pedosphaerales	UBA11358	UBA11358	UBA11358 sp003455565
b8f4ca3cd82c68e6b67672bdcdf08c6d	0.0024805	Bacteria	Acidobacteriota	Blastocatellia	UBA7656	UBA7656	QHVH01	QHVH01 sp003222245
b93486c96fda2cdcef0c870b72635a9c	0.0142254	Bacteria	Proteobacteria	Gammaproteobacteria	Burkholderiales_597437	Casimicrobiaceae	VBCG01	VBCG01 sp005881895
ba5424947343488091f107355844d2f4	0.00379762	Bacteria	Acidobacteriota	Vicinamibacteria	Vicinamibacterales	UBA2999	NA	NA
babb4dab4dd5333e13f3d8153dba92a0	0.0109493	Bacteria	Planctomycetota	Planctomycetia	Pirellulales	UBA1268	F1-20-MAGs016	F1-20-MAGs016 sp009924545
c05112e61a51bd66bc18c56cd728d052	0.00241499	Bacteria	Proteobacteria	Gammaproteobacteria	Burkholderiales_597433	SG8-39	SCGC-AG-212-J23	SCGC-AG-212-J23 sp005881595
c26e5b0c2c916df5361ab12dae695059	0.00202383	Bacteria	Planctomycetota	Planctomycetia	Planctomycetales	Planctomycetaceae	Planctomicrobium	Planctomicrobium piriforme
c426ed7cf2d2b6eb54171c002b57de94	0.00261555	Bacteria	Proteobacteria	Alphaproteobacteria	Caulobacterales	TH1-2	Terricaulis_486960	NA
c49d7c19e2d26f6e169814550203bca4	0.00100813	Bacteria	Actinobacteriota	Actinomycetia	Mycobacteriales	Micromonosporaceae	Catelliglobosispora	Catelliglobosispora koreensis
c761c62ac25f171ebeb034111bb23a7f	0.0214263	Bacteria	Verrucomicrobiota	Verrucomicrobiae	Chthoniobacterales	UBA10450	Palsa-1392	Palsa-1392 sp003169975
ca464a34c03de15ae6feac259fe222df	0.0152896	Bacteria	Actinobacteriota	Actinomycetia	Actinomycetales	Microbacteriaceae	NA	NA
cb0e23458caa9a23215b40289050908a	0.00265355	Bacteria	Verrucomicrobiota	Verrucomicrobiae	Pedosphaerales	UBA11358	NA	NA
cbd54d989cd6444d29418b6acef1be1b	0.00355699	Bacteria	Planctomycetota	Phycisphaerae	Tepidisphaerales	Tepidisphaeraceae	UBA2421	NA
d11ffe638343775af122e7cb704d64d3	0.0100929	Archaea	Thermoproteota	Nitrososphaeria_A	Nitrososphaerales	Nitrososphaeraceae	Nitrososphaera	NA
d3851b81c3b8fad088177d393c557516	0.00410315	Bacteria	Acidobacteriota	Vicinamibacteria	Vicinamibacterales	SCN-69-37	SCN-69-37	NA
d4e8ee38b444838428b688570505e8b6	0.00640828	Bacteria	Actinobacteriota	Actinomycetia	Mycobacteriales	Jatrophihabitantaceae	Iso899	Iso899 sp000421445
d699460824591e01c398e166f45ed481	0.00415748	Bacteria	Acidobacteriota	Vicinamibacteria	Vicinamibacterales	UBA2999	NA	NA
d7d871276b724747f9c3a4934fad24c2	0.00216929	Bacteria	Planctomycetota	Planctomycetia	Pirellulales	Pirellulaceae	Pirellula_B_754535	Pirellula staleyi
df11dd5fee807c7c3336edb53859c9d7	0.0150677	Bacteria	Acidobacteriota	Vicinamibacteria	Vicinamibacterales	UBA2999	WHSN01	NA
e51a3e2408e3afb4138b233e8fd4a6c6	0.00146226	Bacteria	Acidobacteriota	Acidobacteriae	Bryobacterales	Bryobacteraceae	NA	NA
e564d3079a0fddb1d4e6098e4435370d	0.00270182	Bacteria	Gemmatimonadota	Gemmatimonadetes	Gemmatimonadales	Gemmatimonadaceae	NA	NA
e5acdb9dab3cd0cb6cb79ffe59c006e1	0.00807429	Bacteria	Acidobacteriota	Vicinamibacteria	Vicinamibacterales	UBA2999	WHSN01	NA
ebcba2bc6ba424bfb831e396ef9cf23a	0.0040758	Bacteria	Acidobacteriota	Vicinamibacteria	Vicinamibacterales	SCN-69-37	SCN-69-37	SCN-69-37 sp001724025
edbd9e5d7f0cd24bc417d6d2922305aa	0.00560311	Bacteria	Eisenbacteria	RBG-16-71-46	SZUA-252	SZUA-252	WS-7	NA
ef9a5ae94bf0d573d5a158f225fd44e8	0.00692381	Bacteria	Eisenbacteria	RBG-16-71-46	RBG-16-71-46	RBG-16-71-46	RBG-16-71-46	RBG-16-71-46 sp001780165
f097742fa130dddd94f2d3a204ad7d32	0.00248293	Bacteria	Actinobacteriota	Acidimicrobiia_401430	Acidimicrobiales	Ilumatobacteraceae	UBA3006	NA
f6af9926addc1a9839a263b439b90042	0.00231308	Bacteria	Acidobacteriota	UBA6911	UBA6911	UBA6911	Gp18-AA60	Gp18-AA60 sp003225335
f6dde70a9bd3d13ecbffba674fc3c364	0.00174013	Bacteria	Planctomycetota	Planctomycetia	Pirellulales	Pirellulaceae	Anatilimnocola	Anatilimnocola aggregata
f79ab9d1185abc4901ef28c8d07e7c96	0.00289944	Bacteria	Acidobacteriota	Vicinamibacteria	Vicinamibacterales	UBA2999	WHSN01	NA
f9382b147d56a0b7613a98bb2f877811	0.00260747	Bacteria	Planctomycetota	Planctomycetia	Pirellulales	Pirellulaceae	NA	NA
fb03a9a71ad394df14d842c1d4e6490d	0.00148533	Bacteria	Firmicutes_A	Clostridia_258483	Christensenellales	Christensenellaceae	NA	NA
fc4beb0aae8a2d85de9bfa55cbeb2c4b	0.0023158	Bacteria	Chloroflexota	Anaerolineae	Anaerolineales	UBA11579	OMJR01	OMJR01 sp900299355
fca9087dab5aabc7133249b38eb6088f	0.00689784	Bacteria	Actinobacteriota	Thermoleophilia	Gaiellales	Gaiellaceae	GMQP-bins7	GMQP-bins7 sp004366385
