# Supplementary material for: Perennial Kernza cropping promotes rhizosphere microbiome stability and endophyte recruitment compared to annual wheat
Source: Environ Microbiome. 2025 Nov 7;20:139. doi: 10.1186/s40793-025-00794-3 (PMC12595868; doi:10.1186/s40793-025-00794-3)
Supplement: Supplementary file 10 — Supplementary Material 1 [file 40793_2025_794_MOESM10_ESM.xlsx]

## Sheet: Authors
Perennial Kernza Cropping Promotes Rhizosphere Microbiome Stability and Endophyte Recruitment Compared to Annual Wheat
Sulemana Issifu1,2, Arval Viji Elango2, Kristina Michl3, Christophe David4, Tomislav Cernava3,5, Roland C. Wilhelm2, and Frank Rasche1,6
1Institute of Agricultural Sciences in the Tropics (Hans-Ruthenberg-Institute), University of Hohenheim, Garbenstr. 13, 70599, Stuttgart, Germany.
2Department of Agronomy, Lilly Hall of Life Sciences, Purdue University, USA
3Institute of Environmental Biotechnology, Graz University of Technology, Graz 8010, Austria
4Department of Agroecosystems, Environment and Production, ISARA, Lyon Cedex 07, France
5School of Biological Sciences, Faculty of Environmental and Life Sciences, University of Southampton, SO171BJ Southampton, United Kingdom
6Present address: International Institute of Tropical Agriculture (IITA), P.O. Box 30772-00100, Nairobi, Kenya
* Corresponding Author: Frank Rasche (f.rasche@cgiar.org)
Running Title: Influence of perennialization on rhizomicrobiomes
Keywords: perennialization, rhizosphere, bacterial community, endophytes, annual wheat, Kernza, cropping system microbiology.
Description
Members of the core rhizobacterial ASVs of Kernza and annual wheat based on 90% prevalence and 0.1% detection. It includes relative abundance and prevalence

## Sheet: Table S6
ASV	Domain	Phylum	Class	Order	Family	Genus	Species	CropType	Prevalence_Kernza	Prevalence_Wheat	MeanRelAbund_Kernza	MeanRelAbund_Wheat	Detection_Kernza	Detection_Wheat
c0bdc7c536988b26450aff7f2b2f461f	Bacteria	Acidobacteriota	Blastocatellia	Pyrinomonadales	Pyrinomonadaceae_433871	PSRF01	PSRF01 sp002427845	Shared	1	1	0.722133	0.760767	32	32
e6f7a4b167876acad9b08f632c3a547f	Bacteria	Verrucomicrobiota	Verrucomicrobiae	Chthoniobacterales	Chthoniobacteraceae	NA	NA	Shared	0.96875	1	0.969784	1.21463	31	32
ba6045ea28fb60b88954a4b83b29913a	Bacteria	Verrucomicrobiota	Verrucomicrobiae	Chthoniobacterales	Chthoniobacteraceae	NA	NA	Kernza_Only	0.9375	0.53125	0.811187	NA	30	NA
9da398d4bc12b2a83b83f0a990752d0e	Bacteria	Proteobacteria	Alphaproteobacteria	Rhizobiales_A_504705	Xanthobacteraceae_503485	NA	NA	Kernza_Only	0.96875	0.84375	0.355685	NA	31	NA
934a0cbb245490374e5f5a3d24243d6b	Bacteria	Proteobacteria	Alphaproteobacteria	Rhizobiales_A_504705	Xanthobacteraceae_503485	NA	NA	Shared	0.96875	0.9375	0.464698	0.405746	31	30
134e1c859ff430e9a868dde840931a76	Bacteria	Proteobacteria	Alphaproteobacteria	Rhizobiales_A_504705	Xanthobacteraceae_503485	Bradyrhizobium	NA	Shared	1	0.96875	0.524764	0.44754	32	31
7dbe8b57d3fb5d4aa8369ba6509f46c6	Bacteria	Proteobacteria	Alphaproteobacteria	Rhizobiales_A_504721	Hyphomicrobiaceae	Hyphomicrobium_A	Hyphomicrobium_A sp002279935	Shared	1	1	1.08963	1.11861	32	32
c20f855545a7f960b58bd7e2e1b43391	Bacteria	Nitrospirota_A_437815	Nitrospiria	Nitrospirales	Nitrospiraceae	Nitrospira_C	NA	Kernza_Only	0.96875	0.875	0.249859	NA	31	NA
726f2f83fcaccc13003386947c137373	Bacteria	Firmicutes_D	Bacilli	Bacillales_B_302584	DSM-18226_301387	Bacillus_BD	Niallia oryzisoli	Shared	1	0.9375	0.808622	0.690599	32	30
5bcab5f6d967c83f24b9fa3f35e7b418	Bacteria	Firmicutes_D	Bacilli	Bacillales_B_302584	DSM-18226_301387	NA	NA	Kernza_Only	0.9375	0.84375	0.573393	NA	30	NA
efdd7620bb28b2e6d806cf42d41cfe00	Bacteria	Firmicutes_D	Bacilli	Bacillales_B_302584	DSM-1321_301386	Peribacillus_301373	NA	Shared	0.96875	0.9375	0.351591	0.331857	31	30
8405f2cd85e49b2ba66b2246cdeb5523	Bacteria	Chloroflexota	Limnocylindria	Limnocylindrales	CSP1-4	GWC2-73-18	NA	Shared	1	1	1.00846	1.08452	32	32
4b86868d5f1988c139a240e0efab253f	Bacteria	Chloroflexota	Limnocylindria	Limnocylindrales	CSP1-4	GWC2-73-18	NA	Kernza_Only	0.90625	0.84375	0.403913	NA	29	NA
70a915b9825ea15dbf3322417e0ab51c	Bacteria	Chloroflexota	Limnocylindria	QHBO01	QHBO01	CF-167	CF-167 sp005879775	Shared	0.96875	0.96875	0.607689	0.461844	31	31
7782b1795ae4a78b417d6ae4dcad2294	Bacteria	Methylomirabilota	Methylomirabilia	Rokubacteriales	CSP1-6	GWA2-73-35	GWA2-73-35 sp001788495	Shared	0.96875	0.9375	0.380738	0.482267	31	30
5dd334f50eda715c3e4f8d524c0f843e	Bacteria	Methylomirabilota	Methylomirabilia	Rokubacteriales	CSP1-6	NA	NA	Kernza_Only	0.90625	0.84375	0.323073	NA	29	NA
5c3ae84cf0ea6a8532310ca3705f8643	Bacteria	Methylomirabilota	Methylomirabilia	Rokubacteriales	CSP1-6	UBA12499	UBA12499 sp001788395	Shared	1	0.9375	0.551157	0.507045	32	30
eb32961dc8997f40a22539079deec171	Bacteria	Acidobacteriota	Thermoanaerobaculia	UBA5066	Gp7-AA6	Gp7-AA6	Gp7-AA6 sp003222385	Shared	0.90625	0.90625	0.327924	0.306339	29	29
8fbc829c82bdafd587ba8261f798c4cc	Bacteria	Acidobacteriota	Vicinamibacteria	Vicinamibacterales	UBA2999	NA	NA	Kernza_Only	0.9375	0.875	0.651604	NA	30	NA
fc4b63930f6cb47ec892fcf28d42b143	Bacteria	Acidobacteriota	Vicinamibacteria	Vicinamibacterales	UBA2999	NA	NA	Shared	1	0.9375	0.665289	0.648426	32	30
1cbe4da1c9a96a0e8ea3d4fec57bff59	Bacteria	Acidobacteriota	Vicinamibacteria	Vicinamibacterales	UBA2999	WHSN01	NA	Wheat_Only	0.875	0.96875	NA	0.579277	NA	31
dcaca6feb9943688e93fd7f59967fd45	Bacteria	Acidobacteriota	Vicinamibacteria	Vicinamibacterales	UBA2999	WHSN01	NA	Kernza_Only	0.90625	0.8125	0.528258	NA	29	NA
849b492ee5d3c313fd5193491ada59ba	Bacteria	Acidobacteriota	Vicinamibacteria	Vicinamibacterales	UBA2999	NA	NA	Shared	0.9375	0.90625	0.634173	0.630424	30	29
76e219f2b14c92de79b857b889ba7522	Bacteria	Acidobacteriota	Vicinamibacteria	Vicinamibacterales	UBA2999	NA	NA	Kernza_Only	0.90625	0.8125	0.346537	NA	29	NA
638274ee52bb582c1a90445671820f90	Bacteria	Acidobacteriota	Vicinamibacteria	Vicinamibacterales	UBA2999	NA	NA	Shared	0.96875	0.90625	0.477001	0.398888	31	29
124c8a6b85363dda856f7b2654d1ef1f	Bacteria	Acidobacteriota	Vicinamibacteria	Vicinamibacterales	UBA2999	NA	NA	Kernza_Only	0.90625	0.875	0.394308	NA	29	NA
e1f9e5f4409e4398535d48bd3d09a906	Bacteria	Actinobacteriota	Actinomycetia	Actinomycetales	Micrococcaceae	NA	NA	Shared	1	1	1.59814	1.78977	32	32
a29a1bd6e6654d95b0f69028b0c408b6	Bacteria	Actinobacteriota	Actinomycetia	Mycobacteriales	Geodermatophilaceae	Blastococcus	NA	Kernza_Only	0.90625	0.84375	0.298442	NA	29	NA
330ab463d6daf49ee64d5234aa4a36e9	Bacteria	Actinobacteriota	UBA4738_401450	UBA4738	HRBIN12	NA	NA	Shared	1	0.9375	0.722179	0.753492	32	30
2b2291e975bb6bf6481b87f46febf7c6	Bacteria	Actinobacteriota	Thermoleophilia	Gaiellales	Gaiellaceae	NA	NA	Kernza_Only	0.96875	0.875	0.479223	NA	31	NA
926e05870f8e80d1d1fbae44b25d67c7	Bacteria	Actinobacteriota	Thermoleophilia	Gaiellales	Gaiellaceae	Gaiella	NA	Shared	0.90625	0.90625	0.355364	0.374603	29	29
c86f00c6e22b8fc060228764edba145d	Bacteria	Actinobacteriota	Thermoleophilia	Gaiellales	Gaiellaceae	GMQP-bins7	GMQP-bins7 sp004366385	Shared	0.96875	0.96875	0.491868	0.487679	31	31
