# Supplementary material for: Perennial Kernza cropping promotes rhizosphere microbiome stability and endophyte recruitment compared to annual wheat
Source: Environ Microbiome. 2025 Nov 7;20:139. doi: 10.1186/s40793-025-00794-3 (PMC12595868; doi:10.1186/s40793-025-00794-3)
Supplement: Supplementary file 12 — Supplementary Material 12 [file 40793_2025_794_MOESM12_ESM.xlsx]

## Sheet: Authors
Perennial Kernza Cropping Promotes Rhizosphere Microbiome Stability and Endophyte Recruitment Compared to Annual Wheat
Sulemana Issifu1,2, Arval Viji Elango2, Kristina Michl3, Christophe David4, Tomislav Cernava3,5, Roland C. Wilhelm2, and Frank Rasche1,6
1Institute of Agricultural Sciences in the Tropics (Hans-Ruthenberg-Institute), University of Hohenheim, Garbenstr. 13, 70599, Stuttgart, Germany.
2Department of Agronomy, Lilly Hall of Life Sciences, Purdue University, USA
3Institute of Environmental Biotechnology, Graz University of Technology, Graz 8010, Austria
4Department of Agroecosystems, Environment and Production, ISARA, Lyon Cedex 07, France
5School of Biological Sciences, Faculty of Environmental and Life Sciences, University of Southampton, SO171BJ Southampton, United Kingdom
6Present address: International Institute of Tropical Agriculture (IITA), P.O. Box 30772-00100, Nairobi, Kenya
* Corresponding Author: Frank Rasche (f.rasche@cgiar.org)
Running Title: Influence of perennialization on rhizomicrobiomes
Keywords: perennialization, rhizosphere, bacterial community, endophytes, annual wheat, Kernza, cropping system microbiology.
Description
Ratio of change in the relative abundance of individual ASVs from 2021 to 2022

## Sheet: Table S8
Ratio of change in relative abundance of ASVs from 2021 to 2022 (kernza)																				Ratio of change in relative abundance of OTUs from 2021 to 2022 (annual wheat)
ASV	RelativeAbundance_2021	SD_2021	Year_2021	RelativeAbundance_2022	SD_2022	Year_2022	RatioOfChange	Domain	Phylum	Class	Order	Family	Genus	Species						OTU	RelativeAbundance_2021	SD_2021	Year_2021	RelativeAbundance_2022	SD_2022	Year_2022	RatioOfChange	Domain	Phylum	Class	Order	Family	Genus	Species
8947fa163967808a2632635715588974	0	0	2021	0.000307368	0.0130405	2022	NA	Bacteria	Proteobacteria	Alphaproteobacteria	Sphingomonadales	Kordiimonadaceae_482971	Kordiimonas_482971	Kordiimonas sp002401685						8947fa163967808a2632635715588974	0	0	2021	0	0	2022	NA	Bacteria	Proteobacteria	Alphaproteobacteria	Sphingomonadales	Kordiimonadaceae_482971	Kordiimonas_482971	Kordiimonas sp002401685
b144779653fa996b838fc8139c499092	0	0	2021	0.000122947	0.00521621	2022	NA	Bacteria	Proteobacteria	Alphaproteobacteria	Rickettsiales	Anaplasmataceae	NA	NA						b144779653fa996b838fc8139c499092	0	0	2021	0	0	2022	NA	Bacteria	Proteobacteria	Alphaproteobacteria	Rickettsiales	Anaplasmataceae	NA	NA
a47e9e9ae90edc08c3db15b478129091	0.000118626	0.00443856	2021	0	0	2022	0	Archaea	Thermoproteota	Bathyarchaeia	TCS64	TCS64	GCA-2726865	GCA-2726865 sp002726865						a47e9e9ae90edc08c3db15b478129091	0	0	2021	0	0	2022	NA	Archaea	Thermoproteota	Bathyarchaeia	TCS64	TCS64	GCA-2726865	GCA-2726865 sp002726865
18893a4fcff0b306b2a03a2710633f3e	0	0	2021	0.000136072	0.00577305	2022	NA	Archaea	Thermoproteota	Bathyarchaeia	B26-1	UBA233	PALSA-986	PALSA-986 sp003589585						18893a4fcff0b306b2a03a2710633f3e	0	0	2021	0	0	2022	NA	Archaea	Thermoproteota	Bathyarchaeia	B26-1	UBA233	PALSA-986	PALSA-986 sp003589585
edbf9ca3708f3fc1beaf54177901bfec	0	0	2021	0	0	2022	NA	Archaea	Thermoproteota	Bathyarchaeia	B26-1	UBA233	PALSA-986	NA						edbf9ca3708f3fc1beaf54177901bfec	0	0	2021	0.000525229	0.0222836	2022	NA	Archaea	Thermoproteota	Bathyarchaeia	B26-1	UBA233	PALSA-986	NA
a106caeea71cd36d394bce2dd3ca03ff	0	0	2021	0	0	2022	NA	Archaea	Thermoproteota	Bathyarchaeia	B26-1	UBA233	PALSA-986	NA						a106caeea71cd36d394bce2dd3ca03ff	0.000314908	0.0117828	2021	0	0	2022	0	Archaea	Thermoproteota	Bathyarchaeia	B26-1	UBA233	PALSA-986	NA
a0e558438d929df6d3ab29c2bb5071b3	0.0939285	1.45734	2021	0.0193915	0.481243	2022	0.206449	Archaea	Thermoproteota	Nitrososphaeria_A	Nitrososphaerales	Nitrososphaeraceae	TA-21	TA-21 sp005877075						a0e558438d929df6d3ab29c2bb5071b3	0.0534811	1.06147	2021	0.0902586	1.61446	2022	1.68767	Archaea	Thermoproteota	Nitrososphaeria_A	Nitrososphaerales	Nitrososphaeraceae	TA-21	TA-21 sp005877075
87a2648231613e248201e2468efbf5ef	0	0	2021	0	0	2022	NA	Archaea	Thermoproteota	Nitrososphaeria_A	Nitrososphaerales	Nitrososphaeraceae	TA-21	TA-21 sp005877075						87a2648231613e248201e2468efbf5ef	0.000314908	0.0117828	2021	0	0	2022	0	Archaea	Thermoproteota	Nitrososphaeria_A	Nitrososphaerales	Nitrososphaeraceae	TA-21	TA-21 sp005877075
4b4d30e2a59a007a5f6b4dfb4a1873bc	0	0	2021	0	0	2022	NA	Archaea	Thermoproteota	Nitrososphaeria_A	Nitrososphaerales	Nitrososphaeraceae	NA	NA						4b4d30e2a59a007a5f6b4dfb4a1873bc	0	0	2021	9.72279e-05	0.00412503	2022	NA	Archaea	Thermoproteota	Nitrososphaeria_A	Nitrososphaerales	Nitrososphaeraceae	NA	NA
94d4f284e6470f207872a1dcc1981c60	0.0338501	0.561679	2021	0.0372904	0.580222	2022	1.10163	Archaea	Thermoproteota	Nitrososphaeria_A	Nitrososphaerales	Nitrososphaeraceae	TA-21	TA-21 sp005877075						94d4f284e6470f207872a1dcc1981c60	0.0106109	0.282305	2021	0.0254257	0.460336	2022	2.39618	Archaea	Thermoproteota	Nitrososphaeria_A	Nitrososphaerales	Nitrososphaeraceae	TA-21	TA-21 sp005877075
7ec8b9500d7c81d0692d07cbf588521a	0.389267	3.65034	2021	0.401811	3.13173	2022	1.03223	Archaea	Thermoproteota	Nitrososphaeria_A	Nitrososphaerales	Nitrososphaeraceae	NA	NA						7ec8b9500d7c81d0692d07cbf588521a	0.206927	2.32902	2021	0.485445	3.26035	2022	2.34597	Archaea	Thermoproteota	Nitrososphaeria_A	Nitrososphaerales	Nitrososphaeraceae	NA	NA
787e19492c9ce2c9a83d0cf8e3af17a0	0	0	2021	0.000171921	0.00729401	2022	NA	Archaea	Thermoproteota	Nitrososphaeria_A	Nitrososphaerales	Nitrososphaeraceae	NA	NA						787e19492c9ce2c9a83d0cf8e3af17a0	0	0	2021	0	0	2022	NA	Archaea	Thermoproteota	Nitrososphaeria_A	Nitrososphaerales	Nitrososphaeraceae	NA	NA
fd24f9192a71bf67b07f69cb85a6c1e1	0.0394268	0.801684	2021	0.0518992	0.598205	2022	1.31634	Archaea	Thermoproteota	Nitrososphaeria_A	Nitrososphaerales	Nitrososphaeraceae	TA-21	TA-21 sp005877075						fd24f9192a71bf67b07f69cb85a6c1e1	0.0218666	0.361592	2021	0.0310198	0.326072	2022	1.41859	Archaea	Thermoproteota	Nitrososphaeria_A	Nitrososphaerales	Nitrososphaeraceae	TA-21	TA-21 sp005877075
c0403ab2dbae2f6f3f48dec80921ac56	0.758513	5.69073	2021	0.627708	11.9936	2022	0.82755	Archaea	Thermoproteota	Nitrososphaeria_A	Nitrososphaerales	Nitrososphaeraceae	TA-21	TA-21 sp005877075						c0403ab2dbae2f6f3f48dec80921ac56	1.14606	22.23	2021	0.883881	9.31351	2022	0.771237	Archaea	Thermoproteota	Nitrososphaeria_A	Nitrososphaerales	Nitrososphaeraceae	TA-21	TA-21 sp005877075
753020d14c53ffe741214ae299333eb4	0.000210465	0.00787487	2021	0	0	2022	0	Archaea	Thermoproteota	Nitrososphaeria_A	Nitrososphaerales	Nitrososphaeraceae	TA-21	TA-21 sp005877075						753020d14c53ffe741214ae299333eb4	0	0	2021	0	0	2022	NA	Archaea	Thermoproteota	Nitrososphaeria_A	Nitrososphaerales	Nitrososphaeraceae	TA-21	TA-21 sp005877075
f8b8ee7f57720da48d4fcac344a4f0e6	0	0	2021	0.000184421	0.00782431	2022	NA	Archaea	Thermoproteota	Nitrososphaeria_A	Nitrososphaerales	Nitrososphaeraceae	TA-21	TA-21 sp005877075						f8b8ee7f57720da48d4fcac344a4f0e6	0	0	2021	0	0	2022	NA	Archaea	Thermoproteota	Nitrososphaeria_A	Nitrososphaerales	Nitrososphaeraceae	TA-21	TA-21 sp005877075
5b8c96ad74dbe287ff3f19fda54148b8	0.0102089	0.263094	2021	0	0	2022	0	Archaea	Thermoproteota	Nitrososphaeria_A	Nitrososphaerales	Nitrososphaeraceae	TA-21	TA-21 sp005877075						5b8c96ad74dbe287ff3f19fda54148b8	0	0	2021	0	0	2022	NA	Archaea	Thermoproteota	Nitrososphaeria_A	Nitrososphaerales	Nitrososphaeraceae	TA-21	TA-21 sp005877075
61ccd4f7f97e97e161aebf1154a92199	0	0	2021	0	0	2022	NA	Archaea	Thermoproteota	Nitrososphaeria_A	Nitrososphaerales	Nitrososphaeraceae	TA-21	TA-21 sp005877075						61ccd4f7f97e97e161aebf1154a92199	0.000186292	0.0069704	2021	0	0	2022	0	Archaea	Thermoproteota	Nitrososphaeria_A	Nitrososphaerales	Nitrososphaeraceae	TA-21	TA-21 sp005877075
420301de55b266effb1da4d5a677a425	0	0	2021	0	0	2022	NA	Archaea	Thermoproteota	Nitrososphaeria_A	Nitrososphaerales	Nitrososphaeraceae	TA-21	TA-21 sp005877075						420301de55b266effb1da4d5a677a425	0	0	2021	0.00017386	0.00737624	2022	NA	Archaea	Thermoproteota	Nitrososphaeria_A	Nitrososphaerales	Nitrososphaeraceae	TA-21	TA-21 sp005877075
fea02925a23927a73858023e4e854015	0.0518162	0.73316	2021	0.119976	2.20635	2022	2.31541	Archaea	Thermoproteota	Nitrososphaeria_A	Nitrososphaerales	Nitrososphaeraceae	TA-21	TA-21 sp005877075						fea02925a23927a73858023e4e854015	0.0302798	0.510511	2021	0.372454	6.63212	2022	12.3004	Archaea	Thermoproteota	Nitrososphaeria_A	Nitrososphaerales	Nitrososphaeraceae	TA-21	TA-21 sp005877075
e60be26fe8b8b685b4cbae86f09f3986	0.0785895	1.37875	2021	0.189119	3.99947	2022	2.40641	Archaea	Thermoproteota	Nitrososphaeria_A	Nitrososphaerales	Nitrososphaeraceae	TA-21	TA-21 sp005877075						e60be26fe8b8b685b4cbae86f09f3986	0.0236063	0.482014	2021	0.413182	7.34983	2022	17.503	Archaea	Thermoproteota	Nitrososphaeria_A	Nitrososphaerales	Nitrososphaeraceae	TA-21	TA-21 sp005877075
19bc494bfdfb4192cde4d99abf8604d5	0.0936951	1.52848	2021	0.268655	4.3353	2022	2.86733	Archaea	Thermoproteota	Nitrososphaeria_A	Nitrososphaerales	Nitrososphaeraceae	TA-21	TA-21 sp005877075						19bc494bfdfb4192cde4d99abf8604d5	0.0344482	0.498705	2021	0.474122	7.42894	2022	13.7633	Archaea	Thermoproteota	Nitrososphaeria_A	Nitrososphaerales	Nitrososphaeraceae	TA-21	TA-21 sp005877075
551c685f246e85fce88d01b6bdb7c041	0.000343232	0.0128426	2021	0	0	2022	0	Archaea	Thermoproteota	Nitrososphaeria_A	Nitrososphaerales	Nitrososphaeraceae	TA-21	TA-21 sp005877075						551c685f246e85fce88d01b6bdb7c041	0	0	2021	0	0	2022	NA	Archaea	Thermoproteota	Nitrososphaeria_A	Nitrososphaerales	Nitrososphaeraceae	TA-21	TA-21 sp005877075
1cbb83a8e0622332c94e42d18e40f4f4	0	0	2021	9.26034e-05	0.00392883	2022	NA	Archaea	Thermoproteota	Nitrososphaeria_A	Nitrososphaerales	Nitrososphaeraceae	TA-21	TA-21 sp005877075						1cbb83a8e0622332c94e42d18e40f4f4	0	0	2021	0	0	2022	NA	Archaea	Thermoproteota	Nitrososphaeria_A	Nitrososphaerales	Nitrososphaeraceae	TA-21	TA-21 sp005877075
492d1dfcc93d1ef2a4584bc264d7742b	0	0	2021	0.000217939	0.00924637	2022	NA	Archaea	Thermoproteota	Nitrososphaeria_A	Nitrososphaerales	Nitrososphaeraceae	TA-21	TA-21 sp005877075						492d1dfcc93d1ef2a4584bc264d7742b	0	0	2021	0	0	2022	NA	Archaea	Thermoproteota	Nitrososphaeria_A	Nitrososphaerales	Nitrososphaeraceae	TA-21	TA-21 sp005877075
ebbbeb284beab8f52790f6c4f0e76e5b	0.000728657	0.0272639	2021	0	0	2022	0	Archaea	Thermoproteota	Nitrososphaeria_A	Nitrososphaerales	Nitrososphaeraceae	TA-21	TA-21 sp005877075						ebbbeb284beab8f52790f6c4f0e76e5b	0	0	2021	0	0	2022	NA	Archaea	Thermoproteota	Nitrososphaeria_A	Nitrososphaerales	Nitrososphaeraceae	TA-21	TA-21 sp005877075
daf89082be616e0d7d18c48953871a2f	2.10335	21.2757	2021	2.45699	16.4208	2022	1.16813	Archaea	Thermoproteota	Nitrososphaeria_A	Nitrososphaerales	Nitrososphaeraceae	TA-21	TA-21 sp005877075						daf89082be616e0d7d18c48953871a2f	1.58379	13.4985	2021	2.23005	13.3847	2022	1.40804	Archaea	Thermoproteota	Nitrososphaeria_A	Nitrososphaerales	Nitrososphaeraceae	TA-21	TA-21 sp005877075
b221eb6f9489885e8ccf020f6696e55a	0.000118626	0.00443856	2021	0	0	2022	0	Archaea	Thermoproteota	Nitrososphaeria_A	Nitrososphaerales	Nitrososphaeraceae	TA-21	TA-21 sp005877075						b221eb6f9489885e8ccf020f6696e55a	0	0	2021	0	0	2022	NA	Archaea	Thermoproteota	Nitrososphaeria_A	Nitrososphaerales	Nitrososphaeraceae	TA-21	TA-21 sp005877075
aebe35ac4832cc31eb37056953c6972d	0.06184	1.63717	2021	0.113678	1.57714	2022	1.83825	Archaea	Thermoproteota	Nitrososphaeria_A	Nitrososphaerales	Nitrososphaeraceae	TA-21	TA-21 sp005877075						aebe35ac4832cc31eb37056953c6972d	0.0470892	1.0838	2021	0.125343	2.85691	2022	2.66181	Archaea	Thermoproteota	Nitrososphaeria_A	Nitrososphaerales	Nitrososphaeraceae	TA-21	TA-21 sp005877075
31c99283126623592b2f176d6d7f2713	0	0	2021	0	0	2022	NA	Archaea	Thermoproteota	Nitrososphaeria_A	Nitrososphaerales	Nitrososphaeraceae	TA-21	TA-21 sp005877075						31c99283126623592b2f176d6d7f2713	0	0	2021	0.00471613	0.200088	2022	NA	Archaea	Thermoproteota	Nitrososphaeria_A	Nitrososphaerales	Nitrososphaeraceae	TA-21	TA-21 sp005877075
27c3b488473fc7981861bc6b095eca6c	0	0	2021	0	0	2022	NA	Archaea	Thermoproteota	Nitrososphaeria_A	Nitrososphaerales	Nitrososphaeraceae	TA-21	TA-21 sp005877075						27c3b488473fc7981861bc6b095eca6c	0	0	2021	0.0134243	0.569546	2022	NA	Archaea	Thermoproteota	Nitrososphaeria_A	Nitrososphaerales	Nitrososphaeraceae	TA-21	TA-21 sp005877075
f77693094ef4d6534437e784faa2627f	0.0259036	0.500428	2021	0.026472	0.479808	2022	1.02194	Archaea	Thermoproteota	Nitrososphaeria_A	Nitrososphaerales	Nitrososphaeraceae	NA	NA						f77693094ef4d6534437e784faa2627f	0.00716399	0.162939	2021	0.0488257	0.886529	2022	6.81544	Archaea	Thermoproteota	Nitrososphaeria_A	Nitrososphaerales	Nitrososphaeraceae	NA	NA
8b7778f1d3bdeaf031398abb5e351c8e	0.0204997	0.404744	2021	0.0101593	0.264997	2022	0.495581	Archaea	Thermoproteota	Nitrososphaeria_A	Nitrososphaerales	Nitrososphaeraceae	Nitrosocosmicus	NA						8b7778f1d3bdeaf031398abb5e351c8e	0.0133048	0.296923	2021	0.00667101	0.146334	2022	0.501398	Archaea	Thermoproteota	Nitrososphaeria_A	Nitrososphaerales	Nitrososphaeraceae	Nitrosocosmicus	NA
3b8808679487e2188c55ba5b33d70481	0	0	2021	0.00185207	0.0785766	2022	NA	Archaea	Thermoproteota	Nitrososphaeria_A	Nitrososphaerales	Nitrososphaeraceae	Nitrosocosmicus	NA						3b8808679487e2188c55ba5b33d70481	0	0	2021	0	0	2022	NA	Archaea	Thermoproteota	Nitrososphaeria_A	Nitrososphaerales	Nitrososphaeraceae	Nitrosocosmicus	NA
322f7f11742e9019c12498728f149d69	0	0	2021	0.00199097	0.0844698	2022	NA	Archaea	Thermoproteota	Nitrososphaeria_A	Nitrososphaerales	Nitrososphaeraceae	NA	NA						322f7f11742e9019c12498728f149d69	0	0	2021	0	0	2022	NA	Archaea	Thermoproteota	Nitrososphaeria_A	Nitrososphaerales	Nitrososphaeraceae	NA	NA
9f1d0a12a6a62a9d59a97b3d284ffbb5	0.000751134	0.0281049	2021	0	0	2022	0	Archaea	Thermoproteota	Nitrososphaeria_A	Nitrososphaerales	Nitrososphaeraceae	UBA10452	UBA10452 sp003176995						9f1d0a12a6a62a9d59a97b3d284ffbb5	0	0	2021	0.000999323	0.0423977	2022	NA	Archaea	Thermoproteota	Nitrososphaeria_A	Nitrososphaerales	Nitrososphaeraceae	UBA10452	UBA10452 sp003176995
7a29cc693ac1b467e7b84529ec3713f9	0	0	2021	0	0	2022	NA	Archaea	Thermoproteota	Nitrososphaeria_A	Nitrososphaerales	Nitrososphaeraceae	UBA10452	UBA10452 sp003176995						7a29cc693ac1b467e7b84529ec3713f9	0	0	2021	0.000765818	0.0324909	2022	NA	Archaea	Thermoproteota	Nitrososphaeria_A	Nitrososphaerales	Nitrososphaeraceae	UBA10452	UBA10452 sp003176995
71d396e79ed97070ff013ad60718a954	0	0	2021	0	0	2022	NA	Archaea	Thermoproteota	Nitrososphaeria_A	Nitrososphaerales	Nitrososphaeraceae	UBA10452	UBA10452 sp003176995						71d396e79ed97070ff013ad60718a954	0	0	2021	0.0012163	0.0516032	2022	NA	Archaea	Thermoproteota	Nitrososphaeria_A	Nitrososphaerales	Nitrososphaeraceae	UBA10452	UBA10452 sp003176995
88e98edc679edbcbd798958b93408dc4	0.0101864	0.19644	2021	0.00953588	0.178079	2022	0.936136	Archaea	Thermoproteota	Nitrososphaeria_A	Nitrososphaerales	Nitrososphaeraceae	Nitrososphaera	Nitrososphaera evergladensis						88e98edc679edbcbd798958b93408dc4	0.00120184	0.0308815	2021	0.0196243	0.461242	2022	16.3285	Archaea	Thermoproteota	Nitrososphaeria_A	Nitrososphaerales	Nitrososphaeraceae	Nitrososphaera	Nitrososphaera evergladensis
9b5d07359f454b4faf6103a42c3aca78	0.344642	2.37178	2021	0.282549	4.45148	2022	0.819831	Archaea	Thermoproteota	Nitrososphaeria_A	Nitrososphaerales	Nitrososphaeraceae	Nitrososphaera	NA						9b5d07359f454b4faf6103a42c3aca78	0.31451	4.26086	2021	0.308151	3.01846	2022	0.979781	Archaea	Thermoproteota	Nitrososphaeria_A	Nitrososphaerales	Nitrososphaeraceae	Nitrososphaera	NA
8b72a79cf8a6c3e10b4261bcf40664c2	0	0	2021	0	0	2022	NA	Archaea	Thermoproteota	Nitrososphaeria_A	Nitrososphaerales	Nitrososphaeraceae	Nitrososphaera	NA						8b72a79cf8a6c3e10b4261bcf40664c2	0	0	2021	8.65345e-05	0.00367135	2022	NA	Archaea	Thermoproteota	Nitrososphaeria_A	Nitrososphaerales	Nitrososphaeraceae	Nitrososphaera	NA
0d045a77d8eb7a1c2e7f213d1b32a06c	0.000168152	0.00629166	2021	0	0	2022	0	Archaea	Thermoproteota	Nitrososphaeria_A	Nitrososphaerales	Nitrososphaeraceae	Nitrososphaera	NA						0d045a77d8eb7a1c2e7f213d1b32a06c	0	0	2021	0	0	2022	NA	Archaea	Thermoproteota	Nitrososphaeria_A	Nitrososphaerales	Nitrososphaeraceae	Nitrososphaera	NA
c4371ff7ecf02bbdb7ebf76f0d08a016	0.0252154	0.618749	2021	0.00410208	0.174037	2022	0.162682	Archaea	Thermoproteota	Nitrososphaeria_A	Nitrososphaerales	Nitrososphaeraceae	NA	NA						c4371ff7ecf02bbdb7ebf76f0d08a016	0.0125964	0.387619	2021	0.00780348	0.331073	2022	0.619501	Archaea	Thermoproteota	Nitrososphaeria_A	Nitrososphaerales	Nitrososphaeraceae	NA	NA
2bc2d39d11c219f7a87265fd4f1f6670	0.0140122	0.358424	2021	0.00911029	0.291876	2022	0.650166	Archaea	Thermoproteota	Nitrososphaeria_A	Nitrososphaerales	Nitrososphaeraceae	Nitrososphaera	NA						2bc2d39d11c219f7a87265fd4f1f6670	0	0	2021	0.00588417	0.171307	2022	NA	Archaea	Thermoproteota	Nitrososphaeria_A	Nitrososphaerales	Nitrososphaeraceae	Nitrososphaera	NA
284cf67578085227445df9ca6371eb2a	0.204948	2.16267	2021	0.281901	1.89033	2022	1.37547	Archaea	Thermoproteota	Nitrososphaeria_A	Nitrososphaerales	Nitrososphaeraceae	Nitrososphaera	NA						284cf67578085227445df9ca6371eb2a	0.136594	1.71054	2021	0.246081	2.62249	2022	1.80155	Archaea	Thermoproteota	Nitrososphaeria_A	Nitrososphaerales	Nitrososphaeraceae	Nitrososphaera	NA
16676d2f19419bff17dc2e66a3050eb8	0	0	2021	0.00167336	0.0709947	2022	NA	Archaea	Thermoproteota	Nitrososphaeria_A	Nitrososphaerales	Nitrososphaeraceae	Nitrososphaera	NA						16676d2f19419bff17dc2e66a3050eb8	0	0	2021	0	0	2022	NA	Archaea	Thermoproteota	Nitrososphaeria_A	Nitrososphaerales	Nitrososphaeraceae	Nitrososphaera	NA
8c2deff53ead6baa08e412258d9df128	0	0	2021	0	0	2022	NA	Archaea	Thermoproteota	Nitrososphaeria_A	Nitrososphaerales	Nitrososphaeraceae	Nitrososphaera	Nitrososphaera evergladensis						8c2deff53ead6baa08e412258d9df128	0	0	2021	0.000908612	0.0385491	2022	NA	Archaea	Thermoproteota	Nitrososphaeria_A	Nitrososphaerales	Nitrososphaeraceae	Nitrososphaera	Nitrososphaera evergladensis
55ebb2c0b8ad7a19ffceefe72ce61584	0	0	2021	0	0	2022	NA	Archaea	Thermoproteota	Nitrososphaeria_A	Nitrososphaerales	Nitrososphaeraceae	Nitrososphaera	Nitrososphaera sp002501845						55ebb2c0b8ad7a19ffceefe72ce61584	0	0	2021	0.000585625	0.024846	2022	NA	Archaea	Thermoproteota	Nitrososphaeria_A	Nitrososphaerales	Nitrososphaeraceae	Nitrososphaera	Nitrososphaera sp002501845
62a46ae3c69ea2583664276a4005a6f1	0	0	2021	0	0	2022	NA	Archaea	Thermoproteota	Nitrososphaeria_A	Nitrososphaerales	Nitrososphaeraceae	Nitrososphaera	NA						62a46ae3c69ea2583664276a4005a6f1	0	0	2021	0.00163977	0.0482236	2022	NA	Archaea	Thermoproteota	Nitrososphaeria_A	Nitrososphaerales	Nitrososphaeraceae	Nitrososphaera	NA
feba411adc397f9b6898bfdcf25a1a7b	0.00352955	0.119767	2021	0.00579705	0.108766	2022	1.64243	Archaea	Thermoproteota	Nitrososphaeria_A	Nitrososphaerales	Nitrososphaeraceae	Nitrososphaera	Nitrososphaera sp002501845						feba411adc397f9b6898bfdcf25a1a7b	0.00149615	0.0305588	2021	0.0114796	0.222544	2022	7.67278	Archaea	Thermoproteota	Nitrososphaeria_A	Nitrososphaerales	Nitrososphaeraceae	Nitrososphaera	Nitrososphaera sp002501845
c3e3e5addd1fc6e2e3df25a08e78842e	0	0	2021	0.000879732	0.0373239	2022	NA	Archaea	Thermoproteota	Nitrososphaeria_A	Nitrososphaerales	Nitrososphaeraceae	Nitrososphaera	NA						c3e3e5addd1fc6e2e3df25a08e78842e	0	0	2021	0.00173069	0.0734269	2022	NA	Archaea	Thermoproteota	Nitrososphaeria_A	Nitrososphaerales	Nitrososphaeraceae	Nitrososphaera	NA
4c2e6c85a0e3084273a256b036d480ee	0	0	2021	0.000284489	0.0120699	2022	NA	Archaea	Thermoproteota	Nitrososphaeria_A	Nitrososphaerales	Nitrososphaeraceae	Nitrososphaera	Nitrososphaera sp002501845						4c2e6c85a0e3084273a256b036d480ee	0	0	2021	0	0	2022	NA	Archaea	Thermoproteota	Nitrososphaeria_A	Nitrososphaerales	Nitrososphaeraceae	Nitrososphaera	Nitrososphaera sp002501845
b23dc6cd3d725a76addb22865caba50c	0.00255493	0.0650397	2021	0.000726463	0.0308212	2022	0.284338	Archaea	Thermoproteota	Nitrososphaeria_A	Nitrososphaerales	Nitrososphaeraceae	Nitrososphaera	Nitrososphaera evergladensis						b23dc6cd3d725a76addb22865caba50c	0	0	2021	0.00302574	0.0956415	2022	NA	Archaea	Thermoproteota	Nitrososphaeria_A	Nitrososphaerales	Nitrososphaeraceae	Nitrososphaera	Nitrososphaera evergladensis
55c4f84bad956a1efbfb544c8a9671f2	0.00151022	0.0565072	2021	0	0	2022	0	Archaea	Thermoproteota	Nitrososphaeria_A	Nitrososphaerales	Nitrososphaeraceae	Nitrososphaera	Nitrososphaera evergladensis						55c4f84bad956a1efbfb544c8a9671f2	0	0	2021	0.00163526	0.069378	2022	NA	Archaea	Thermoproteota	Nitrososphaeria_A	Nitrososphaerales	Nitrososphaeraceae	Nitrososphaera	Nitrososphaera evergladensis
1887289ca07a8a02af9f8dc5f440c9d6	0	0	2021	0	0	2022	NA	Archaea	Thermoproteota	Nitrososphaeria_A	Nitrososphaerales	Nitrososphaeraceae	Nitrososphaera	NA						1887289ca07a8a02af9f8dc5f440c9d6	0	0	2021	0.00149898	0.0635965	2022	NA	Archaea	Thermoproteota	Nitrososphaeria_A	Nitrososphaerales	Nitrososphaeraceae	Nitrososphaera	NA
0a323ff50cf7ef2e7c9c4fa01c8f4430	0.574365	4.71406	2021	0.480472	3.18822	2022	0.836527	Archaea	Thermoproteota	Nitrososphaeria_A	Nitrososphaerales	Nitrososphaeraceae	Nitrososphaera	NA						0a323ff50cf7ef2e7c9c4fa01c8f4430	0.501561	4.26446	2021	0.625563	5.7016	2022	1.24723	Archaea	Thermoproteota	Nitrososphaeria_A	Nitrososphaerales	Nitrososphaeraceae	Nitrososphaera	NA
3586b24aa127a571c253a81cd6d0df69	0.307965	1.58661	2021	0.399735	3.34835	2022	1.29799	Archaea	Thermoproteota	Nitrososphaeria_A	Nitrososphaerales	Nitrososphaeraceae	Nitrososphaera	NA						3586b24aa127a571c253a81cd6d0df69	0.27582	3.13872	2021	0.396547	5.70264	2022	1.4377	Archaea	Thermoproteota	Nitrososphaeria_A	Nitrososphaerales	Nitrososphaeraceae	Nitrososphaera	NA
2295549cefa47541cd79207e29691d6c	0	0	2021	0	0	2022	NA	Archaea	Thermoproteota	Nitrososphaeria_A	Nitrososphaerales	Nitrososphaeraceae	Nitrososphaera	NA						2295549cefa47541cd79207e29691d6c	0	0	2021	0.000189175	0.00802602	2022	NA	Archaea	Thermoproteota	Nitrososphaeria_A	Nitrososphaerales	Nitrososphaeraceae	Nitrososphaera	NA
65eb78eb6983b3fdc801c972d2e2c6e5	0.00172108	0.0483553	2021	0.000368842	0.0156486	2022	0.214308	Archaea	Thermoproteota	Nitrososphaeria_A	Nitrososphaerales	Nitrososphaeraceae	Nitrososphaera	NA						65eb78eb6983b3fdc801c972d2e2c6e5	0	0	2021	0.00448381	0.136808	2022	NA	Archaea	Thermoproteota	Nitrososphaeria_A	Nitrososphaerales	Nitrososphaeraceae	Nitrososphaera	NA
09fc1a50f11d89f52a552e09a1748a9f	0	0	2021	0	0	2022	NA	Archaea	Thermoproteota	Nitrososphaeria_A	Nitrososphaerales	Nitrososphaeraceae	Nitrososphaera	NA						09fc1a50f11d89f52a552e09a1748a9f	0.000113846	0.00425972	2021	0	0	2022	0	Archaea	Thermoproteota	Nitrososphaeria_A	Nitrososphaerales	Nitrososphaeraceae	Nitrososphaera	NA
792339d2264929307de0a8bfff33e962	0.0614825	0.813307	2021	0.0728151	0.813671	2022	1.18432	Archaea	Thermoproteota	Nitrososphaeria_A	Nitrososphaerales	Nitrososphaeraceae	Nitrososphaera	Nitrososphaera evergladensis						792339d2264929307de0a8bfff33e962	0.0409925	0.429833	2021	0.0910872	1.2742	2022	2.22205	Archaea	Thermoproteota	Nitrososphaeria_A	Nitrososphaerales	Nitrososphaeraceae	Nitrososphaera	Nitrososphaera evergladensis
091f8ef0b4ad583414b8dbcb19af8d27	0	0	2021	0	0	2022	NA	Archaea	Thermoproteota	Nitrososphaeria_A	Nitrososphaerales	Nitrososphaeraceae	Nitrososphaera	NA						091f8ef0b4ad583414b8dbcb19af8d27	0	0	2021	0.000315137	0.0133701	2022	NA	Archaea	Thermoproteota	Nitrososphaeria_A	Nitrososphaerales	Nitrososphaeraceae	Nitrososphaera	NA
38673e41bd7739a02180f52b5230c6fa	0	0	2021	0	0	2022	NA	Archaea	Thermoproteota	Nitrososphaeria_A	Nitrososphaerales	Nitrososphaeraceae	Nitrososphaera	NA						38673e41bd7739a02180f52b5230c6fa	0	0	2021	8.97984e-05	0.00380982	2022	NA	Archaea	Thermoproteota	Nitrososphaeria_A	Nitrososphaerales	Nitrososphaeraceae	Nitrososphaera	NA
d4d5dbba5154be2bcb53d2a7616386a2	0.0163577	0.364056	2021	0.00877424	0.226849	2022	0.536398	Archaea	Thermoproteota	Nitrososphaeria_A	Nitrososphaerales	Nitrososphaeraceae	Nitrososphaera	Nitrososphaera evergladensis						d4d5dbba5154be2bcb53d2a7616386a2	0.00469574	0.126341	2021	0.0237623	0.430933	2022	5.06039	Archaea	Thermoproteota	Nitrososphaeria_A	Nitrososphaerales	Nitrososphaeraceae	Nitrososphaera	Nitrososphaera evergladensis
75a1827251d5fe3396579bbd5229d2eb	0.14677	1.74443	2021	0.0578228	1.36153	2022	0.393969	Archaea	Thermoproteota	Nitrososphaeria_A	Nitrososphaerales	Nitrososphaeraceae	Nitrosocosmicus	NA						75a1827251d5fe3396579bbd5229d2eb	0.0933204	1.49349	2021	0.0868735	0.949213	2022	0.930917	Archaea	Thermoproteota	Nitrososphaeria_A	Nitrososphaerales	Nitrososphaeraceae	Nitrosocosmicus	NA
448d7d712e3ad1275b0ebc08a69b90df	0.000259467	0.00970835	2021	0	0	2022	0	Archaea	Thermoproteota	Nitrososphaeria_A	Nitrososphaerales	Nitrososphaeraceae	NA	NA						448d7d712e3ad1275b0ebc08a69b90df	0	0	2021	0	0	2022	NA	Archaea	Thermoproteota	Nitrososphaeria_A	Nitrososphaerales	Nitrososphaeraceae	NA	NA
5dec1c12c1f51fcc27dd9d9fa5a30a59	0.206266	1.94164	2021	0.195239	1.67745	2022	0.946543	Archaea	Thermoproteota	Nitrososphaeria_A	Nitrososphaerales	Nitrososphaeraceae	NA	NA						5dec1c12c1f51fcc27dd9d9fa5a30a59	0.147516	1.39044	2021	0.230474	2.20541	2022	1.56236	Archaea	Thermoproteota	Nitrososphaeria_A	Nitrososphaerales	Nitrososphaeraceae	NA	NA
ee7e7f28602320354eeea2a3501df16d	0	0	2021	0	0	2022	NA	Archaea	Thermoproteota	Nitrososphaeria_A	Nitrososphaerales	Nitrososphaeraceae	NA	NA						ee7e7f28602320354eeea2a3501df16d	0.0876011	3.27773	2021	0	0	2022	0	Archaea	Thermoproteota	Nitrososphaeria_A	Nitrososphaerales	Nitrososphaeraceae	NA	NA
8b91295c8b2a1b6dc904d6752770d2c5	0.0342251	0.426617	2021	0.0273093	0.5233	2022	0.797934	Archaea	Thermoproteota	Nitrososphaeria_A	Nitrososphaerales	Nitrososphaeraceae	Nitrosocosmicus	Nitrosocosmicus hydrocola						8b91295c8b2a1b6dc904d6752770d2c5	0.0178858	0.42842	2021	0.0201097	0.371746	2022	1.12434	Archaea	Thermoproteota	Nitrososphaeria_A	Nitrososphaerales	Nitrososphaeraceae	Nitrosocosmicus	Nitrosocosmicus hydrocola
27bf569595c16d1ea704e4a0d13d8c67	0.152171	2.18898	2021	0.0978823	2.24157	2022	0.643239	Archaea	Thermoproteota	Nitrososphaeria_A	Nitrososphaerales	Nitrososphaeraceae	Nitrosocosmicus	NA						27bf569595c16d1ea704e4a0d13d8c67	0.189031	3.34955	2021	0.0497407	1.0346	2022	0.263136	Archaea	Thermoproteota	Nitrososphaeria_A	Nitrososphaerales	Nitrososphaeraceae	Nitrosocosmicus	NA
f83aff274c349e51d027c51140f81de9	0.0495241	1.12689	2021	0.0494331	0.904882	2022	0.998163	Archaea	Thermoproteota	Nitrososphaeria_A	Nitrososphaerales	Nitrososphaeraceae	Nitrosocosmicus	Nitrosocosmicus hydrocola						f83aff274c349e51d027c51140f81de9	0.0691464	1.29026	2021	0.0395737	1.1573	2022	0.572318	Archaea	Thermoproteota	Nitrososphaeria_A	Nitrososphaerales	Nitrososphaeraceae	Nitrosocosmicus	Nitrosocosmicus hydrocola
67523e9eaf685a81fbd0f5546de67362	0.0613329	0.936856	2021	0.0795044	0.94353	2022	1.29628	Archaea	Thermoproteota	Nitrososphaeria_A	Nitrososphaerales	Nitrososphaeraceae	NA	NA						67523e9eaf685a81fbd0f5546de67362	0.0421223	0.694235	2021	0.0382786	0.454507	2022	0.908749	Archaea	Thermoproteota	Nitrososphaeria_A	Nitrososphaerales	Nitrososphaeraceae	NA	NA
d053eb42b81d9ae9bdbb3d2cfed1c943	0.0118377	0.330739	2021	0.0164213	0.260809	2022	1.3872	Archaea	Thermoproteota	Nitrososphaeria_A	Nitrososphaerales	Nitrososphaeraceae	Nitrosocosmicus	NA						d053eb42b81d9ae9bdbb3d2cfed1c943	0.00695693	0.152774	2021	0.00097638	0.0414243	2022	0.140346	Archaea	Thermoproteota	Nitrososphaeria_A	Nitrososphaerales	Nitrososphaeraceae	Nitrosocosmicus	NA
c154a98ad061682d1b430a35dff31742	0.142052	1.95854	2021	0.0934726	2.2536	2022	0.658016	Archaea	Thermoproteota	Nitrososphaeria_A	Nitrososphaerales	Nitrososphaeraceae	Nitrosocosmicus	Nitrosocosmicus hydrocola						c154a98ad061682d1b430a35dff31742	0.139495	3.17975	2021	0.038879	0.954849	2022	0.278713	Archaea	Thermoproteota	Nitrososphaeria_A	Nitrososphaerales	Nitrososphaeraceae	Nitrosocosmicus	Nitrosocosmicus hydrocola
ff2c188c4eccffcc6d2f274b224cb572	0	0	2021	0	0	2022	NA	Archaea	Thermoproteota	Nitrososphaeria_A	Nitrososphaerales	Nitrososphaeraceae	Nitrosocosmicus	NA						ff2c188c4eccffcc6d2f274b224cb572	0	0	2021	0.00283763	0.12039	2022	NA	Archaea	Thermoproteota	Nitrososphaeria_A	Nitrososphaerales	Nitrososphaeraceae	Nitrosocosmicus	NA
7880a4b4502e9d49624b32138f181e4e	0	0	2021	0.00287071	0.121794	2022	NA	Archaea	Thermoproteota	Nitrososphaeria_A	Nitrososphaerales	Nitrososphaeraceae	Nitrosocosmicus	NA						7880a4b4502e9d49624b32138f181e4e	0.00354361	0.13259	2021	0.0111573	0.353648	2022	3.14858	Archaea	Thermoproteota	Nitrososphaeria_A	Nitrososphaerales	Nitrososphaeraceae	Nitrosocosmicus	NA
69d4b99f06d736187cb338570bf3a8ae	0.00412265	0.154255	2021	0	0	2022	0	Archaea	Thermoproteota	Nitrososphaeria_A	Nitrososphaerales	Nitrososphaeraceae	Nitrosocosmicus	NA						69d4b99f06d736187cb338570bf3a8ae	0.000475881	0.0178058	2021	0	0	2022	0	Archaea	Thermoproteota	Nitrososphaeria_A	Nitrososphaerales	Nitrososphaeraceae	Nitrosocosmicus	NA
704daaa4a352a7ec0ce818c854db359f	0.0693185	0.924519	2021	0.0493185	0.66446	2022	0.711476	Archaea	Thermoproteota	Nitrososphaeria_A	Nitrososphaerales	Nitrososphaeraceae	Nitrosocosmicus	Nitrosocosmicus hydrocola						704daaa4a352a7ec0ce818c854db359f	0.0331433	0.5197	2021	0.0569298	0.664369	2022	1.71769	Archaea	Thermoproteota	Nitrososphaeria_A	Nitrososphaerales	Nitrososphaeraceae	Nitrosocosmicus	Nitrosocosmicus hydrocola
bab9a275bf92d80ca2892408c3065974	0.0124562	0.301349	2021	0	0	2022	0	Archaea	Thermoproteota	Nitrososphaeria_A	Nitrososphaerales	Nitrososphaeraceae	Nitrosocosmicus	Nitrosocosmicus hydrocola						bab9a275bf92d80ca2892408c3065974	0.000910767	0.0340778	2021	0.00608679	0.25824	2022	6.68315	Archaea	Thermoproteota	Nitrososphaeria_A	Nitrososphaerales	Nitrososphaeraceae	Nitrosocosmicus	Nitrosocosmicus hydrocola
997b20da2e69678e1e3a619abdd443f7	0.307723	2.60388	2021	0.221209	2.35057	2022	0.718858	Archaea	Thermoproteota	Nitrososphaeria_A	Nitrososphaerales	Nitrososphaeraceae	Nitrosocosmicus	Nitrosocosmicus hydrocola						997b20da2e69678e1e3a619abdd443f7	0.152518	1.34546	2021	0.291873	2.93108	2022	1.91369	Archaea	Thermoproteota	Nitrososphaeria_A	Nitrososphaerales	Nitrososphaeraceae	Nitrosocosmicus	Nitrosocosmicus hydrocola
1f1faa8eea1dddf43a5f416967d8bc29	0	0	2021	0	0	2022	NA	Archaea	Thermoproteota	Nitrososphaeria_A	Nitrososphaerales	Nitrososphaeraceae	Nitrosocosmicus	Nitrosocosmicus hydrocola						1f1faa8eea1dddf43a5f416967d8bc29	0	0	2021	0.000135491	0.00574842	2022	NA	Archaea	Thermoproteota	Nitrososphaeria_A	Nitrososphaerales	Nitrososphaeraceae	Nitrosocosmicus	Nitrosocosmicus hydrocola
9a3ca135826b15c1ef261b5f3c6d2e08	0.000924738	0.0239848	2021	0.000899769	0.02826	2022	0.972999	Archaea	Thermoproteota	Nitrososphaeria_A	Nitrososphaerales	Nitrososphaeraceae	Nitrososphaera	NA						9a3ca135826b15c1ef261b5f3c6d2e08	0	0	2021	0.0025231	0.0830208	2022	NA	Archaea	Thermoproteota	Nitrososphaeria_A	Nitrososphaerales	Nitrososphaeraceae	Nitrososphaera	NA
22f537f9821603a7ed0eec4154199aef	0.0190811	0.347633	2021	0.0151985	0.442397	2022	0.796523	Archaea	Thermoproteota	Nitrososphaeria_A	Nitrososphaerales	Nitrososphaeraceae	Nitrososphaera	NA						22f537f9821603a7ed0eec4154199aef	0.0126674	0.346857	2021	0.00576984	0.244794	2022	0.455489	Archaea	Thermoproteota	Nitrososphaeria_A	Nitrososphaerales	Nitrososphaeraceae	Nitrososphaera	NA
ddf70799f4dbc56d61eda93915ffacb4	0	0	2021	0	0	2022	NA	Archaea	Thermoproteota	Nitrososphaeria_A	Nitrososphaerales	Nitrososphaeraceae	NA	NA						ddf70799f4dbc56d61eda93915ffacb4	0.000354361	0.013259	2021	0	0	2022	0	Archaea	Thermoproteota	Nitrososphaeria_A	Nitrososphaerales	Nitrososphaeraceae	NA	NA
82852ff2d104ae59974f8f533c58ffb6	0.00199941	0.0748113	2021	0.00171156	0.0518458	2022	0.856032	Archaea	Thermoproteota	Nitrososphaeria_A	Nitrososphaerales	Nitrososphaeraceae	NA	NA						82852ff2d104ae59974f8f533c58ffb6	0	0	2021	0.000360385	0.0152898	2022	NA	Archaea	Thermoproteota	Nitrososphaeria_A	Nitrososphaerales	Nitrososphaeraceae	NA	NA
f9f732668b4616d9fcbff28f3f31bf90	0.0407993	0.361096	2021	0.0269304	0.573185	2022	0.660069	Archaea	Thermoproteota	Nitrososphaeria_A	Nitrososphaerales	Nitrososphaeraceae	Nitrososphaera	NA						f9f732668b4616d9fcbff28f3f31bf90	0.0400459	0.60884	2021	0.0443228	0.478099	2022	1.1068	Archaea	Thermoproteota	Nitrososphaeria_A	Nitrososphaerales	Nitrososphaeraceae	Nitrososphaera	NA
54d16f48658a4d7429759a852d0ab74b	0	0	2021	0	0	2022	NA	Archaea	Thermoproteota	Nitrososphaeria_A	Nitrososphaerales	Nitrososphaeraceae	Nitrososphaera	NA						54d16f48658a4d7429759a852d0ab74b	0.000832792	0.0311602	2021	0.00106514	0.0451901	2022	1.279	Archaea	Thermoproteota	Nitrososphaeria_A	Nitrososphaerales	Nitrososphaeraceae	Nitrososphaera	NA
a1a2d69689291925c5654abb4a2c8fde	0.0114053	0.303115	2021	0.01944	0.387157	2022	1.70446	Archaea	Thermoproteota	Nitrososphaeria_A	Nitrososphaerales	Nitrososphaeraceae	Nitrososphaera	NA						a1a2d69689291925c5654abb4a2c8fde	0.0122994	0.264491	2021	0.0016405	0.0519998	2022	0.13338	Archaea	Thermoproteota	Nitrososphaeria_A	Nitrososphaerales	Nitrososphaeraceae	Nitrososphaera	NA
d11ffe638343775af122e7cb704d64d3	0.0149327	0.275684	2021	0.0177294	0.244336	2022	1.18729	Archaea	Thermoproteota	Nitrososphaeria_A	Nitrososphaerales	Nitrososphaeraceae	Nitrososphaera	NA						d11ffe638343775af122e7cb704d64d3	0.00397017	0.14855	2021	0.00345413	0.0634163	2022	0.870021	Archaea	Thermoproteota	Nitrososphaeria_A	Nitrososphaerales	Nitrososphaeraceae	Nitrososphaera	NA
e7bc59f5a0654962c990ec19b48d5426	0	0	2021	0.00011327	0.00480564	2022	NA	Archaea	Nanoarchaeota	Nanoarchaeia	Pacearchaeales	GW2011-AR1	BMS3ABIN17	BMS3ABIN17 sp002897655						e7bc59f5a0654962c990ec19b48d5426	0	0	2021	0	0	2022	NA	Archaea	Nanoarchaeota	Nanoarchaeia	Pacearchaeales	GW2011-AR1	BMS3ABIN17	BMS3ABIN17 sp002897655
eeef2810ef6977273485e0a9a267226e	0	0	2021	8.59607e-05	0.003647	2022	NA	Archaea	Nanoarchaeota	Nanoarchaeia	Pacearchaeales	GW2011-AR1	BMS3ABIN17	BMS3ABIN17 sp002897655						eeef2810ef6977273485e0a9a267226e	0	0	2021	0	0	2022	NA	Archaea	Nanoarchaeota	Nanoarchaeia	Pacearchaeales	GW2011-AR1	BMS3ABIN17	BMS3ABIN17 sp002897655
86941de1acf130bda6b13853dd3d504d	0	0	2021	0	0	2022	NA	Archaea	Nanoarchaeota	Nanoarchaeia	Pacearchaeales	GW2011-AR1	BMS3ABIN17	BMS3ABIN17 sp002897655						86941de1acf130bda6b13853dd3d504d	0	0	2021	0.000283763	0.012039	2022	NA	Archaea	Nanoarchaeota	Nanoarchaeia	Pacearchaeales	GW2011-AR1	BMS3ABIN17	BMS3ABIN17 sp002897655
d2d8abcf3c8ec8cc355d8f05f9c89e8a	0	0	2021	0.000171921	0.00729401	2022	NA	Archaea	Nanoarchaeota	Nanoarchaeia	Pacearchaeales	GW2011-AR1	BMS3ABIN17	BMS3ABIN17 sp002897655						d2d8abcf3c8ec8cc355d8f05f9c89e8a	0	0	2021	0	0	2022	NA	Archaea	Nanoarchaeota	Nanoarchaeia	Pacearchaeales	GW2011-AR1	BMS3ABIN17	BMS3ABIN17 sp002897655
af93c7890ea1398c2e6fae8dae20a38d	0	0	2021	0.000128941	0.00547051	2022	NA	Archaea	Nanoarchaeota	Nanoarchaeia	Woesearchaeales_579	SM23-78	SM23-78	NA						af93c7890ea1398c2e6fae8dae20a38d	0	0	2021	0	0	2022	NA	Archaea	Nanoarchaeota	Nanoarchaeia	Woesearchaeales_579	SM23-78	SM23-78	NA
6dedea780c44d21c7053cc720b0576d2	0.000160957	0.00602247	2021	0	0	2022	0	Archaea	Nanoarchaeota	Nanoarchaeia	Woesearchaeales_579	J110	J110	J110 sp003694805						6dedea780c44d21c7053cc720b0576d2	0	0	2021	0	0	2022	NA	Archaea	Nanoarchaeota	Nanoarchaeia	Woesearchaeales_579	J110	J110	J110 sp003694805
eda3a14b57ba218571eb8b7bbdfbfa92	0	0	2021	0	0	2022	NA	Archaea	Nanoarchaeota	Nanoarchaeia	Woesearchaeales_579	J110	J110	J110 sp003694805						eda3a14b57ba218571eb8b7bbdfbfa92	0	0	2021	0.000126424	0.0053637	2022	NA	Archaea	Nanoarchaeota	Nanoarchaeia	Woesearchaeales_579	J110	J110	J110 sp003694805
f0c65fed440275a22370540370635fa7	0	0	2021	0	0	2022	NA	Archaea	Methanobacteriota_A_1229	Methanobacteria	Methanobacteriales	Methanobacteriaceae	Methanobrevibacter_B	Methanobrevibacter_B boviskoreani						f0c65fed440275a22370540370635fa7	0	0	2021	0.000145842	0.00618755	2022	NA	Archaea	Methanobacteriota_A_1229	Methanobacteria	Methanobacteriales	Methanobacteriaceae	Methanobrevibacter_B	Methanobrevibacter_B boviskoreani
543bef2e2f2070c70724664a9ae31946	0.000157849	0.00590615	2021	0	0	2022	0	Archaea	Methanobacteriota_A_1229	Methanobacteria	Methanobacteriales	Methanothermobacteraceae_A	Methanothermobacter_A_884	Methanothermobacter_A_884 marburgensis						543bef2e2f2070c70724664a9ae31946	0	0	2021	0	0	2022	NA	Archaea	Methanobacteriota_A_1229	Methanobacteria	Methanobacteriales	Methanothermobacteraceae_A	Methanothermobacter_A_884	Methanothermobacter_A_884 marburgensis
668cd28ba556dfc156731eb25d85d31c	0.00094228	0.0352569	2021	0	0	2022	0	Archaea	Methanobacteriota_A_1229	Methanobacteria	Methanobacteriales	Methanothermobacteraceae_A	Methanothermobacter_A_883	Methanothermobacter_A_883 tenebrarum						668cd28ba556dfc156731eb25d85d31c	0	0	2021	0	0	2022	NA	Archaea	Methanobacteriota_A_1229	Methanobacteria	Methanobacteriales	Methanothermobacteraceae_A	Methanothermobacter_A_883	Methanothermobacter_A_883 tenebrarum
2949305350ddd045ea194b20400f494e	0	0	2021	0	0	2022	NA	Archaea	Methanobacteriota_A_1229	Methanobacteria	Methanobacteriales	Methanothermobacteraceae_A	Methanothermobacter_A_883	Methanothermobacter_A_883 tenebrarum						2949305350ddd045ea194b20400f494e	0.000296436	0.0110916	2021	9.72279e-05	0.00412503	2022	0.327989	Archaea	Methanobacteriota_A_1229	Methanobacteria	Methanobacteriales	Methanothermobacteraceae_A	Methanothermobacter_A_883	Methanothermobacter_A_883 tenebrarum
2ebfa31bfed78ef71c370842b7b1789d	0	0	2021	0	0	2022	NA	Archaea	Methanobacteriota_A_1229	Methanobacteria	Methanobacteriales	Methanothermobacteraceae_A	Methanothermobacter_A_883	Methanothermobacter_A_883 tenebrarum						2ebfa31bfed78ef71c370842b7b1789d	0	0	2021	0.000177524	0.00753169	2022	NA	Archaea	Methanobacteriota_A_1229	Methanobacteria	Methanobacteriales	Methanothermobacteraceae_A	Methanothermobacter_A_883	Methanothermobacter_A_883 tenebrarum
b9937391dc13c73d22b48caf1094907d	0	0	2021	0	0	2022	NA	Archaea	Methanobacteriota_A_1229	Methanobacteria	Methanobacteriales	Methanothermobacteraceae_A	Methanothermobacter_A_883	Methanothermobacter_A_883 sp003584625						b9937391dc13c73d22b48caf1094907d	0	0	2021	0.000767785	0.0325744	2022	NA	Archaea	Methanobacteriota_A_1229	Methanobacteria	Methanobacteriales	Methanothermobacteraceae_A	Methanothermobacter_A_883	Methanothermobacter_A_883 sp003584625
dae278ec35ff1815af1e7050d33f1b42	0	0	2021	0	0	2022	NA	Archaea	Methanobacteriota_A_1229	Methanobacteria	Methanobacteriales	Methanobacteriaceae	Methanobacterium_A_1053	Methanobacterium_A_1053 sp012838205						dae278ec35ff1815af1e7050d33f1b42	0.000284615	0.0106493	2021	0.000394728	0.0119881	2022	1.38689	Archaea	Methanobacteriota_A_1229	Methanobacteria	Methanobacteriales	Methanobacteriaceae	Methanobacterium_A_1053	Methanobacterium_A_1053 sp012838205
9bb58b81e83cb57b7f697e75196877fa	0	0	2021	0.000321795	0.0136526	2022	NA	Archaea	Methanobacteriota_A_1229	Methanobacteria	Methanobacteriales	Methanobacteriaceae	Methanobacterium_D_1054	Methanobacterium_D_1054 oryzae						9bb58b81e83cb57b7f697e75196877fa	0	0	2021	0	0	2022	NA	Archaea	Methanobacteriota_A_1229	Methanobacteria	Methanobacteriales	Methanobacteriaceae	Methanobacterium_D_1054	Methanobacterium_D_1054 oryzae
9c56ba268d4a0a7731a7f298115134ae	0	0	2021	0	0	2022	NA	Archaea	Methanobacteriota_A_1229	Methanobacteria	Methanobacteriales	Methanobacteriaceae	Methanobacterium_A_1053	Methanobacterium_A_1053 formicicum_A_1038						9c56ba268d4a0a7731a7f298115134ae	0	0	2021	0.000145842	0.00618755	2022	NA	Archaea	Methanobacteriota_A_1229	Methanobacteria	Methanobacteriales	Methanobacteriaceae	Methanobacterium_A_1053	Methanobacterium_A_1053 formicicum_A_1038
b0e5d586ec1be8611381b79944338eeb	0.000105232	0.00393743	2021	0	0	2022	0	Archaea	Methanobacteriota_A_1229	Methanobacteria	Methanobacteriales	Methanobacteriaceae	Methanobacterium_A_1053	Methanobacterium_A_1053 sp000499765						b0e5d586ec1be8611381b79944338eeb	0	0	2021	0	0	2022	NA	Archaea	Methanobacteriota_A_1229	Methanobacteria	Methanobacteriales	Methanobacteriaceae	Methanobacterium_A_1053	Methanobacterium_A_1053 sp000499765
f76315de2f3dd23f3d7b86fa0b5b3b5b	0	0	2021	0	0	2022	NA	Archaea	Methanobacteriota_A_1229	Methanobacteria	Methanobacteriales	Methanobacteriaceae	NA	NA						f76315de2f3dd23f3d7b86fa0b5b3b5b	0	0	2021	0.000673488	0.0285737	2022	NA	Archaea	Methanobacteriota_A_1229	Methanobacteria	Methanobacteriales	Methanobacteriaceae	NA	NA
c669068af1b4eaf4fdce04d6ab6bc3ad	0.000315697	0.0118123	2021	0	0	2022	0	Archaea	Methanobacteriota_A_1229	Methanobacteria	Methanobacteriales	Methanobacteriaceae	Methanosphaera	Methanosphaera sp001729965						c669068af1b4eaf4fdce04d6ab6bc3ad	0	0	2021	0	0	2022	NA	Archaea	Methanobacteriota_A_1229	Methanobacteria	Methanobacteriales	Methanobacteriaceae	Methanosphaera	Methanosphaera sp001729965
2981f6fd7e02005d4f480c04103182a0	0.00321619	0.0781827	2021	0	0	2022	0	Archaea	Methanobacteriota_A_1229	Methanobacteria	Methanobacteriales	Methanobacteriaceae	Methanosphaera	Methanosphaera sp001729965						2981f6fd7e02005d4f480c04103182a0	0.000896668	0.0335502	2021	0.000192167	0.00815297	2022	0.214313	Archaea	Methanobacteriota_A_1229	Methanobacteria	Methanobacteriales	Methanobacteriaceae	Methanosphaera	Methanosphaera sp001729965
4e904907f47b86b2133b66c2d1e4f04c	0	0	2021	0	0	2022	NA	Archaea	Methanobacteriota_A_1229	Methanobacteria	Methanobacteriales	Methanobacteriaceae	Methanosphaera	Methanosphaera sp001729965						4e904907f47b86b2133b66c2d1e4f04c	0	0	2021	0.000221178	0.0093838	2022	NA	Archaea	Methanobacteriota_A_1229	Methanobacteria	Methanobacteriales	Methanobacteriaceae	Methanosphaera	Methanosphaera sp001729965
7ede0aa3ad77561cddfac08d552da614	0	0	2021	0	0	2022	NA	Archaea	Methanobacteriota_A_1229	Methanobacteria	Methanobacteriales	Methanobacteriaceae	Methanosphaera	Methanosphaera sp001729965						7ede0aa3ad77561cddfac08d552da614	0	0	2021	0.000355047	0.0150634	2022	NA	Archaea	Methanobacteriota_A_1229	Methanobacteria	Methanobacteriales	Methanobacteriaceae	Methanosphaera	Methanosphaera sp001729965
ec29b64e631e3ab0f6e94a4c2a19a675	0	0	2021	0.000522532	0.0221691	2022	NA	Archaea	Methanobacteriota_A_1229	Methanobacteria	Methanobacteriales	Methanobacteriaceae	Methanobrevibacter_A	NA						ec29b64e631e3ab0f6e94a4c2a19a675	0.000807264	0.030205	2021	0.00146694	0.0436397	2022	1.81717	Archaea	Methanobacteriota_A_1229	Methanobacteria	Methanobacteriales	Methanobacteriaceae	Methanobrevibacter_A	NA
66100a8e5f0cc07b8b4915c65cb92499	0	0	2021	0	0	2022	NA	Archaea	Methanobacteriota_A_1229	Methanobacteria	Methanobacteriales	Methanobacteriaceae	Methanobrevibacter_A	Methanobrevibacter_A thaueri						66100a8e5f0cc07b8b4915c65cb92499	0.00133396	0.0499124	2021	0	0	2022	0	Archaea	Methanobacteriota_A_1229	Methanobacteria	Methanobacteriales	Methanobacteriaceae	Methanobrevibacter_A	Methanobrevibacter_A thaueri
d601e2761334a59ef449da3d3f160028	0	0	2021	0	0	2022	NA	Archaea	Methanobacteriota_A_1229	Methanobacteria	Methanobacteriales	Methanobacteriaceae	Methanobrevibacter_A	Methanobrevibacter_A thaueri						d601e2761334a59ef449da3d3f160028	0.000896668	0.0335502	2021	0	0	2022	0	Archaea	Methanobacteriota_A_1229	Methanobacteria	Methanobacteriales	Methanobacteriaceae	Methanobrevibacter_A	Methanobrevibacter_A thaueri
71ef0e73afbb8b025ad4a26fb31b1232	0.00285135	0.0579374	2021	0.000429804	0.018235	2022	0.150737	Archaea	Methanobacteriota_A_1229	Methanobacteria	Methanobacteriales	Methanobacteriaceae	Methanobrevibacter_A	NA						71ef0e73afbb8b025ad4a26fb31b1232	0.00184373	0.0473895	2021	0	0	2022	0	Archaea	Methanobacteriota_A_1229	Methanobacteria	Methanobacteriales	Methanobacteriaceae	Methanobrevibacter_A	NA
53291aa8b02bc80f42f36cf194867c09	0	0	2021	0	0	2022	NA	Archaea	Methanobacteriota_A_1229	Methanobacteria	Methanobacteriales	Methanobacteriaceae	Methanobrevibacter_A	NA						53291aa8b02bc80f42f36cf194867c09	0	0	2021	0.000310666	0.0131805	2022	NA	Archaea	Methanobacteriota_A_1229	Methanobacteria	Methanobacteriales	Methanobacteriaceae	Methanobrevibacter_A	NA
45136ee62a844c866ad1c88ebe2e5970	0	0	2021	0	0	2022	NA	Archaea	Methanobacteriota_A_1229	Methanobacteria	Methanobacteriales	Methanobacteriaceae	Methanobrevibacter_A	NA						45136ee62a844c866ad1c88ebe2e5970	0.000237941	0.00890292	2021	0	0	2022	0	Archaea	Methanobacteriota_A_1229	Methanobacteria	Methanobacteriales	Methanobacteriaceae	Methanobrevibacter_A	NA
cb088e9be02dc53cc62c94b0718c05dc	0	0	2021	0	0	2022	NA	Archaea	Halobacteriota	Methanomicrobia	Methanomicrobiales	Methanoculleaceae	Methanoculleus_A_2118	Methanoculleus_A_2118 thermophilus						cb088e9be02dc53cc62c94b0718c05dc	0.001345	0.0503254	2021	0	0	2022	0	Archaea	Halobacteriota	Methanomicrobia	Methanomicrobiales	Methanoculleaceae	Methanoculleus_A_2118	Methanoculleus_A_2118 thermophilus
2821744652e75abdb6d7dd60341d1f4b	0	0	2021	0.000411846	0.0125574	2022	NA	Archaea	Halobacteriota	Methanomicrobia	Methanomicrobiales	Methanoculleaceae	Methanoculleus_A_2118	NA						2821744652e75abdb6d7dd60341d1f4b	0	0	2021	0	0	2022	NA	Archaea	Halobacteriota	Methanomicrobia	Methanomicrobiales	Methanoculleaceae	Methanoculleus_A_2118	NA
0d4f1cca8cea5f6217bf417a7a24ea6f	0.00115756	0.0433118	2021	0.000307656	0.0130528	2022	0.265781	Archaea	Halobacteriota	Methanomicrobia	Methanomicrobiales	Methanoculleaceae	Methanoculleus_A_2118	Methanoculleus_A_2118 thermophilus						0d4f1cca8cea5f6217bf417a7a24ea6f	0.000805748	0.022201	2021	0.000766346	0.0203415	2022	0.951098	Archaea	Halobacteriota	Methanomicrobia	Methanomicrobiales	Methanoculleaceae	Methanoculleus_A_2118	Methanoculleus_A_2118 thermophilus
85d15f568e59ff191a61595d1dbb89d1	0.000336303	0.0125833	2021	0	0	2022	0	Archaea	Halobacteriota	Methanomicrobia	Methanomicrobiales	Methanoculleaceae	Methanoculleus_A_2118	Methanoculleus_A_2118 thermophilus						85d15f568e59ff191a61595d1dbb89d1	0	0	2021	0	0	2022	NA	Archaea	Halobacteriota	Methanomicrobia	Methanomicrobiales	Methanoculleaceae	Methanoculleus_A_2118	Methanoculleus_A_2118 thermophilus
443ca9d09663d7569869b6ce602b44a3	0.00105232	0.0393743	2021	0	0	2022	0	Archaea	Halobacteriota	Methanosarcinia	Methanosarcinales_A_2632	Methanosarcinaceae	Methanosarcina_2619	Methanosarcina sp002499445						443ca9d09663d7569869b6ce602b44a3	0	0	2021	0.00261965	0.0947222	2022	NA	Archaea	Halobacteriota	Methanosarcinia	Methanosarcinales_A_2632	Methanosarcinaceae	Methanosarcina_2619	Methanosarcina sp002499445
1b62795b7a65411c97ab6df966a8518b	0.00781591	0.141449	2021	0.00246101	0.0495069	2022	0.314872	Archaea	Halobacteriota	Methanosarcinia	Methanosarcinales_A_2632	Methanosarcinaceae	Methanosarcina_2619	NA						1b62795b7a65411c97ab6df966a8518b	0.00637362	0.106184	2021	0.00417354	0.0789528	2022	0.654814	Archaea	Halobacteriota	Methanosarcinia	Methanosarcinales_A_2632	Methanosarcinaceae	Methanosarcina_2619	NA
c6d65f711ac1c80c0a42ce16eb594757	0.0092196	0.165264	2021	0.00652459	0.150268	2022	0.707687	Archaea	Halobacteriota	Methanosarcinia	Methanosarcinales_A_2632	Methanosarcinaceae	Methanosarcina_2619	Methanosarcina flavescens						c6d65f711ac1c80c0a42ce16eb594757	0.00635008	0.143592	2021	0.00295214	0.0587533	2022	0.464898	Archaea	Halobacteriota	Methanosarcinia	Methanosarcinales_A_2632	Methanosarcinaceae	Methanosarcina_2619	Methanosarcina flavescens
9634d9259361c8ea8bd6bd11b5d68f65	0.0245028	0.301644	2021	0.00863204	0.103647	2022	0.352288	Archaea	Halobacteriota	Methanosarcinia	Methanosarcinales_A_2632	Methanosarcinaceae	Methanosarcina_2619	Methanosarcina thermophila						9634d9259361c8ea8bd6bd11b5d68f65	0.0162733	0.214929	2021	0.0122015	0.146707	2022	0.749788	Archaea	Halobacteriota	Methanosarcinia	Methanosarcinales_A_2632	Methanosarcinaceae	Methanosarcina_2619	Methanosarcina thermophila
77189964e284305fad64743e7a1cb3f6	0	0	2021	0	0	2022	NA	Archaea	Halobacteriota	Methanocellia	Methanocellales	Methanocellaceae	Methanocella_A	Methanocella_A arvoryzae						77189964e284305fad64743e7a1cb3f6	0	0	2021	0.000128112	0.00543531	2022	NA	Archaea	Halobacteriota	Methanocellia	Methanocellales	Methanocellaceae	Methanocella_A	Methanocella_A arvoryzae
2410511446a132cda9dfce1a5fbe2095	0	0	2021	0	0	2022	NA	Archaea	Halobacteriota	Methanocellia	Methanocellales	Methanocellaceae	Methanocella_A	Methanocella_A arvoryzae						2410511446a132cda9dfce1a5fbe2095	0	0	2021	0.000283763	0.012039	2022	NA	Archaea	Halobacteriota	Methanocellia	Methanocellales	Methanocellaceae	Methanocella_A	Methanocella_A arvoryzae
731d472c6f5d46c55ca00a1907aef7f8	0	0	2021	0	0	2022	NA	Archaea	Halobacteriota	Methanocellia	Methanocellales	Methanocellaceae	Methanocella_A	Methanocella_A paludicola						731d472c6f5d46c55ca00a1907aef7f8	0	0	2021	0.000567526	0.0240781	2022	NA	Archaea	Halobacteriota	Methanocellia	Methanocellales	Methanocellaceae	Methanocella_A	Methanocella_A paludicola
6c7252c4cadb96507de3b48eb7f12fc8	0	0	2021	0	0	2022	NA	Archaea	Halobacteriota	Methanocellia	Methanocellales	Methanocellaceae	Methanocella_A	Methanocella_A paludicola						6c7252c4cadb96507de3b48eb7f12fc8	0.00268075	0.100304	2021	0	0	2022	0	Archaea	Halobacteriota	Methanocellia	Methanocellales	Methanocellaceae	Methanocella_A	Methanocella_A paludicola
cdc06183803f9d99c2118b69148c0897	0	0	2021	0.000133277	0.00565446	2022	NA	Archaea	Thermoplasmatota	Thermoplasmata_1773	Methanomassiliicoccales	Methanomassiliicoccaceae	DTU008	DTU008 sp002504525						cdc06183803f9d99c2118b69148c0897	0	0	2021	0	0	2022	NA	Archaea	Thermoplasmatota	Thermoplasmata_1773	Methanomassiliicoccales	Methanomassiliicoccaceae	DTU008	DTU008 sp002504525
a936a8ff749b3afbd29e0d81f6d3987d	0	0	2021	0	0	2022	NA	Archaea	Thermoplasmatota	Thermoplasmata_1773	Methanomassiliicoccales	Methanomassiliicoccaceae	DTU008	NA						a936a8ff749b3afbd29e0d81f6d3987d	0.000329164	0.0123162	2021	0	0	2022	0	Archaea	Thermoplasmatota	Thermoplasmata_1773	Methanomassiliicoccales	Methanomassiliicoccaceae	DTU008	NA
823e4ab705e2e921aca7e87b1d58fe86	0.000263081	0.00984359	2021	0	0	2022	0	Archaea	Thermoplasmatota	Thermoplasmata_1773	Methanomassiliicoccales	Methanomassiliicoccaceae	DTU008	DTU008 sp001512965						823e4ab705e2e921aca7e87b1d58fe86	0	0	2021	8.69298e-05	0.00368812	2022	NA	Archaea	Thermoplasmatota	Thermoplasmata_1773	Methanomassiliicoccales	Methanomassiliicoccaceae	DTU008	DTU008 sp001512965
37b39c9f1b4438f6cfe4a0e04be735a9	0	0	2021	0	0	2022	NA	Archaea	Thermoplasmatota	Thermoplasmata_1773	Methanomassiliicoccales	Methanomassiliicoccaceae	DTU008	DTU008 sp001512965						37b39c9f1b4438f6cfe4a0e04be735a9	0	0	2021	8.84713e-05	0.00375352	2022	NA	Archaea	Thermoplasmatota	Thermoplasmata_1773	Methanomassiliicoccales	Methanomassiliicoccaceae	DTU008	DTU008 sp001512965
ed21f8dace25f153dc32879184c6ca82	0	0	2021	0	0	2022	NA	Archaea	Thermoplasmatota	Thermoplasmata_1773	Methanomassiliicoccales	Methanomassiliicoccaceae	NA	NA						ed21f8dace25f153dc32879184c6ca82	0	0	2021	0.000194456	0.00825006	2022	NA	Archaea	Thermoplasmatota	Thermoplasmata_1773	Methanomassiliicoccales	Methanomassiliicoccaceae	NA	NA
8eba0f1ffb1bc0345a6bf4218ef9bbd1	0	0	2021	0	0	2022	NA	Archaea	Thermoplasmatota	Thermoplasmata_1773	Methanomassiliicoccales	UBA472	FEN-33	FEN-33 sp003135935						8eba0f1ffb1bc0345a6bf4218ef9bbd1	0.000496778	0.0185877	2021	0	0	2022	0	Archaea	Thermoplasmatota	Thermoplasmata_1773	Methanomassiliicoccales	UBA472	FEN-33	FEN-33 sp003135935
8ad20bc2e03df3dd1e855aaa0ce5ae03	0.000296564	0.0110964	2021	0	0	2022	0	Archaea	Thermoplasmatota	Thermoplasmata_1773	RBG-16-68-12	RBG-16-68-12	EA-19	EA-19 sp005878955						8ad20bc2e03df3dd1e855aaa0ce5ae03	0	0	2021	0	0	2022	NA	Archaea	Thermoplasmatota	Thermoplasmata_1773	RBG-16-68-12	RBG-16-68-12	EA-19	EA-19 sp005878955
1b0f81390bccba54d020252ba3cad7b1	0.000296564	0.0110964	2021	0	0	2022	0	Archaea	Thermoplasmatota	Thermoplasmata_1773	RBG-16-68-12	RBG-16-68-12	EA-19	EA-19 sp005878955						1b0f81390bccba54d020252ba3cad7b1	0	0	2021	0	0	2022	NA	Archaea	Thermoplasmatota	Thermoplasmata_1773	RBG-16-68-12	RBG-16-68-12	EA-19	EA-19 sp005878955
fe7b2d8113a52b1dff4c9bf94352056e	0	0	2021	0	0	2022	NA	Archaea	Thermoplasmatota	Thermoplasmata_1773	RBG-16-68-12	RBG-16-68-12	NA	NA						fe7b2d8113a52b1dff4c9bf94352056e	0	0	2021	0.000179597	0.00761964	2022	NA	Archaea	Thermoplasmatota	Thermoplasmata_1773	RBG-16-68-12	RBG-16-68-12	NA	NA
428c5057b1f624681c6191f47a558ae2	0	0	2021	0	0	2022	NA	Archaea	Thermoplasmatota	Thermoplasmata_1773	RBG-16-68-12	RBG-16-68-12	NA	NA						428c5057b1f624681c6191f47a558ae2	0	0	2021	0.000270289	0.0114674	2022	NA	Archaea	Thermoplasmatota	Thermoplasmata_1773	RBG-16-68-12	RBG-16-68-12	NA	NA
b304578342360df0a2db54a4efaf3888	0	0	2021	0	0	2022	NA	Archaea	Thermoplasmatota	Thermoplasmata_1773	RBG-16-68-12	RBG-16-68-12	EA-19	EA-19 sp005878955						b304578342360df0a2db54a4efaf3888	0	0	2021	0.000194456	0.00825006	2022	NA	Archaea	Thermoplasmatota	Thermoplasmata_1773	RBG-16-68-12	RBG-16-68-12	EA-19	EA-19 sp005878955
4b692d511b5f00bc5e380c83ce485431	0	0	2021	0	0	2022	NA	Archaea	Thermoplasmatota	Thermoplasmata_1773	RBG-16-68-12	RBG-16-68-12	NA	NA						4b692d511b5f00bc5e380c83ce485431	0	0	2021	0.00036339	0.0154173	2022	NA	Archaea	Thermoplasmatota	Thermoplasmata_1773	RBG-16-68-12	RBG-16-68-12	NA	NA
33c77d4ccdc3920cb55aafde38e8a423	0.000296564	0.0110964	2021	0.000901596	0.0208048	2022	3.04014	Archaea	Thermoplasmatota	Thermoplasmata_1773	RBG-16-68-12	RBG-16-68-12	NA	NA						33c77d4ccdc3920cb55aafde38e8a423	0	0	2021	0	0	2022	NA	Archaea	Thermoplasmatota	Thermoplasmata_1773	RBG-16-68-12	RBG-16-68-12	NA	NA
834c3d048418ebfbcb7089a7fc791b22	0.000168152	0.00629166	2021	0.000601922	0.0255374	2022	3.57964	Archaea	Thermoplasmatota	Thermoplasmata_1773	RBG-16-68-12	RBG-16-68-12	NA	NA						834c3d048418ebfbcb7089a7fc791b22	0	0	2021	0	0	2022	NA	Archaea	Thermoplasmatota	Thermoplasmata_1773	RBG-16-68-12	RBG-16-68-12	NA	NA
d9bea5ce89a6555afb32892f0dac6193	0	0	2021	0.000300863	0.0127645	2022	NA	Archaea	Thermoplasmatota	Thermoplasmata_1773	RBG-16-68-12	RBG-16-68-12	NA	NA						d9bea5ce89a6555afb32892f0dac6193	0	0	2021	0	0	2022	NA	Archaea	Thermoplasmatota	Thermoplasmata_1773	RBG-16-68-12	RBG-16-68-12	NA	NA
ec2086b3c6b86613d263766d87ed95c1	0.000205939	0.00770553	2021	0.00101943	0.0432508	2022	4.95016	Archaea	Thermoplasmatota	Thermoplasmata_1773	RBG-16-68-12	RBG-16-68-12	NA	NA						ec2086b3c6b86613d263766d87ed95c1	0	0	2021	0	0	2022	NA	Archaea	Thermoplasmatota	Thermoplasmata_1773	RBG-16-68-12	RBG-16-68-12	NA	NA
f96d648e4b78a0df946945fd19a2ffb6	0	0	2021	0.000313519	0.0133015	2022	NA	Archaea	Thermoplasmatota	Thermoplasmata_1773	RBG-16-68-12	RBG-16-68-12	EA-19	EA-19 sp005878955						f96d648e4b78a0df946945fd19a2ffb6	0	0	2021	0	0	2022	NA	Archaea	Thermoplasmatota	Thermoplasmata_1773	RBG-16-68-12	RBG-16-68-12	EA-19	EA-19 sp005878955
2f8240da0318318509072a63c7ae1c73	0	0	2021	0.000122947	0.00521621	2022	NA	Archaea	Thermoplasmatota	Thermoplasmata_1773	RBG-16-68-12	RBG-16-68-12	NA	NA						2f8240da0318318509072a63c7ae1c73	0	0	2021	0	0	2022	NA	Archaea	Thermoplasmatota	Thermoplasmata_1773	RBG-16-68-12	RBG-16-68-12	NA	NA
3e682c84a703e8f924f2fff835635cbb	0	0	2021	0	0	2022	NA	Archaea	Thermoplasmatota	Thermoplasmata_1773	RBG-16-68-12	RBG-16-68-12	EA-19	EA-19 sp005878955						3e682c84a703e8f924f2fff835635cbb	0.000531542	0.0198885	2021	0	0	2022	0	Archaea	Thermoplasmatota	Thermoplasmata_1773	RBG-16-68-12	RBG-16-68-12	EA-19	EA-19 sp005878955
6a8ee3b6d35fea73e1c6ec4fd72e3c64	0	0	2021	0.000324112	0.0137509	2022	NA	Archaea	Thermoplasmatota	Thermoplasmata_1773	RBG-16-68-12	RBG-16-68-12	NA	NA						6a8ee3b6d35fea73e1c6ec4fd72e3c64	0	0	2021	0	0	2022	NA	Archaea	Thermoplasmatota	Thermoplasmata_1773	RBG-16-68-12	RBG-16-68-12	NA	NA
0c4851bd178fe891647ba24fa2866267	0.00065244	0.0244121	2021	0	0	2022	0	Archaea	Thermoplasmatota	Thermoplasmata_1773	RBG-16-68-12	RBG-16-68-12	EA-19	EA-19 sp005878955						0c4851bd178fe891647ba24fa2866267	0	0	2021	0	0	2022	NA	Archaea	Thermoplasmatota	Thermoplasmata_1773	RBG-16-68-12	RBG-16-68-12	EA-19	EA-19 sp005878955
9af6a3fcec39351d73f06d915592db58	0	0	2021	0	0	2022	NA	Archaea	Thermoplasmatota	Thermoplasmata_1773	RBG-16-68-12	RBG-16-68-12	NA	NA						9af6a3fcec39351d73f06d915592db58	0	0	2021	0.000270289	0.0114674	2022	NA	Archaea	Thermoplasmatota	Thermoplasmata_1773	RBG-16-68-12	RBG-16-68-12	NA	NA
9486ac6526ff103907b341230fd4ebb5	0.00106763	0.039947	2021	0	0	2022	0	Archaea	Thermoplasmatota	Thermoplasmata_1773	RBG-16-68-12	EA-27	EA-27	EA-27 sp005878375						9486ac6526ff103907b341230fd4ebb5	0.00124026	0.0464064	2021	0	0	2022	0	Archaea	Thermoplasmatota	Thermoplasmata_1773	RBG-16-68-12	EA-27	EA-27	EA-27 sp005878375
1355db7ccd218a8e36b330163db3f1ea	0	0	2021	0	0	2022	NA	Archaea	Thermoplasmatota	Thermoplasmata_1773	RBG-16-68-12	EA-27	EA-27	EA-27 sp005878375						1355db7ccd218a8e36b330163db3f1ea	0	0	2021	0.000389405	0.0165211	2022	NA	Archaea	Thermoplasmatota	Thermoplasmata_1773	RBG-16-68-12	EA-27	EA-27	EA-27 sp005878375
1c6dc26e88329989e83dad2f4cf75810	0	0	2021	0	0	2022	NA	Archaea	Thermoproteota	Nitrososphaeria_A	Nitrososphaerales	Nitrososphaeraceae	NA	NA						1c6dc26e88329989e83dad2f4cf75810	0	0	2021	0.000189175	0.00802602	2022	NA	Archaea	Thermoproteota	Nitrososphaeria_A	Nitrososphaerales	Nitrososphaeraceae	NA	NA
a9455a9e33eac1855c56cb302d7c0258	0	0	2021	0.000209013	0.00886765	2022	NA	Bacteria	Acidobacteriota	Vicinamibacteria	Vicinamibacterales	UBA2999	Gp6-AA45	Gp6-AA45 sp003222395						a9455a9e33eac1855c56cb302d7c0258	0	0	2021	0	0	2022	NA	Bacteria	Acidobacteriota	Vicinamibacteria	Vicinamibacterales	UBA2999	Gp6-AA45	Gp6-AA45 sp003222395
4a9925b3d2437042463cb2545d5650fb	0	0	2021	0.000209013	0.00886765	2022	NA	Bacteria	Acidobacteriota	Vicinamibacteria	Vicinamibacterales	UBA2999	Gp6-AA45	NA						4a9925b3d2437042463cb2545d5650fb	0	0	2021	0	0	2022	NA	Bacteria	Acidobacteriota	Vicinamibacteria	Vicinamibacterales	UBA2999	Gp6-AA45	NA
2577c78d09f9ff732de7f7869a3f9a36	0.000112101	0.00419444	2021	0	0	2022	0	Archaea	Thermoproteota	Nitrososphaeria_A	Nitrososphaerales	Nitrososphaeraceae	NA	NA						2577c78d09f9ff732de7f7869a3f9a36	0	0	2021	0	0	2022	NA	Archaea	Thermoproteota	Nitrososphaeria_A	Nitrososphaerales	Nitrososphaeraceae	NA	NA
beaa4b8e698c2a5c6ff5cf2fcce21597	0	0	2021	0	0	2022	NA	Archaea	Thermoproteota	Nitrososphaeria_A	Nitrososphaerales	Nitrososphaeraceae	TA-21	TA-21 sp005877075						beaa4b8e698c2a5c6ff5cf2fcce21597	0	0	2021	0.000128112	0.00543531	2022	NA	Archaea	Thermoproteota	Nitrososphaeria_A	Nitrososphaerales	Nitrososphaeraceae	TA-21	TA-21 sp005877075
2bbaf8a1827a255be1206eab44932c6f	0	0	2021	0	0	2022	NA	Archaea	Thermoproteota	Nitrososphaeria_A	Nitrososphaerales	Nitrososphaeraceae	NA	NA						2bbaf8a1827a255be1206eab44932c6f	0	0	2021	0.00283664	0.120348	2022	NA	Archaea	Thermoproteota	Nitrososphaeria_A	Nitrososphaerales	Nitrososphaeraceae	NA	NA
0b75ab62bac9eba53f683f42a6fcc1f7	0	0	2021	0	0	2022	NA	Bacteria	Proteobacteria	Alphaproteobacteria	Rickettsiales	UBA1997	UBA2645	UBA2645 sp001767955						0b75ab62bac9eba53f683f42a6fcc1f7	0	0	2021	0.000283763	0.012039	2022	NA	Bacteria	Proteobacteria	Alphaproteobacteria	Rickettsiales	UBA1997	UBA2645	UBA2645 sp001767955
734a6a888821cb55d043dbb1f2357d2a	0	0	2021	0.000138905	0.00589324	2022	NA	Bacteria	Omnitrophota	Koll11	GIF10	UBA6249	SURF-25	SURF-25 sp003598135						734a6a888821cb55d043dbb1f2357d2a	0	0	2021	0	0	2022	NA	Bacteria	Omnitrophota	Koll11	GIF10	UBA6249	SURF-25	SURF-25 sp003598135
b603ea9e449389d7549fb86e6bc0b1ea	0	0	2021	0.000142245	0.00603493	2022	NA	Bacteria	Omnitrophota	Koll11	UBA9649	UBA9649	UBA9649	NA						b603ea9e449389d7549fb86e6bc0b1ea	0	0	2021	0	0	2022	NA	Bacteria	Omnitrophota	Koll11	UBA9649	UBA9649	UBA9649	NA
b1e3f306c107aee6a38e04e07f03ad35	0	0	2021	0.00018143	0.00769741	2022	NA	Bacteria	Omnitrophota	Koll11	2-02-FULL-51-18	2-02-FULL-51-18	20-14-0-80-50-8	20-14-0-80-50-8 sp002779345						b1e3f306c107aee6a38e04e07f03ad35	0	0	2021	0	0	2022	NA	Bacteria	Omnitrophota	Koll11	2-02-FULL-51-18	2-02-FULL-51-18	20-14-0-80-50-8	20-14-0-80-50-8 sp002779345
7fc25645006c040a68cf1ecf6efb8c04	0	0	2021	0.000241347	0.0102395	2022	NA	Bacteria	Omnitrophota	Koll11	2-02-FULL-51-18	2-02-FULL-51-18	20-14-0-80-50-8	20-14-0-80-50-8 sp002779345						7fc25645006c040a68cf1ecf6efb8c04	0	0	2021	0	0	2022	NA	Bacteria	Omnitrophota	Koll11	2-02-FULL-51-18	2-02-FULL-51-18	20-14-0-80-50-8	20-14-0-80-50-8 sp002779345
3938d635dc9cf3658f9435119c4668f6	0	0	2021	0	0	2022	NA	Bacteria	Omnitrophota	Koll11	2-02-FULL-51-18	2-02-FULL-51-18	20-14-0-80-50-8	20-14-0-80-50-8 sp002779345						3938d635dc9cf3658f9435119c4668f6	0	0	2021	0.000210092	0.00891343	2022	NA	Bacteria	Omnitrophota	Koll11	2-02-FULL-51-18	2-02-FULL-51-18	20-14-0-80-50-8	20-14-0-80-50-8 sp002779345
1307cae8b33b019e8e4fb6b4dfb67515	0	0	2021	0	0	2022	NA	Bacteria	Omnitrophota	Koll11	2-02-FULL-51-18	2-02-FULL-51-18	20-14-0-80-50-8	20-14-0-80-50-8 sp002779345						1307cae8b33b019e8e4fb6b4dfb67515	0	0	2021	0.000227119	0.00963584	2022	NA	Bacteria	Omnitrophota	Koll11	2-02-FULL-51-18	2-02-FULL-51-18	20-14-0-80-50-8	20-14-0-80-50-8 sp002779345
4b8d6424810ebab20f21e7272d61b6a9	0	0	2021	0	0	2022	NA	Bacteria	Omnitrophota	Koll11	2-02-FULL-51-18	2-02-FULL-51-18	20-14-0-80-50-8	20-14-0-80-50-8 sp002779345						4b8d6424810ebab20f21e7272d61b6a9	0	0	2021	8.69298e-05	0.00368812	2022	NA	Bacteria	Omnitrophota	Koll11	2-02-FULL-51-18	2-02-FULL-51-18	20-14-0-80-50-8	20-14-0-80-50-8 sp002779345
588e31361190185ecc52b0c25c2bd849	0	0	2021	0	0	2022	NA	Bacteria	Omnitrophota	Omnitrophia	Omnitrophales	01-FULL-45-10b	2-12-FULL-44-17	NA						588e31361190185ecc52b0c25c2bd849	0	0	2021	0.00022524	0.00955614	2022	NA	Bacteria	Omnitrophota	Omnitrophia	Omnitrophales	01-FULL-45-10b	2-12-FULL-44-17	NA
35dfc454fc4212a925622609caac2a72	0	0	2021	0.000241347	0.0102395	2022	NA	Bacteria	Omnitrophota	Omnitrophia	Omnitrophales	01-FULL-45-10b	01-FULL-45-10b	01-FULL-45-10b sp001804205						35dfc454fc4212a925622609caac2a72	0	0	2021	0	0	2022	NA	Bacteria	Omnitrophota	Omnitrophia	Omnitrophales	01-FULL-45-10b	01-FULL-45-10b	01-FULL-45-10b sp001804205
ab4b5faae846aa2b8f536444d32ee22e	0	0	2021	0	0	2022	NA	Bacteria	Omnitrophota	Omnitrophia	Omnitrophales	01-FULL-45-10b	01-FULL-45-10b	01-FULL-45-10b sp001804205						ab4b5faae846aa2b8f536444d32ee22e	0	0	2021	0.000346138	0.0146854	2022	NA	Bacteria	Omnitrophota	Omnitrophia	Omnitrophales	01-FULL-45-10b	01-FULL-45-10b	01-FULL-45-10b sp001804205
d1e047c6a3dd6298c439dc19b6c25cf5	0	0	2021	0	0	2022	NA	Bacteria	Omnitrophota	Omnitrophia	Omnitrophales	01-FULL-45-10b	01-FULL-45-10b	01-FULL-45-10b sp001804205						d1e047c6a3dd6298c439dc19b6c25cf5	0	0	2021	0.00131971	0.0559907	2022	NA	Bacteria	Omnitrophota	Omnitrophia	Omnitrophales	01-FULL-45-10b	01-FULL-45-10b	01-FULL-45-10b sp001804205
ef4cd9bb5b7a42a53512b693c3facc75	0	0	2021	0.000544289	0.0230922	2022	NA	Bacteria	Omnitrophota	Omnitrophia	Omnitrophales	UBA2337	NA	NA						ef4cd9bb5b7a42a53512b693c3facc75	0	0	2021	0	0	2022	NA	Bacteria	Omnitrophota	Omnitrophia	Omnitrophales	UBA2337	NA	NA
23f37160cb963ea46d9ddba7a1eaf8bc	0	0	2021	0.000368842	0.0156486	2022	NA	Bacteria	Omnitrophota	Omnitrophia	Omnitrophales	UBA2337	NA	NA						23f37160cb963ea46d9ddba7a1eaf8bc	0	0	2021	0	0	2022	NA	Bacteria	Omnitrophota	Omnitrophia	Omnitrophales	UBA2337	NA	NA
ed81e8a13228750cb917011892efee23	0	0	2021	0	0	2022	NA	Bacteria	Omnitrophota	Omnitrophia	Omnitrophales	UBA2337	NA	NA						ed81e8a13228750cb917011892efee23	0	0	2021	0.000173069	0.00734269	2022	NA	Bacteria	Omnitrophota	Omnitrophia	Omnitrophales	UBA2337	NA	NA
8f242bbaab6d11efd368c1912e1850a9	0	0	2021	9.07148e-05	0.0038487	2022	NA	Bacteria	Omnitrophota	Omnitrophia	Omnitrophales	UBA2337	NA	NA						8f242bbaab6d11efd368c1912e1850a9	0	0	2021	0	0	2022	NA	Bacteria	Omnitrophota	Omnitrophia	Omnitrophales	UBA2337	NA	NA
7fa202495d8f73434cb2cd55fc1889cb	0.000376912	0.0141028	2021	0	0	2022	0	Bacteria	Omnitrophota	Omnitrophia	Omnitrophales	UBA2337	NA	NA						7fa202495d8f73434cb2cd55fc1889cb	0	0	2021	0	0	2022	NA	Bacteria	Omnitrophota	Omnitrophia	Omnitrophales	UBA2337	NA	NA
f27e2c96869316edab3f592daa80f324	0	0	2021	0	0	2022	NA	Bacteria	Omnitrophota	Omnitrophia	Omnitrophales	UBA2337	NA	NA						f27e2c96869316edab3f592daa80f324	0	0	2021	0.000129802	0.00550702	2022	NA	Bacteria	Omnitrophota	Omnitrophia	Omnitrophales	UBA2337	NA	NA
e0dc669475d1b99a86dc04209aa2c547	0	0	2021	0.000472784	0.0200585	2022	NA	Bacteria	Omnitrophota	Omnitrophia	Omnitrophales	UBA2337	NA	NA						e0dc669475d1b99a86dc04209aa2c547	0.000310486	0.0116173	2021	0	0	2022	0	Bacteria	Omnitrophota	Omnitrophia	Omnitrophales	UBA2337	NA	NA
e9446628d5fa52d843f75843bc0ddb84	0	0	2021	0	0	2022	NA	Bacteria	Omnitrophota	Omnitrophia	Omnitrophales	UBA2337	NA	NA						e9446628d5fa52d843f75843bc0ddb84	0	0	2021	0.00017386	0.00737624	2022	NA	Bacteria	Omnitrophota	Omnitrophia	Omnitrophales	UBA2337	NA	NA
307c0f08996f791ee301dde531591a11	0.000364085	0.0136228	2021	0	0	2022	0	Bacteria	Omnitrophota	Omnitrophia	Omnitrophales	UBA2337	NA	NA						307c0f08996f791ee301dde531591a11	0	0	2021	0	0	2022	NA	Bacteria	Omnitrophota	Omnitrophia	Omnitrophales	UBA2337	NA	NA
5811c340b715521393d6fb8f571901ed	0	0	2021	0.000222128	0.00942409	2022	NA	Bacteria	Omnitrophota	Omnitrophia	Omnitrophales	UBA2337	NA	NA						5811c340b715521393d6fb8f571901ed	0	0	2021	0	0	2022	NA	Bacteria	Omnitrophota	Omnitrophia	Omnitrophales	UBA2337	NA	NA
fc39a2a2ad44ecb843a06a8e400e6f0c	0	0	2021	0	0	2022	NA	Bacteria	Omnitrophota	Omnitrophia	Omnitrophales	UBA2337	NA	NA						fc39a2a2ad44ecb843a06a8e400e6f0c	0	0	2021	0.000128112	0.00543531	2022	NA	Bacteria	Omnitrophota	Omnitrophia	Omnitrophales	UBA2337	NA	NA
86f030845f10cdbc41d13dd53569bb1c	0	0	2021	0.000169905	0.00720846	2022	NA	Bacteria	Omnitrophota	Omnitrophia	Omnitrophales	UBA2337	NA	NA						86f030845f10cdbc41d13dd53569bb1c	0	0	2021	0	0	2022	NA	Bacteria	Omnitrophota	Omnitrophia	Omnitrophales	UBA2337	NA	NA
22610a616fbc7af402a668fa9b42d5ff	0	0	2021	8.88512e-05	0.00376964	2022	NA	Bacteria	Omnitrophota	Omnitrophia	Omnitrophales	UBA2337	NA	NA						22610a616fbc7af402a668fa9b42d5ff	0	0	2021	0	0	2022	NA	Bacteria	Omnitrophota	Omnitrophia	Omnitrophales	UBA2337	NA	NA
94707235e69ae6ff0542c0287e22cdea	0	0	2021	0.000421914	0.0179003	2022	NA	Bacteria	Omnitrophota	Omnitrophia	Omnitrophales	UBA2337	UBA2337	UBA2337 sp002344825						94707235e69ae6ff0542c0287e22cdea	0	0	2021	0	0	2022	NA	Bacteria	Omnitrophota	Omnitrophia	Omnitrophales	UBA2337	UBA2337	UBA2337 sp002344825
e2f941e81f0fd2a4d14fc894e89413d6	0	0	2021	0.000160898	0.00682631	2022	NA	Bacteria	Omnitrophota	Omnitrophia	Omnitrophales	UBA2337	UBA2337	UBA2337 sp002344825						e2f941e81f0fd2a4d14fc894e89413d6	0	0	2021	0	0	2022	NA	Bacteria	Omnitrophota	Omnitrophia	Omnitrophales	UBA2337	UBA2337	UBA2337 sp002344825
34ea1577d89023f5798e4160377ef9d5	0	0	2021	8.88512e-05	0.00376964	2022	NA	Bacteria	Omnitrophota	Omnitrophia	Omnitrophales	UBA2337	UBA2337	UBA2337 sp002344825						34ea1577d89023f5798e4160377ef9d5	0	0	2021	0	0	2022	NA	Bacteria	Omnitrophota	Omnitrophia	Omnitrophales	UBA2337	UBA2337	UBA2337 sp002344825
e40da9a452a308666de38b6062842a90	0	0	2021	0	0	2022	NA	Bacteria	Omnitrophota	Omnitrophia	Omnitrophales	UBA2337	UBA2337	UBA2337 sp002344825						e40da9a452a308666de38b6062842a90	0	0	2021	8.97984e-05	0.00380982	2022	NA	Bacteria	Omnitrophota	Omnitrophia	Omnitrophales	UBA2337	UBA2337	UBA2337 sp002344825
f48342f3ee81b5790abca52086d9541a	0	0	2021	0	0	2022	NA	Bacteria	Omnitrophota	Omnitrophia	Omnitrophales	UBA2337	UBA2337	UBA2337 sp002344825						f48342f3ee81b5790abca52086d9541a	0	0	2021	0.000126424	0.0053637	2022	NA	Bacteria	Omnitrophota	Omnitrophia	Omnitrophales	UBA2337	UBA2337	UBA2337 sp002344825
0750f432f7164704156012b51a6b63a9	0	0	2021	0	0	2022	NA	Bacteria	Omnitrophota	Omnitrophia	Omnitrophales	UBA2337	UBA2337	NA						0750f432f7164704156012b51a6b63a9	0	0	2021	0.000130395	0.00553218	2022	NA	Bacteria	Omnitrophota	Omnitrophia	Omnitrophales	UBA2337	UBA2337	NA
f6ce053c0813a799ce5fc459ace789dc	0	0	2021	0.000472784	0.0200585	2022	NA	Bacteria	Omnitrophota	Omnitrophia	Omnitrophales	UBA2337	UBA2337	NA						f6ce053c0813a799ce5fc459ace789dc	0	0	2021	0	0	2022	NA	Bacteria	Omnitrophota	Omnitrophia	Omnitrophales	UBA2337	UBA2337	NA
1f1d408ad2254827190fca2194e58356	0	0	2021	0.000136072	0.00577305	2022	NA	Bacteria	Verrucomicrobiota	Verrucomicrobiae	Pedosphaerales	UBA8199	UBA6082	UBA6082 sp002428665						1f1d408ad2254827190fca2194e58356	0	0	2021	0	0	2022	NA	Bacteria	Verrucomicrobiota	Verrucomicrobiae	Pedosphaerales	UBA8199	UBA6082	UBA6082 sp002428665
4541ec7ecafa0a30c2416990ff59d027	0.000137293	0.00513702	2021	0	0	2022	0	Bacteria	Proteobacteria	Alphaproteobacteria	Sphingomonadales	Sphingomonadaceae	NA	NA						4541ec7ecafa0a30c2416990ff59d027	0	0	2021	0	0	2022	NA	Bacteria	Proteobacteria	Alphaproteobacteria	Sphingomonadales	Sphingomonadaceae	NA	NA
7cc187380a29661fdf6c7dfecfdb153a	0	0	2021	0	0	2022	NA	Bacteria	Proteobacteria	Gammaproteobacteria	Steroidobacterales	Steroidobacteraceae	NA	NA						7cc187380a29661fdf6c7dfecfdb153a	0.000170769	0.00638958	2021	0	0	2022	0	Bacteria	Proteobacteria	Gammaproteobacteria	Steroidobacterales	Steroidobacteraceae	NA	NA
2d66fc536244fbe26c73101de531de6c	0.000107305	0.00401498	2021	0	0	2022	0	Bacteria	Proteobacteria	Gammaproteobacteria	Steroidobacterales	Steroidobacteraceae	NA	NA						2d66fc536244fbe26c73101de531de6c	0	0	2021	0	0	2022	NA	Bacteria	Proteobacteria	Gammaproteobacteria	Steroidobacterales	Steroidobacteraceae	NA	NA
10deeca0ee344632279818bf1633a682	0	0	2021	0	0	2022	NA	Bacteria	Acidobacteriota	Blastocatellia	Pyrinomonadales	Pyrinomonadaceae_433912	QHXM01	NA						10deeca0ee344632279818bf1633a682	0	0	2021	0.000141881	0.00601952	2022	NA	Bacteria	Acidobacteriota	Blastocatellia	Pyrinomonadales	Pyrinomonadaceae_433912	QHXM01	NA
312316ab8cc92060e119d835cc4f0df2	0.000168152	0.00629166	2021	0	0	2022	0	Bacteria	Proteobacteria	Gammaproteobacteria	Xanthomonadales_616009	Xanthomonadaceae_616009	Lysobacter_A_615715	Lysobacter_A dokdonensis						312316ab8cc92060e119d835cc4f0df2	0	0	2021	0	0	2022	NA	Bacteria	Proteobacteria	Gammaproteobacteria	Xanthomonadales_616009	Xanthomonadaceae_616009	Lysobacter_A_615715	Lysobacter_A dokdonensis
e77d6bbb4b47ba21c0bafa268e25d76c	0	0	2021	0	0	2022	NA	Bacteria	Proteobacteria	Alphaproteobacteria	Caulobacterales	Caulobacteraceae	NA	NA						e77d6bbb4b47ba21c0bafa268e25d76c	0.000170769	0.00638958	2021	0	0	2022	0	Bacteria	Proteobacteria	Alphaproteobacteria	Caulobacterales	Caulobacteraceae	NA	NA
c59dc7aa3a66bae6436cb18061a5456c	0.00121684	0.04553	2021	0	0	2022	0	Bacteria	Proteobacteria	Gammaproteobacteria	Xanthomonadales_616009	Xanthomonadaceae_616009	Lysobacter_A_615995	Lysobacter_A_615995 psychrotolerans						c59dc7aa3a66bae6436cb18061a5456c	0	0	2021	0	0	2022	NA	Bacteria	Proteobacteria	Gammaproteobacteria	Xanthomonadales_616009	Xanthomonadaceae_616009	Lysobacter_A_615995	Lysobacter_A_615995 psychrotolerans
50746cc5e255a35e5a05e142aee86a4b	0	0	2021	0	0	2022	NA	Bacteria	Gemmatimonadota	Gemmatimonadetes	Gemmatimonadales	Gemmatimonadaceae	Gemmatimonas	Gemmatimonas aurantiaca						50746cc5e255a35e5a05e142aee86a4b	0	0	2021	0.000210092	0.00891343	2022	NA	Bacteria	Gemmatimonadota	Gemmatimonadetes	Gemmatimonadales	Gemmatimonadaceae	Gemmatimonas	Gemmatimonas aurantiaca
7270a2445eb7306058933aee778991b7	0	0	2021	0.000160898	0.00682631	2022	NA	Bacteria	Firmicutes_D	Bacilli	Bacillales_A	Planococcaceae	NA	NA						7270a2445eb7306058933aee778991b7	0	0	2021	0	0	2022	NA	Bacteria	Firmicutes_D	Bacilli	Bacillales_A	Planococcaceae	NA	NA
4db98fc81af14b28843da5c2f91922eb	0	0	2021	0	0	2022	NA	Bacteria	Myxococcota_A_473307	Polyangia_463783	Polyangiales	Polyangiaceae	NA	NA						4db98fc81af14b28843da5c2f91922eb	0	0	2021	9.45876e-05	0.00401301	2022	NA	Bacteria	Myxococcota_A_473307	Polyangia_463783	Polyangiales	Polyangiaceae	NA	NA
91e6c775cfeec3e2e25a25f02a9121c9	0	0	2021	0.00167336	0.0709947	2022	NA	Bacteria	Verrucomicrobiota	Verrucomicrobiae	Pedosphaerales	UBA8199	NA	NA						91e6c775cfeec3e2e25a25f02a9121c9	0	0	2021	0	0	2022	NA	Bacteria	Verrucomicrobiota	Verrucomicrobiae	Pedosphaerales	UBA8199	NA	NA
8467ef3b44d0a433294b175a6b3e57ec	0.000177938	0.00665784	2021	0	0	2022	0	Bacteria	Firmicutes_D	Bacilli	Paenibacillales	NBRC-103111	Paenibacillus_E	NA						8467ef3b44d0a433294b175a6b3e57ec	0	0	2021	0	0	2022	NA	Bacteria	Firmicutes_D	Bacilli	Paenibacillales	NBRC-103111	Paenibacillus_E	NA
4994e0eab834a248836f4b193234a5db	0.00124083	0.0464277	2021	0	0	2022	0	Bacteria	Firmicutes_D	Dethiobacteria	Dethiobacterales	Dethiobacteraceae	Dethiobacter	NA						4994e0eab834a248836f4b193234a5db	0	0	2021	0	0	2022	NA	Bacteria	Firmicutes_D	Dethiobacteria	Dethiobacterales	Dethiobacteraceae	Dethiobacter	NA
12a2663e045a02cb83b224cb38180608	0	0	2021	0	0	2022	NA	Bacteria	Firmicutes_D	Bacilli	Tumebacillales	Tumebacillaceae	Tumebacillus_A	NA						12a2663e045a02cb83b224cb38180608	0	0	2021	0.000210092	0.00891343	2022	NA	Bacteria	Firmicutes_D	Bacilli	Tumebacillales	Tumebacillaceae	Tumebacillus_A	NA
96e11ccc83ca721893dcd7b7564ecd9d	0.000112101	0.00419444	2021	0	0	2022	0	Bacteria	Methylomirabilota	Methylomirabilia	Rokubacteriales	CSP1-6	NA	NA						96e11ccc83ca721893dcd7b7564ecd9d	0	0	2021	0	0	2022	NA	Bacteria	Methylomirabilota	Methylomirabilia	Rokubacteriales	CSP1-6	NA	NA
10935b4150bd17bf05757dcc02b3306c	0	0	2021	0	0	2022	NA	Bacteria	Actinobacteriota	Rubrobacteria	Rubrobacterales	Rubrobacteraceae	Rubrobacter_A_405431	Rubrobacter_A_405431 bracarensis						10935b4150bd17bf05757dcc02b3306c	0	0	2021	0.000816967	0.0189379	2022	NA	Bacteria	Actinobacteriota	Rubrobacteria	Rubrobacterales	Rubrobacteraceae	Rubrobacter_A_405431	Rubrobacter_A_405431 bracarensis
bbeb641996b35f211652aba953a70d7d	0	0	2021	0.000362859	0.0153948	2022	NA	Bacteria	OLB16	OLB16	OLB16	OLB16	OLB16	NA						bbeb641996b35f211652aba953a70d7d	0	0	2021	0	0	2022	NA	Bacteria	OLB16	OLB16	OLB16	OLB16	OLB16	NA
9be73c7affc6c323b802e98c929a6328	0	0	2021	0	0	2022	NA	Bacteria	Actinobacteriota	UBA4738_401450	UBA4738	HRBIN12	NA	NA						9be73c7affc6c323b802e98c929a6328	0	0	2021	0.0021676	0.0919634	2022	NA	Bacteria	Actinobacteriota	UBA4738_401450	UBA4738	HRBIN12	NA	NA
a751a0074361d8fe584344866fc01dba	0.000533815	0.0199735	2021	0.00143573	0.0609128	2022	2.68956	Bacteria	Actinobacteriota	Rubrobacteria	Rubrobacterales	Rubrobacteraceae	Rubrobacter_A_405431	NA						a751a0074361d8fe584344866fc01dba	0.00159463	0.0596654	2021	0	0	2022	0	Bacteria	Actinobacteriota	Rubrobacteria	Rubrobacterales	Rubrobacteraceae	Rubrobacter_A_405431	NA
c6e0db12f8bb34dbba1a78934f55a580	0.000970036	0.0362954	2021	0.00112807	0.0478601	2022	1.16292	Bacteria	KSB1	UBA2214	DRLW01	QEVD01	QEVD01	NA						c6e0db12f8bb34dbba1a78934f55a580	0	0	2021	0	0	2022	NA	Bacteria	KSB1	UBA2214	DRLW01	QEVD01	QEVD01	NA
22f9e6f322fbf7ff06f2d076c603ffa4	0.000172978	0.00647224	2021	0	0	2022	0	Bacteria	KSB1	UBA2214	DRLW01	QEVD01	QEVD01	NA						22f9e6f322fbf7ff06f2d076c603ffa4	0	0	2021	0	0	2022	NA	Bacteria	KSB1	UBA2214	DRLW01	QEVD01	QEVD01	NA
b6a0bbb59031118ed0d7abd160c6022a	0	0	2021	0	0	2022	NA	Bacteria	KSB1	UBA2214	DRLW01	QEVD01	QEVD01	NA						b6a0bbb59031118ed0d7abd160c6022a	0	0	2021	0.00113505	0.0481561	2022	NA	Bacteria	KSB1	UBA2214	DRLW01	QEVD01	QEVD01	NA
0136bb49374ccdc0398461581827b300	0	0	2021	0	0	2022	NA	Bacteria	KSB1	UBA2214	DRLW01	QEVD01	QEVD01	NA						0136bb49374ccdc0398461581827b300	0	0	2021	8.69298e-05	0.00368812	2022	NA	Bacteria	KSB1	UBA2214	DRLW01	QEVD01	QEVD01	NA
564902c0c164efa56ec95106c3325d7f	0	0	2021	0	0	2022	NA	Bacteria	Firmicutes_A	Clostridia_258483	Lachnospirales	Lachnospiraceae	NA	NA						564902c0c164efa56ec95106c3325d7f	0.000124194	0.00464693	2021	0	0	2022	0	Bacteria	Firmicutes_A	Clostridia_258483	Lachnospirales	Lachnospiraceae	NA	NA
f38f8de878a6d11929e5ef392ff26331	0.000736627	0.027562	2021	0.000491789	0.0208648	2022	0.667623	Bacteria	Firmicutes_A	Clostridia_258483	Lachnospirales	Lachnospiraceae	KM106-2	KM106-2 sp009731425						f38f8de878a6d11929e5ef392ff26331	0	0	2021	0	0	2022	NA	Bacteria	Firmicutes_A	Clostridia_258483	Lachnospirales	Lachnospiraceae	KM106-2	KM106-2 sp009731425
e083911f9bd712f2cc2f3c47f9c4e29a	0	0	2021	0.000435878	0.0184927	2022	NA	Bacteria	Firmicutes_A	Clostridia_258483	Lachnospirales	Lachnospiraceae	KM106-2	KM106-2 sp009731425						e083911f9bd712f2cc2f3c47f9c4e29a	0	0	2021	0	0	2022	NA	Bacteria	Firmicutes_A	Clostridia_258483	Lachnospirales	Lachnospiraceae	KM106-2	KM106-2 sp009731425
17072b5efbbcde6e526468e9cd307c27	0.00121254	0.0453693	2021	0	0	2022	0	Bacteria	Firmicutes_A	Clostridia_258483	Lachnospirales	Lachnospiraceae	NA	NA						17072b5efbbcde6e526468e9cd307c27	0	0	2021	0	0	2022	NA	Bacteria	Firmicutes_A	Clostridia_258483	Lachnospirales	Lachnospiraceae	NA	NA
d65bcd54c140a50f4acae86607df201b	0	0	2021	0	0	2022	NA	Bacteria	Firmicutes_A	Clostridia_258483	Lachnospirales	Lachnospiraceae	Anaerocolumna	NA						d65bcd54c140a50f4acae86607df201b	0	0	2021	0.000316147	0.013413	2022	NA	Bacteria	Firmicutes_A	Clostridia_258483	Lachnospirales	Lachnospiraceae	Anaerocolumna	NA
1506557047275dcf0995f8c983c70b80	0	0	2021	0	0	2022	NA	Bacteria	Firmicutes_A	Clostridia_258483	Lachnospirales	Lachnospiraceae	KM106-2	KM106-2 sp009731425						1506557047275dcf0995f8c983c70b80	0.00107892	0.0403695	2021	0	0	2022	0	Bacteria	Firmicutes_A	Clostridia_258483	Lachnospirales	Lachnospiraceae	KM106-2	KM106-2 sp009731425
ea9a94bde5481bfa7452460ee462da13	0	0	2021	0	0	2022	NA	Bacteria	Firmicutes_A	Clostridia_258483	Lachnospirales	Lachnospiraceae	NA	NA						ea9a94bde5481bfa7452460ee462da13	0	0	2021	0.000216336	0.00917837	2022	NA	Bacteria	Firmicutes_A	Clostridia_258483	Lachnospirales	Lachnospiraceae	NA	NA
57c9aaaf7a042f77200d8aee0444158c	0	0	2021	0	0	2022	NA	Bacteria	Firmicutes_A	Clostridia_258483	Lachnospirales	Lachnospiraceae	Anaerocolumna	NA						57c9aaaf7a042f77200d8aee0444158c	0.00105777	0.039578	2021	0	0	2022	0	Bacteria	Firmicutes_A	Clostridia_258483	Lachnospirales	Lachnospiraceae	Anaerocolumna	NA
c902269c7bc4de8e8b3a473a768f2f9b	0.0044763	0.167488	2021	0.00102508	0.029835	2022	0.229002	Bacteria	Firmicutes_A	Clostridia_258483	Lachnospirales	Lachnospiraceae	Anaerocolumna	NA						c902269c7bc4de8e8b3a473a768f2f9b	0.000905201	0.0338695	2021	0	0	2022	0	Bacteria	Firmicutes_A	Clostridia_258483	Lachnospirales	Lachnospiraceae	Anaerocolumna	NA
44ea73458bf145aac3bef51203550b3a	0	0	2021	0	0	2022	NA	Bacteria	Firmicutes_A	Clostridia_258483	Lachnospirales	Lachnospiraceae	Anaerocolumna	NA						44ea73458bf145aac3bef51203550b3a	0.000455383	0.0170389	2021	0	0	2022	0	Bacteria	Firmicutes_A	Clostridia_258483	Lachnospirales	Lachnospiraceae	Anaerocolumna	NA
dd7cbe1cb78658995359ad7f696effdb	0	0	2021	0	0	2022	NA	Bacteria	Firmicutes_A	Clostridia_258483	Lachnospirales	Lachnospiraceae	Anaerocolumna	NA						dd7cbe1cb78658995359ad7f696effdb	0.00130867	0.0489661	2021	0	0	2022	0	Bacteria	Firmicutes_A	Clostridia_258483	Lachnospirales	Lachnospiraceae	Anaerocolumna	NA
48970f10a3bfca20facab433e9c3a39b	0	0	2021	0	0	2022	NA	Bacteria	Firmicutes_A	Clostridia_258483	Lachnospirales	Lachnospiraceae	Anaerocolumna	NA						48970f10a3bfca20facab433e9c3a39b	0	0	2021	0.000576502	0.0244589	2022	NA	Bacteria	Firmicutes_A	Clostridia_258483	Lachnospirales	Lachnospiraceae	Anaerocolumna	NA
8da1724ddf5294354224df84adb71f64	0	0	2021	0	0	2022	NA	Bacteria	Firmicutes_A	Clostridia_258483	Lachnospirales	Lachnospiraceae	Anaerocolumna	NA						8da1724ddf5294354224df84adb71f64	0	0	2021	0.000495529	0.0210235	2022	NA	Bacteria	Firmicutes_A	Clostridia_258483	Lachnospirales	Lachnospiraceae	Anaerocolumna	NA
168cb09018ca91475c261cc3c5a8bb66	0.00185922	0.0472724	2021	0.00220268	0.0656557	2022	1.18474	Bacteria	Firmicutes_A	Clostridia_258483	Lachnospirales	Lachnospiraceae	Anaerocolumna	NA						168cb09018ca91475c261cc3c5a8bb66	0	0	2021	0	0	2022	NA	Bacteria	Firmicutes_A	Clostridia_258483	Lachnospirales	Lachnospiraceae	Anaerocolumna	NA
17e78fb853b9a89dad1bc1a21f7b21a3	0	0	2021	0	0	2022	NA	Bacteria	Firmicutes_A	Clostridia_258483	Lachnospirales	Lachnospiraceae	NA	NA						17e78fb853b9a89dad1bc1a21f7b21a3	0	0	2021	0.0015763	0.0668767	2022	NA	Bacteria	Firmicutes_A	Clostridia_258483	Lachnospirales	Lachnospiraceae	NA	NA
42e00f50631422cbbc859f779492b879	0.000485446	0.0181637	2021	0.000283175	0.0120141	2022	0.583329	Bacteria	Firmicutes_A	Clostridia_258483	Lachnospirales	Lachnospiraceae	Catonella	Catonella morbi						42e00f50631422cbbc859f779492b879	0	0	2021	0	0	2022	NA	Bacteria	Firmicutes_A	Clostridia_258483	Lachnospirales	Lachnospiraceae	Catonella	Catonella morbi
2e2d47b93f866dccab2b59265f3a63c7	0	0	2021	0.000853468	0.0362096	2022	NA	Bacteria	Firmicutes_A	Clostridia_258483	Lachnospirales	Lachnospiraceae	NA	NA						2e2d47b93f866dccab2b59265f3a63c7	0	0	2021	0	0	2022	NA	Bacteria	Firmicutes_A	Clostridia_258483	Lachnospirales	Lachnospiraceae	NA	NA
a900b57b0ed5f9b20c404af95a1619f1	0.00248275	0.0495663	2021	0.000665461	0.0282331	2022	0.268034	Bacteria	Firmicutes_A	Clostridia_258483	Lachnospirales	Lachnospiraceae	Lacrimispora	NA						a900b57b0ed5f9b20c404af95a1619f1	0.00910934	0.20698	2021	0.00219099	0.0374451	2022	0.240521	Bacteria	Firmicutes_A	Clostridia_258483	Lachnospirales	Lachnospiraceae	Lacrimispora	NA
b2b847af9ff07ba1e3434b1706760ae5	0	0	2021	0	0	2022	NA	Bacteria	Firmicutes_A	Clostridia_258483	Lachnospirales	Lachnospiraceae	Lacrimispora	NA						b2b847af9ff07ba1e3434b1706760ae5	0.000910767	0.0340778	2021	0.00111011	0.0470981	2022	1.21888	Bacteria	Firmicutes_A	Clostridia_258483	Lachnospirales	Lachnospiraceae	Lacrimispora	NA
f69d74e09f38309b3eae65de9cdcfda8	0	0	2021	0	0	2022	NA	Bacteria	Firmicutes_A	Clostridia_258483	Lachnospirales	Lachnospiraceae	Lacrimispora	NA						f69d74e09f38309b3eae65de9cdcfda8	0	0	2021	0.000945412	0.0401104	2022	NA	Bacteria	Firmicutes_A	Clostridia_258483	Lachnospirales	Lachnospiraceae	Lacrimispora	NA
5b50e148ae86fd77576feed3804d8edc	0	0	2021	0.000237074	0.0100582	2022	NA	Bacteria	Firmicutes_A	Clostridia_258483	Lachnospirales	Lachnospiraceae	Mobilitalea	NA						5b50e148ae86fd77576feed3804d8edc	0	0	2021	0	0	2022	NA	Bacteria	Firmicutes_A	Clostridia_258483	Lachnospirales	Lachnospiraceae	Mobilitalea	NA
05077afdeadbffea5c82ff2a099da34a	0	0	2021	0	0	2022	NA	Bacteria	Firmicutes_A	Clostridia_258483	Lachnospirales	Lachnospiraceae	Mobilitalea	Mobilitalea luporum						05077afdeadbffea5c82ff2a099da34a	0	0	2021	0.000450481	0.0191123	2022	NA	Bacteria	Firmicutes_A	Clostridia_258483	Lachnospirales	Lachnospiraceae	Mobilitalea	Mobilitalea luporum
9d8dce463cacba54fa4437b0253bf16a	0.0701774	0.441303	2021	0.0549028	0.440422	2022	0.782343	Bacteria	Firmicutes_A	Clostridia_258483	Lachnospirales	Lachnospiraceae	Mobilitalea	Mobilitalea luporum						9d8dce463cacba54fa4437b0253bf16a	0.079345	0.797809	2021	0.0379861	0.374646	2022	0.478746	Bacteria	Firmicutes_A	Clostridia_258483	Lachnospirales	Lachnospiraceae	Mobilitalea	Mobilitalea luporum
a8931012376575b0d9cb26df007cc33d	0	0	2021	0.00515379	0.218657	2022	NA	Bacteria	Firmicutes_A	Clostridia_258483	Lachnospirales	Lachnospiraceae	Mobilitalea	NA						a8931012376575b0d9cb26df007cc33d	0	0	2021	0.00163672	0.0694401	2022	NA	Bacteria	Firmicutes_A	Clostridia_258483	Lachnospirales	Lachnospiraceae	Mobilitalea	NA
f04eb1b0027f4aff25525d8177964105	0	0	2021	0	0	2022	NA	Bacteria	Firmicutes_A	Clostridia_258483	Lachnospirales	Lachnospiraceae	NA	NA						f04eb1b0027f4aff25525d8177964105	0.00156353	0.0585019	2021	0	0	2022	0	Bacteria	Firmicutes_A	Clostridia_258483	Lachnospirales	Lachnospiraceae	NA	NA
8c9b2fffcb13d28c3ba72efe7ef9e570	0	0	2021	0	0	2022	NA	Bacteria	Firmicutes_A	Clostridia_258483	Lachnospirales	Lachnospiraceae	Mobilitalea	NA						8c9b2fffcb13d28c3ba72efe7ef9e570	0	0	2021	0.000855914	0.0363133	2022	NA	Bacteria	Firmicutes_A	Clostridia_258483	Lachnospirales	Lachnospiraceae	Mobilitalea	NA
1aa61be1ac5c1925132436eac2512135	0	0	2021	0	0	2022	NA	Bacteria	Firmicutes_A	Clostridia_258483	Lachnospirales	Lachnospiraceae	NA	NA						1aa61be1ac5c1925132436eac2512135	0	0	2021	0.000331057	0.0140455	2022	NA	Bacteria	Firmicutes_A	Clostridia_258483	Lachnospirales	Lachnospiraceae	NA	NA
426bbcf330a8b737d4e8d66e99568b77	0.00313671	0.0829327	2021	0	0	2022	0	Bacteria	Firmicutes_A	Clostridia_258483	Lachnospirales	Lachnospiraceae	Mobilitalea	NA						426bbcf330a8b737d4e8d66e99568b77	0.00113022	0.0422889	2021	0.00164484	0.0530947	2022	1.45533	Bacteria	Firmicutes_A	Clostridia_258483	Lachnospirales	Lachnospiraceae	Mobilitalea	NA
5933c0f7be3571eac937b97a287ab375	0	0	2021	0.000185207	0.00785766	2022	NA	Bacteria	Firmicutes_A	Clostridia_258483	Lachnospirales	Lachnospiraceae	Lachnotalea	NA						5933c0f7be3571eac937b97a287ab375	0	0	2021	0	0	2022	NA	Bacteria	Firmicutes_A	Clostridia_258483	Lachnospirales	Lachnospiraceae	Lachnotalea	NA
690936a14df5aca61822e6129ece5f59	0.000448404	0.0167778	2021	0	0	2022	0	Bacteria	Firmicutes_A	Clostridia_258483	Lachnospirales	Lachnospiraceae	Lachnotalea	NA						690936a14df5aca61822e6129ece5f59	0	0	2021	0	0	2022	NA	Bacteria	Firmicutes_A	Clostridia_258483	Lachnospirales	Lachnospiraceae	Lachnotalea	NA
1ed02b3ead779230e4a7e3e5bb511a09	0	0	2021	0.00213243	0.0904713	2022	NA	Bacteria	Firmicutes_A	Clostridia_258483	Lachnospirales	Lachnospiraceae	Mobilitalea	NA						1ed02b3ead779230e4a7e3e5bb511a09	0	0	2021	0	0	2022	NA	Bacteria	Firmicutes_A	Clostridia_258483	Lachnospirales	Lachnospiraceae	Mobilitalea	NA
bd24d098bb0c6dab7baa7bdeecb86202	0	0	2021	0	0	2022	NA	Bacteria	Firmicutes_A	Clostridia_258483	Lachnospirales	Lachnospiraceae	Mobilitalea	NA						bd24d098bb0c6dab7baa7bdeecb86202	0.00350649	0.131201	2021	0	0	2022	0	Bacteria	Firmicutes_A	Clostridia_258483	Lachnospirales	Lachnospiraceae	Mobilitalea	NA
f92a298f499aef10ea4d7fae012eee4e	0.00375615	0.0976844	2021	0.00317912	0.134878	2022	0.846375	Bacteria	Firmicutes_A	Clostridia_258483	Lachnospirales	Lachnospiraceae	NA	NA						f92a298f499aef10ea4d7fae012eee4e	0.0117653	0.249637	2021	0.00266444	0.0790017	2022	0.226466	Bacteria	Firmicutes_A	Clostridia_258483	Lachnospirales	Lachnospiraceae	NA	NA
fcea4e9e45743446e074170e0e2bb3a9	0	0	2021	0.00221305	0.0938918	2022	NA	Bacteria	Firmicutes_A	Clostridia_258483	Lachnospirales	Lachnospiraceae	Lachnoclostridium_A_184689	NA						fcea4e9e45743446e074170e0e2bb3a9	0	0	2021	0	0	2022	NA	Bacteria	Firmicutes_A	Clostridia_258483	Lachnospirales	Lachnospiraceae	Lachnoclostridium_A_184689	NA
8a559d2ed58f85120034760a53e728f5	0.00681435	0.152915	2021	0.00289231	0.12271	2022	0.424444	Bacteria	Firmicutes_A	Clostridia_258483	Lachnospirales	Lachnospiraceae	NA	NA						8a559d2ed58f85120034760a53e728f5	0.00345622	0.12932	2021	0.0122076	0.251327	2022	3.53206	Bacteria	Firmicutes_A	Clostridia_258483	Lachnospirales	Lachnospiraceae	NA	NA
640e81f9bd986275bfe5fdadcbd0c6b9	0	0	2021	0	0	2022	NA	Bacteria	Firmicutes_A	Clostridia_258483	Lachnospirales	Lachnospiraceae	NA	NA						640e81f9bd986275bfe5fdadcbd0c6b9	0	0	2021	0.00130975	0.055568	2022	NA	Bacteria	Firmicutes_A	Clostridia_258483	Lachnospirales	Lachnospiraceae	NA	NA
f952da06c10ab07b4099a44a13bc865e	0	0	2021	0.00239733	0.10171	2022	NA	Bacteria	Firmicutes_A	Clostridia_258483	Lachnospirales	Lachnospiraceae	Mobilitalea	Variimorphobacter saccharofermentans						f952da06c10ab07b4099a44a13bc865e	0.000493746	0.0184743	2021	0.00108115	0.0458695	2022	2.1897	Bacteria	Firmicutes_A	Clostridia_258483	Lachnospirales	Lachnospiraceae	Mobilitalea	Variimorphobacter saccharofermentans
95295918a0dadcbc8e3b7fa1852fc9fb	0.00168152	0.0629166	2021	0	0	2022	0	Bacteria	Firmicutes_A	Clostridia_258483	Lachnospirales	Lachnospiraceae	Mobilitalea	NA						95295918a0dadcbc8e3b7fa1852fc9fb	0	0	2021	0	0	2022	NA	Bacteria	Firmicutes_A	Clostridia_258483	Lachnospirales	Lachnospiraceae	Mobilitalea	NA
0a9311d7afcbe36bb246fe84d784d3fb	0.00207573	0.0776668	2021	0	0	2022	0	Bacteria	Firmicutes_A	Clostridia_258483	Lachnospirales	Lachnospiraceae	Mobilitalea	NA						0a9311d7afcbe36bb246fe84d784d3fb	0	0	2021	0.000821753	0.034864	2022	NA	Bacteria	Firmicutes_A	Clostridia_258483	Lachnospirales	Lachnospiraceae	Mobilitalea	NA
f1874ba16df1368189afa1567084db08	0.00200247	0.0749254	2021	0	0	2022	0	Bacteria	Firmicutes_A	Clostridia_258483	Lachnospirales	Lachnospiraceae	NA	NA						f1874ba16df1368189afa1567084db08	0	0	2021	0	0	2022	NA	Bacteria	Firmicutes_A	Clostridia_258483	Lachnospirales	Lachnospiraceae	NA	NA
9d4e6085a23fce6ced7aa6ba7b969dcf	0	0	2021	0	0	2022	NA	Bacteria	Firmicutes_A	Clostridia_258483	Lachnospirales	Lachnospiraceae	Mobilitalea	NA						9d4e6085a23fce6ced7aa6ba7b969dcf	0	0	2021	0.00210092	0.0891343	2022	NA	Bacteria	Firmicutes_A	Clostridia_258483	Lachnospirales	Lachnospiraceae	Mobilitalea	NA
6c16934582ade5eb78820432ba71a85b	0	0	2021	0	0	2022	NA	Bacteria	Firmicutes_A	Clostridia_258483	Lachnospirales	Lachnospiraceae	Lachnoclostridium_A_184689	NA						6c16934582ade5eb78820432ba71a85b	0	0	2021	0.000577709	0.0173841	2022	NA	Bacteria	Firmicutes_A	Clostridia_258483	Lachnospirales	Lachnospiraceae	Lachnoclostridium_A_184689	NA
d7d8f63dc47249b8af70e93acc722399	0	0	2021	0	0	2022	NA	Bacteria	Firmicutes_A	Clostridia_258483	Lachnospirales	Lachnospiraceae	Mobilitalea	NA						d7d8f63dc47249b8af70e93acc722399	0	0	2021	0.00260112	0.110356	2022	NA	Bacteria	Firmicutes_A	Clostridia_258483	Lachnospirales	Lachnospiraceae	Mobilitalea	NA
e1516c63adfd58bb4c76d6b5533e1307	0	0	2021	0	0	2022	NA	Bacteria	Firmicutes_A	Clostridia_258483	Lachnospirales	Lachnospiraceae	Mobilitalea	NA						e1516c63adfd58bb4c76d6b5533e1307	0.0018104	0.067739	2021	0	0	2022	0	Bacteria	Firmicutes_A	Clostridia_258483	Lachnospirales	Lachnospiraceae	Mobilitalea	NA
172a8b0d8243f2a5c96054c161639a03	0.00426547	0.110805	2021	0	0	2022	0	Bacteria	Firmicutes_A	Clostridia_258483	Lachnospirales	Lachnospiraceae	NA	NA						172a8b0d8243f2a5c96054c161639a03	0	0	2021	0.00140814	0.0597422	2022	NA	Bacteria	Firmicutes_A	Clostridia_258483	Lachnospirales	Lachnospiraceae	NA	NA
4bf77112ca27f348b8ac81b44dd9044c	0	0	2021	0	0	2022	NA	Bacteria	Firmicutes_A	Clostridia_258483	Lachnospirales	Lachnospiraceae	Anaerocolumna	NA						4bf77112ca27f348b8ac81b44dd9044c	0	0	2021	0.000353885	0.0150141	2022	NA	Bacteria	Firmicutes_A	Clostridia_258483	Lachnospirales	Lachnospiraceae	Anaerocolumna	NA
9717e10a57dc8f84d52262cfdd79fb99	0.00520996	0.194939	2021	0	0	2022	0	Bacteria	Firmicutes_A	Clostridia_258483	Lachnospirales	Lachnospiraceae	Lachnoclostridium_A_184689	NA						9717e10a57dc8f84d52262cfdd79fb99	0	0	2021	0	0	2022	NA	Bacteria	Firmicutes_A	Clostridia_258483	Lachnospirales	Lachnospiraceae	Lachnoclostridium_A_184689	NA
9ea58759ae3f9bbe85c3dcffd2d5a600	0.00181034	0.0388765	2021	0	0	2022	0	Bacteria	Firmicutes_A	Clostridia_258483	Lachnospirales	Lachnospiraceae	Lachnoclostridium_A_184689	NA						9ea58759ae3f9bbe85c3dcffd2d5a600	0.000558875	0.0209112	2021	0.00232374	0.0498619	2022	4.15789	Bacteria	Firmicutes_A	Clostridia_258483	Lachnospirales	Lachnospiraceae	Lachnoclostridium_A_184689	NA
9861078cec700f5e503528237413b7c0	0	0	2021	0	0	2022	NA	Bacteria	Firmicutes_A	Clostridia_258483	Lachnospirales	Lachnospiraceae	Lachnoclostridium_A_184689	NA						9861078cec700f5e503528237413b7c0	0	0	2021	0.00175962	0.0746543	2022	NA	Bacteria	Firmicutes_A	Clostridia_258483	Lachnospirales	Lachnospiraceae	Lachnoclostridium_A_184689	NA
abb3761c9dac1d785a498dc23b51db27	0	0	2021	0	0	2022	NA	Bacteria	Firmicutes_A	Clostridia_258483	Lachnospirales	Lachnospiraceae	Mobilisporobacter	Mobilisporobacter senegalensis						abb3761c9dac1d785a498dc23b51db27	0	0	2021	0.0011555	0.0490239	2022	NA	Bacteria	Firmicutes_A	Clostridia_258483	Lachnospirales	Lachnospiraceae	Mobilisporobacter	Mobilisporobacter senegalensis
d3f2fd7e96dda7a7e3f68e7c49d30b72	0	0	2021	0	0	2022	NA	Bacteria	Firmicutes_A	Clostridia_258483	Lachnospirales	Lachnospiraceae	Anaerosporobacter	NA						d3f2fd7e96dda7a7e3f68e7c49d30b72	0	0	2021	0.000259603	0.011014	2022	NA	Bacteria	Firmicutes_A	Clostridia_258483	Lachnospirales	Lachnospiraceae	Anaerosporobacter	NA
4f852439fecb28df86673680110e3ee4	0	0	2021	0.00124643	0.0528816	2022	NA	Bacteria	Firmicutes_A	Clostridia_258483	Lachnospirales	Lachnospiraceae	NA	NA						4f852439fecb28df86673680110e3ee4	0	0	2021	0.00207908	0.0882077	2022	NA	Bacteria	Firmicutes_A	Clostridia_258483	Lachnospirales	Lachnospiraceae	NA	NA
2a3d37530a5cc5acf2b270a7f9dc706c	0	0	2021	0	0	2022	NA	Bacteria	Firmicutes_A	Clostridia_258483	Lachnospirales	Lachnospiraceae	Mobilitalea	NA						2a3d37530a5cc5acf2b270a7f9dc706c	0	0	2021	0.00703847	0.298617	2022	NA	Bacteria	Firmicutes_A	Clostridia_258483	Lachnospirales	Lachnospiraceae	Mobilitalea	NA
eb07e5c773d90c848fbf004f987dfdb0	0.000424766	0.0158933	2021	0	0	2022	0	Bacteria	Firmicutes_A	Clostridia_258483	Lachnospirales	Lachnospiraceae	NA	NA						eb07e5c773d90c848fbf004f987dfdb0	0	0	2021	0	0	2022	NA	Bacteria	Firmicutes_A	Clostridia_258483	Lachnospirales	Lachnospiraceae	NA	NA
e53fbe79da267697a77d63d90a8964b1	0.00149924	0.0381281	2021	0	0	2022	0	Bacteria	Firmicutes_A	Clostridia_258483	Lachnospirales	Lachnospiraceae	NA	NA						e53fbe79da267697a77d63d90a8964b1	0.000455383	0.0170389	2021	0.0071056	0.235977	2022	15.6036	Bacteria	Firmicutes_A	Clostridia_258483	Lachnospirales	Lachnospiraceae	NA	NA
0da8be64937aa27bf3b616b21c670efd	0.000831904	0.031127	2021	0	0	2022	0	Bacteria	Firmicutes_A	Clostridia_258483	Lachnospirales	Lachnospiraceae	NA	NA						0da8be64937aa27bf3b616b21c670efd	0	0	2021	0.000486592	0.0206444	2022	NA	Bacteria	Firmicutes_A	Clostridia_258483	Lachnospirales	Lachnospiraceae	NA	NA
9293807cb540b504d0bd7799ca5e716a	0.000575934	0.0215495	2021	0	0	2022	0	Bacteria	Firmicutes_A	Clostridia_258483	Lachnospirales	Lachnospiraceae	NA	NA						9293807cb540b504d0bd7799ca5e716a	0.000734786	0.0274932	2021	0.00163849	0.0386275	2022	2.22988	Bacteria	Firmicutes_A	Clostridia_258483	Lachnospirales	Lachnospiraceae	NA	NA
95f17cffcf9c952d4e2c59c9aab5449e	0	0	2021	0	0	2022	NA	Bacteria	Firmicutes_A	Clostridia_258483	Lachnospirales	Lachnospiraceae	Mobilitalea	NA						95f17cffcf9c952d4e2c59c9aab5449e	0.00493167	0.184526	2021	0	0	2022	0	Bacteria	Firmicutes_A	Clostridia_258483	Lachnospirales	Lachnospiraceae	Mobilitalea	NA
244c76ee3245113e018d208dd68d3843	0	0	2021	0.00112628	0.0477842	2022	NA	Bacteria	Firmicutes_A	Clostridia_258483	Lachnospirales	Lachnospiraceae	NA	NA						244c76ee3245113e018d208dd68d3843	0	0	2021	0	0	2022	NA	Bacteria	Firmicutes_A	Clostridia_258483	Lachnospirales	Lachnospiraceae	NA	NA
df7e8a693b3659ce087fa39aece3714d	0.00494958	0.137859	2021	0.0121869	0.251127	2022	2.46221	Bacteria	Firmicutes_A	Clostridia_258483	Lachnospirales	Lachnospiraceae	Mobilitalea	NA						df7e8a693b3659ce087fa39aece3714d	0.0221753	0.43624	2021	0.00490869	0.15155	2022	0.221359	Bacteria	Firmicutes_A	Clostridia_258483	Lachnospirales	Lachnospiraceae	Mobilitalea	NA
8e78e3e9dd122f1d940bb54da9d6f053	0.00134385	0.0502821	2021	0	0	2022	0	Bacteria	Firmicutes_A	Clostridia_258483	Lachnospirales	Lachnospiraceae	Mobilitalea	NA						8e78e3e9dd122f1d940bb54da9d6f053	0.000832792	0.0311602	2021	0.000663535	0.0281514	2022	0.796759	Bacteria	Firmicutes_A	Clostridia_258483	Lachnospirales	Lachnospiraceae	Mobilitalea	NA
7f5a3059cb6d905afa8cbef289e0a5a0	0	0	2021	0	0	2022	NA	Bacteria	Firmicutes_A	Clostridia_258483	Lachnospirales	Lachnospiraceae	Mobilitalea	NA						7f5a3059cb6d905afa8cbef289e0a5a0	0	0	2021	0.00165528	0.0702277	2022	NA	Bacteria	Firmicutes_A	Clostridia_258483	Lachnospirales	Lachnospiraceae	Mobilitalea	NA
804fe031ab9812c6708044f57a3d2a38	0	0	2021	0.0100402	0.425968	2022	NA	Bacteria	Firmicutes_A	Clostridia_258483	Lachnospirales	Lachnospiraceae	Mobilitalea	NA						804fe031ab9812c6708044f57a3d2a38	0	0	2021	0	0	2022	NA	Bacteria	Firmicutes_A	Clostridia_258483	Lachnospirales	Lachnospiraceae	Mobilitalea	NA
a2aecb0e0a28da6dc9baff5955a853ea	0.000952859	0.0356527	2021	0	0	2022	0	Bacteria	Firmicutes_A	Clostridia_258483	Lachnospirales	Lachnospiraceae	NA	NA						a2aecb0e0a28da6dc9baff5955a853ea	0	0	2021	0	0	2022	NA	Bacteria	Firmicutes_A	Clostridia_258483	Lachnospirales	Lachnospiraceae	NA	NA
12b93540d5155c41553881428922cf87	0	0	2021	0	0	2022	NA	Bacteria	Firmicutes_A	Clostridia_258483	Lachnospirales	Lachnospiraceae	Clostridium_N_179645	NA						12b93540d5155c41553881428922cf87	0	0	2021	0.00101742	0.0431655	2022	NA	Bacteria	Firmicutes_A	Clostridia_258483	Lachnospirales	Lachnospiraceae	Clostridium_N_179645	NA
7c6bd20b27754f2de219de482273a961	0.00134385	0.0502821	2021	0	0	2022	0	Bacteria	Firmicutes_A	Clostridia_258483	Lachnospirales	Lachnospiraceae	Clostridium_N_179645	Clostridium_N_179645 fimetarium						7c6bd20b27754f2de219de482273a961	0	0	2021	0	0	2022	NA	Bacteria	Firmicutes_A	Clostridia_258483	Lachnospirales	Lachnospiraceae	Clostridium_N_179645	Clostridium_N_179645 fimetarium
02a467a5470a5f414d3f603e15f20b97	0	0	2021	0	0	2022	NA	Bacteria	Firmicutes_A	Clostridia_258483	Lachnospirales	Lachnospiraceae	Mobilitalea	NA						02a467a5470a5f414d3f603e15f20b97	0	0	2021	0.00571876	0.242626	2022	NA	Bacteria	Firmicutes_A	Clostridia_258483	Lachnospirales	Lachnospiraceae	Mobilitalea	NA
eb8bddadcdb06a87502660f63c7f8124	0	0	2021	0	0	2022	NA	Bacteria	Firmicutes_A	Clostridia_258483	Lachnospirales	Lachnospiraceae	Mobilitalea	NA						eb8bddadcdb06a87502660f63c7f8124	0	0	2021	0.000432672	0.0183567	2022	NA	Bacteria	Firmicutes_A	Clostridia_258483	Lachnospirales	Lachnospiraceae	Mobilitalea	NA
dbaf3569df141f8058e1e9b91240ebb6	0	0	2021	0	0	2022	NA	Bacteria	Firmicutes_A	Clostridia_258483	Lachnospirales	Lachnospiraceae	NA	NA						dbaf3569df141f8058e1e9b91240ebb6	0	0	2021	0.000486592	0.0206444	2022	NA	Bacteria	Firmicutes_A	Clostridia_258483	Lachnospirales	Lachnospiraceae	NA	NA
d67de684e5025eace2a76d1fd3913632	0	0	2021	0.000231508	0.00982207	2022	NA	Bacteria	Firmicutes_A	Clostridia_258483	Lachnospirales	Lachnospiraceae	Lachnoclostridium_A_184689	NA						d67de684e5025eace2a76d1fd3913632	0.000227692	0.00851944	2021	0	0	2022	0	Bacteria	Firmicutes_A	Clostridia_258483	Lachnospirales	Lachnospiraceae	Lachnoclostridium_A_184689	NA
81ce548485c358efa06a39bb70333c7b	0	0	2021	0	0	2022	NA	Bacteria	Firmicutes_A	Clostridia_258483	Lachnospirales	Lachnospiraceae	NA	NA						81ce548485c358efa06a39bb70333c7b	0.00039846	0.014909	2021	0	0	2022	0	Bacteria	Firmicutes_A	Clostridia_258483	Lachnospirales	Lachnospiraceae	NA	NA
212625a0f3227ee27c03d275d68d869e	0	0	2021	0	0	2022	NA	Bacteria	Firmicutes_A	Clostridia_258483	Lachnospirales	Lachnospiraceae	Anaerosacchariphilus	Anaerosacchariphilus polymeriproducens						212625a0f3227ee27c03d275d68d869e	0.000341537	0.0127792	2021	0	0	2022	0	Bacteria	Firmicutes_A	Clostridia_258483	Lachnospirales	Lachnospiraceae	Anaerosacchariphilus	Anaerosacchariphilus polymeriproducens
2144c8ce39c9a3bd3a298054c45966c5	0	0	2021	0	0	2022	NA	Bacteria	Firmicutes_A	Clostridia_258483	Lachnospirales	Lachnospiraceae	NA	NA						2144c8ce39c9a3bd3a298054c45966c5	0	0	2021	0.000145842	0.00618755	2022	NA	Bacteria	Firmicutes_A	Clostridia_258483	Lachnospirales	Lachnospiraceae	NA	NA
9817f57d6f4a8040d080eb95e9010146	0.000177938	0.00665784	2021	0.000655549	0.0278126	2022	3.68413	Bacteria	Firmicutes_A	Clostridia_258483	Oscillospirales	CAG-272	NA	NA						9817f57d6f4a8040d080eb95e9010146	0	0	2021	0.000132707	0.00563028	2022	NA	Bacteria	Firmicutes_A	Clostridia_258483	Oscillospirales	CAG-272	NA	NA
99be0e03fc352c826df727320141ebb9	0	0	2021	0	0	2022	NA	Bacteria	Firmicutes_A	Clostridia_258483	Oscillospirales	CAG-272	QALR01	NA						99be0e03fc352c826df727320141ebb9	0	0	2021	0.000132707	0.00563028	2022	NA	Bacteria	Firmicutes_A	Clostridia_258483	Oscillospirales	CAG-272	QALR01	NA
0582fbed9a76170625c9f0580522e637	0	0	2021	0	0	2022	NA	Bacteria	Firmicutes_A	Clostridia_258483	Oscillospirales	CAG-382	SFLA01	SFLA01 sp004553575						0582fbed9a76170625c9f0580522e637	0	0	2021	0.000176943	0.00750704	2022	NA	Bacteria	Firmicutes_A	Clostridia_258483	Oscillospirales	CAG-382	SFLA01	SFLA01 sp004553575
62fcb0bb96f4c982151a01aee3b45220	0	0	2021	0	0	2022	NA	Bacteria	Firmicutes_A	Clostridia_258483	Oscillospirales	CAG-272	RUG13077	NA						62fcb0bb96f4c982151a01aee3b45220	0	0	2021	0.000189175	0.00802602	2022	NA	Bacteria	Firmicutes_A	Clostridia_258483	Oscillospirales	CAG-272	RUG13077	NA
ff8846ae3f98e42da0b01b2392731af8	0	0	2021	9.48298e-05	0.00402329	2022	NA	Bacteria	Firmicutes_A	Clostridia_258483	Oscillospirales	CAG-272	RUG13077	NA						ff8846ae3f98e42da0b01b2392731af8	0	0	2021	0	0	2022	NA	Bacteria	Firmicutes_A	Clostridia_258483	Oscillospirales	CAG-272	RUG13077	NA
62359130215c58ac5d1326d9dcd26c2a	0	0	2021	0	0	2022	NA	Bacteria	Firmicutes_A	Clostridia_258483	Oscillospirales	CAG-272	RUG13077	NA						62359130215c58ac5d1326d9dcd26c2a	0	0	2021	0.000425644	0.0180586	2022	NA	Bacteria	Firmicutes_A	Clostridia_258483	Oscillospirales	CAG-272	RUG13077	NA
3b5b36085a29605e38a77bf13a73e56a	0.000255971	0.00957754	2021	0	0	2022	0	Bacteria	Firmicutes_A	Clostridia_258483	Oscillospirales	CAG-272	RUG13077	RUG13077 sp902785485						3b5b36085a29605e38a77bf13a73e56a	0	0	2021	0.000194456	0.00825006	2022	NA	Bacteria	Firmicutes_A	Clostridia_258483	Oscillospirales	CAG-272	RUG13077	RUG13077 sp902785485
1f674eb90f6b6ace893d67337c18ece1	0	0	2021	0	0	2022	NA	Bacteria	Firmicutes_A	Clostridia_258483	Oscillospirales	CAG-272	RUG13077	RUG13077 sp902785485						1f674eb90f6b6ace893d67337c18ece1	0	0	2021	0.000315137	0.0133701	2022	NA	Bacteria	Firmicutes_A	Clostridia_258483	Oscillospirales	CAG-272	RUG13077	RUG13077 sp902785485
c0e141c9cbf9a2f47d5bdc2fb04c33b2	0	0	2021	0.000437032	0.0185417	2022	NA	Bacteria	Firmicutes_A	Clostridia_258483	Oscillospirales	CAG-272	RUG13077	RUG13077 sp902785485						c0e141c9cbf9a2f47d5bdc2fb04c33b2	0	0	2021	0	0	2022	NA	Bacteria	Firmicutes_A	Clostridia_258483	Oscillospirales	CAG-272	RUG13077	RUG13077 sp902785485
325037c5ac21c818c437e4cabfe4cd0a	0	0	2021	9.26034e-05	0.00392883	2022	NA	Bacteria	Firmicutes_A	Clostridia_258483	Oscillospirales	CAG-272	RUG13077	NA						325037c5ac21c818c437e4cabfe4cd0a	0	0	2021	0	0	2022	NA	Bacteria	Firmicutes_A	Clostridia_258483	Oscillospirales	CAG-272	RUG13077	NA
9c477f2e0d1017b3c05a4a2cc4fc33d8	0	0	2021	0.000421914	0.0179003	2022	NA	Bacteria	Firmicutes_A	Clostridia_258483	Oscillospirales	CAG-272	RUG13077	NA						9c477f2e0d1017b3c05a4a2cc4fc33d8	0	0	2021	0	0	2022	NA	Bacteria	Firmicutes_A	Clostridia_258483	Oscillospirales	CAG-272	RUG13077	NA
d2bdfae85132f61e4d49695728ea6d06	0	0	2021	0	0	2022	NA	Bacteria	Firmicutes_A	Clostridia_258483	Oscillospirales	CAG-272	NA	NA						d2bdfae85132f61e4d49695728ea6d06	0	0	2021	8.65345e-05	0.00367135	2022	NA	Bacteria	Firmicutes_A	Clostridia_258483	Oscillospirales	CAG-272	NA	NA
c1e474b471f15f4e257f5d4195de9920	0	0	2021	0	0	2022	NA	Bacteria	Firmicutes_A	Clostridia_258483	Oscillospirales	CAG-382	SFLA01	NA						c1e474b471f15f4e257f5d4195de9920	0	0	2021	9.00962e-05	0.00382246	2022	NA	Bacteria	Firmicutes_A	Clostridia_258483	Oscillospirales	CAG-382	SFLA01	NA
01d1214b4eb2f57e15c22e8f34e10362	0	0	2021	0.000122947	0.00521621	2022	NA	Bacteria	Firmicutes_A	Clostridia_258483	Oscillospirales	CAG-382	SFLA01	NA						01d1214b4eb2f57e15c22e8f34e10362	0	0	2021	0	0	2022	NA	Bacteria	Firmicutes_A	Clostridia_258483	Oscillospirales	CAG-382	SFLA01	NA
838add29e98753826c3f9c9cbff0afc5	0	0	2021	0	0	2022	NA	Bacteria	Firmicutes_A	Clostridia_258483	Oscillospirales	CAG-382	SFLA01	NA						838add29e98753826c3f9c9cbff0afc5	0.000124194	0.00464693	2021	0	0	2022	0	Bacteria	Firmicutes_A	Clostridia_258483	Oscillospirales	CAG-382	SFLA01	NA
45058ea6125daa71aed1bcd3dfdf0ce8	0.000107305	0.00401498	2021	0	0	2022	0	Bacteria	Firmicutes_A	Clostridia_258483	Oscillospirales	CAG-382	SFLA01	NA						45058ea6125daa71aed1bcd3dfdf0ce8	0	0	2021	0	0	2022	NA	Bacteria	Firmicutes_A	Clostridia_258483	Oscillospirales	CAG-382	SFLA01	NA
f6e9a36c5a7927ec9bfff29f157b891b	0.000112101	0.00419444	2021	0	0	2022	0	Bacteria	Firmicutes_A	Clostridia_258483	Oscillospirales	UBA929	WRAI01	WRAI01 sp009780275						f6e9a36c5a7927ec9bfff29f157b891b	0	0	2021	0	0	2022	NA	Bacteria	Firmicutes_A	Clostridia_258483	Oscillospirales	UBA929	WRAI01	WRAI01 sp009780275
b78e8b92c20bade822adc4dc67bf7c24	0.000107305	0.00401498	2021	0	0	2022	0	Bacteria	Firmicutes_A	Clostridia_258483	Oscillospirales	Oscillospiraceae_88309	UBA2658	UBA2658 sp009929315						b78e8b92c20bade822adc4dc67bf7c24	0	0	2021	0	0	2022	NA	Bacteria	Firmicutes_A	Clostridia_258483	Oscillospirales	Oscillospiraceae_88309	UBA2658	UBA2658 sp009929315
3cb14e3e82d2d170bb091768f7646078	0.000182042	0.0068114	2021	0.000655549	0.0278126	2022	3.60108	Bacteria	Firmicutes_A	Clostridia_258483	Oscillospirales	Oscillospiraceae_88309	UBA2658	UBA2658 sp009929315						3cb14e3e82d2d170bb091768f7646078	0	0	2021	0.000221904	0.00941461	2022	NA	Bacteria	Firmicutes_A	Clostridia_258483	Oscillospirales	Oscillospiraceae_88309	UBA2658	UBA2658 sp009929315
48b0d88c20312e08d91b4d9ca4f8b1c7	0	0	2021	0	0	2022	NA	Bacteria	Firmicutes_A	Clostridia_258483	Oscillospirales	Oscillospiraceae_88309	UBA2658	UBA2658 sp009929315						48b0d88c20312e08d91b4d9ca4f8b1c7	0.000248389	0.00929386	2021	0	0	2022	0	Bacteria	Firmicutes_A	Clostridia_258483	Oscillospirales	Oscillospiraceae_88309	UBA2658	UBA2658 sp009929315
0fa08e419ca4aab4820e6b16a0bfb6d3	0.000559374	0.0142786	2021	0	0	2022	0	Bacteria	Firmicutes_A	Clostridia_258483	Oscillospirales	Oscillospiraceae_88309	UBA2658	UBA2658 sp009929315						0fa08e419ca4aab4820e6b16a0bfb6d3	0.000365843	0.00994054	2021	0.000210092	0.00891343	2022	0.574267	Bacteria	Firmicutes_A	Clostridia_258483	Oscillospirales	Oscillospiraceae_88309	UBA2658	UBA2658 sp009929315
f41f300e2aa46b9da1cd791259fd9a6f	0	0	2021	0.000241347	0.0102395	2022	NA	Bacteria	Firmicutes_A	Clostridia_258483	Oscillospirales	Oscillospiraceae_88309	UBA2658	NA						f41f300e2aa46b9da1cd791259fd9a6f	0	0	2021	0	0	2022	NA	Bacteria	Firmicutes_A	Clostridia_258483	Oscillospirales	Oscillospiraceae_88309	UBA2658	NA
a7c2e00176f2574fe86bb4306d5dcdaf	0.00124083	0.0464277	2021	0	0	2022	0	Bacteria	Firmicutes_A	Clostridia_258483	Oscillospirales	Oscillospiraceae_88309	UBA2658	NA						a7c2e00176f2574fe86bb4306d5dcdaf	0	0	2021	0	0	2022	NA	Bacteria	Firmicutes_A	Clostridia_258483	Oscillospirales	Oscillospiraceae_88309	UBA2658	NA
5548a134aa4850bbf58d1cefc3786259	0	0	2021	0	0	2022	NA	Bacteria	Firmicutes_A	Clostridia_258483	Oscillospirales	Acutalibacteraceae	Caproicibacter	Caproicibacter sp900184925						5548a134aa4850bbf58d1cefc3786259	0.000178455	0.00667719	2021	0	0	2022	0	Bacteria	Firmicutes_A	Clostridia_258483	Oscillospirales	Acutalibacteraceae	Caproicibacter	Caproicibacter sp900184925
dc90945f11b7f8022f939d5ed56c64a1	0	0	2021	0	0	2022	NA	Bacteria	Firmicutes_A	Clostridia_258483	Oscillospirales	Acutalibacteraceae	Caproicibacter	Caproicibacter sp900184925						dc90945f11b7f8022f939d5ed56c64a1	0.000186292	0.0069704	2021	0	0	2022	0	Bacteria	Firmicutes_A	Clostridia_258483	Oscillospirales	Acutalibacteraceae	Caproicibacter	Caproicibacter sp900184925
611b1e974709f20d6ad8b83542cc1554	0	0	2021	0	0	2022	NA	Bacteria	Firmicutes_A	Clostridia_258483	Oscillospirales	Acutalibacteraceae	Caproicibacter	Caproicibacter sp900184925						611b1e974709f20d6ad8b83542cc1554	0	0	2021	0.000315137	0.0133701	2022	NA	Bacteria	Firmicutes_A	Clostridia_258483	Oscillospirales	Acutalibacteraceae	Caproicibacter	Caproicibacter sp900184925
6f96a82fc52425432782097c0c93ad0a	0.000263081	0.00984359	2021	0	0	2022	0	Bacteria	Firmicutes_A	Clostridia_258483	Oscillospirales	Acutalibacteraceae	Caproiciproducens	Caproiciproducens galactitolivorans						6f96a82fc52425432782097c0c93ad0a	0	0	2021	0	0	2022	NA	Bacteria	Firmicutes_A	Clostridia_258483	Oscillospirales	Acutalibacteraceae	Caproiciproducens	Caproiciproducens galactitolivorans
d087a52896beccdcf15855ef3968b82d	0.000753824	0.0282055	2021	0	0	2022	0	Bacteria	Firmicutes_A	Clostridia_258483	Oscillospirales	Acutalibacteraceae	Caproiciproducens	NA						d087a52896beccdcf15855ef3968b82d	0	0	2021	9.72279e-05	0.00412503	2022	NA	Bacteria	Firmicutes_A	Clostridia_258483	Oscillospirales	Acutalibacteraceae	Caproiciproducens	NA
a33f348f22d5b393f2eeeb91f3d0b1f1	0	0	2021	9.50659e-05	0.0040333	2022	NA	Bacteria	Firmicutes_A	Clostridia_258483	Oscillospirales	Acutalibacteraceae	Caproiciproducens	Caproiciproducens sp000752215						a33f348f22d5b393f2eeeb91f3d0b1f1	0	0	2021	0.000135491	0.00574842	2022	NA	Bacteria	Firmicutes_A	Clostridia_258483	Oscillospirales	Acutalibacteraceae	Caproiciproducens	Caproiciproducens sp000752215
0c831490316e5004c2db1215032b4000	0.000160957	0.00602247	2021	0	0	2022	0	Bacteria	Firmicutes_A	Clostridia_258483	Oscillospirales	Acutalibacteraceae	Caproiciproducens	Caproiciproducens sp000752215						0c831490316e5004c2db1215032b4000	0	0	2021	0	0	2022	NA	Bacteria	Firmicutes_A	Clostridia_258483	Oscillospirales	Acutalibacteraceae	Caproiciproducens	Caproiciproducens sp000752215
4a240d8d8cd31d22b67cbe65e7d23a06	0.000565368	0.0211541	2021	0.00022654	0.00961128	2022	0.400695	Bacteria	Firmicutes_A	Clostridia_258483	Oscillospirales	Acutalibacteraceae	UBA5905	UBA5905 sp002437905						4a240d8d8cd31d22b67cbe65e7d23a06	0.000296436	0.0110916	2021	0	0	2022	0	Bacteria	Firmicutes_A	Clostridia_258483	Oscillospirales	Acutalibacteraceae	UBA5905	UBA5905 sp002437905
979b433531f72734dd06dabae3996f0b	0	0	2021	0.000190132	0.00806661	2022	NA	Bacteria	Firmicutes_A	Clostridia_258483	Oscillospirales	Acutalibacteraceae	UBA5905	UBA5905 sp002437905						979b433531f72734dd06dabae3996f0b	0	0	2021	0	0	2022	NA	Bacteria	Firmicutes_A	Clostridia_258483	Oscillospirales	Acutalibacteraceae	UBA5905	UBA5905 sp002437905
d9f555ee3dac87b1cec9dd468aae17f6	0	0	2021	0	0	2022	NA	Bacteria	Firmicutes_A	Clostridia_258483	Oscillospirales	Acutalibacteraceae	UBA737	UBA737 sp900547445						d9f555ee3dac87b1cec9dd468aae17f6	0.000248389	0.00929386	2021	0	0	2022	0	Bacteria	Firmicutes_A	Clostridia_258483	Oscillospirales	Acutalibacteraceae	UBA737	UBA737 sp900547445
9f72cda8ed90c17e0ca9e45a78de1bec	0.000121362	0.00454093	2021	0	0	2022	0	Bacteria	Firmicutes_A	Clostridia_258483	Oscillospirales	Acutalibacteraceae	UBA737	UBA737 sp900547445						9f72cda8ed90c17e0ca9e45a78de1bec	0	0	2021	0	0	2022	NA	Bacteria	Firmicutes_A	Clostridia_258483	Oscillospirales	Acutalibacteraceae	UBA737	UBA737 sp900547445
1d2c903db2c6ec56fb3a16a2f82c3ceb	0.000242723	0.00908187	2021	0	0	2022	0	Bacteria	Firmicutes_A	Clostridia_258483	Oscillospirales	Oscillospiraceae_88309	WQUU01	WQUU01 sp009781925						1d2c903db2c6ec56fb3a16a2f82c3ceb	0	0	2021	0	0	2022	NA	Bacteria	Firmicutes_A	Clostridia_258483	Oscillospirales	Oscillospiraceae_88309	WQUU01	WQUU01 sp009781925
fc4e06cd309569721c6b597d75c5dc16	0	0	2021	0	0	2022	NA	Bacteria	Firmicutes_A	Clostridia_258483	Oscillospirales	Ethanoligenenaceae	NA	NA						fc4e06cd309569721c6b597d75c5dc16	0.000178455	0.00667719	2021	0	0	2022	0	Bacteria	Firmicutes_A	Clostridia_258483	Oscillospirales	Ethanoligenenaceae	NA	NA
75279f2752c5fa4d48f25a5e8d219e34	0.000255971	0.00957754	2021	0	0	2022	0	Bacteria	Firmicutes_A	Clostridia_258483	Oscillospirales	Ruminococcaceae	Hydrogenoanaerobacterium	NA						75279f2752c5fa4d48f25a5e8d219e34	0	0	2021	0	0	2022	NA	Bacteria	Firmicutes_A	Clostridia_258483	Oscillospirales	Ruminococcaceae	Hydrogenoanaerobacterium	NA
f26f940ba56cbf3b728757daefc2064b	0	0	2021	0.00018966	0.00804657	2022	NA	Bacteria	Firmicutes_A	Clostridia_258483	Oscillospirales	Ruminococcaceae	Soleaferrea	Soleaferrea massiliensis						f26f940ba56cbf3b728757daefc2064b	0	0	2021	0	0	2022	NA	Bacteria	Firmicutes_A	Clostridia_258483	Oscillospirales	Ruminococcaceae	Soleaferrea	Soleaferrea massiliensis
1867cc3efa5d962a92cd4b1a9e8a4f01	0.000191978	0.00718315	2021	0	0	2022	0	Bacteria	Firmicutes_A	Clostridia_258483	Oscillospirales	Ruminococcaceae	Massilioclostridium	NA						1867cc3efa5d962a92cd4b1a9e8a4f01	0	0	2021	0	0	2022	NA	Bacteria	Firmicutes_A	Clostridia_258483	Oscillospirales	Ruminococcaceae	Massilioclostridium	NA
9a45b7a4253579c87bf33baae11fc8a1	0	0	2021	0	0	2022	NA	Bacteria	Firmicutes_A	Clostridia_258483	Oscillospirales	Ruminococcaceae	CAG-353	NA						9a45b7a4253579c87bf33baae11fc8a1	0.000352589	0.0131927	2021	0	0	2022	0	Bacteria	Firmicutes_A	Clostridia_258483	Oscillospirales	Ruminococcaceae	CAG-353	NA
21ee27479ccc9edb4209638724e46ba3	0	0	2021	0.000231508	0.00982207	2022	NA	Bacteria	Firmicutes_A	Clostridia_258483	Oscillospirales	Ruminococcaceae	NA	NA						21ee27479ccc9edb4209638724e46ba3	0	0	2021	0	0	2022	NA	Bacteria	Firmicutes_A	Clostridia_258483	Oscillospirales	Ruminococcaceae	NA	NA
97f30f04ad28fdcdb8d89a98889f4186	0	0	2021	0	0	2022	NA	Bacteria	Firmicutes_A	Clostridia_258483	Oscillospirales	Ruminococcaceae	NA	NA						97f30f04ad28fdcdb8d89a98889f4186	0.00376799	0.140985	2021	0	0	2022	0	Bacteria	Firmicutes_A	Clostridia_258483	Oscillospirales	Ruminococcaceae	NA	NA
c26893ab8887869be913881720c8f75a	0	0	2021	8.88512e-05	0.00376964	2022	NA	Bacteria	Firmicutes_A	Clostridia_258483	Oscillospirales	Ruminococcaceae	UBA1394	NA						c26893ab8887869be913881720c8f75a	0	0	2021	0	0	2022	NA	Bacteria	Firmicutes_A	Clostridia_258483	Oscillospirales	Ruminococcaceae	UBA1394	NA
b0af74ab0624495adbfe8160306d4853	0	0	2021	0	0	2022	NA	Bacteria	Firmicutes_A	Clostridia_258483	Oscillospirales	Ruminococcaceae	NA	NA						b0af74ab0624495adbfe8160306d4853	0.00268075	0.100304	2021	0	0	2022	0	Bacteria	Firmicutes_A	Clostridia_258483	Oscillospirales	Ruminococcaceae	NA	NA
dcb5681193892d4519d788c08f9459f1	0.000296564	0.0110964	2021	0	0	2022	0	Bacteria	Firmicutes_A	Clostridia_258483	Oscillospirales	Ruminococcaceae	NA	NA						dcb5681193892d4519d788c08f9459f1	0	0	2021	0	0	2022	NA	Bacteria	Firmicutes_A	Clostridia_258483	Oscillospirales	Ruminococcaceae	NA	NA
919b14e3d67d51c518a0df95c15eaa02	0	0	2021	0	0	2022	NA	Bacteria	Firmicutes_A	Clostridia_258483	Oscillospirales	Ruminococcaceae	Tepidibaculum	Tepidibaculum saccharolyticum						919b14e3d67d51c518a0df95c15eaa02	0.000148218	0.00554582	2021	0	0	2022	0	Bacteria	Firmicutes_A	Clostridia_258483	Oscillospirales	Ruminococcaceae	Tepidibaculum	Tepidibaculum saccharolyticum
dd5d7ee0aada906dfb98434a7bc7143c	0	0	2021	0.000313519	0.0133015	2022	NA	Bacteria	Firmicutes_A	Clostridia_258483	Oscillospirales	Ruminococcaceae	NA	NA						dd5d7ee0aada906dfb98434a7bc7143c	0	0	2021	0	0	2022	NA	Bacteria	Firmicutes_A	Clostridia_258483	Oscillospirales	Ruminococcaceae	NA	NA
403775de8bf8cd84fd446e11bc19e0c6	0	0	2021	0	0	2022	NA	Bacteria	Firmicutes_A	Clostridia_258483	Oscillospirales	Ruminococcaceae	Ruminiclostridium_E	Ruminiclostridium_E sp009782265						403775de8bf8cd84fd446e11bc19e0c6	0.000170769	0.00638958	2021	0	0	2022	0	Bacteria	Firmicutes_A	Clostridia_258483	Oscillospirales	Ruminococcaceae	Ruminiclostridium_E	Ruminiclostridium_E sp009782265
f03da6bece95c579e0bd4568994ebc79	0	0	2021	0.000122947	0.00521621	2022	NA	Bacteria	Firmicutes_A	Clostridia_258483	Oscillospirales	Ruminococcaceae	Ruminococcus_F	Ruminococcus_F champanellensis						f03da6bece95c579e0bd4568994ebc79	0	0	2021	0	0	2022	NA	Bacteria	Firmicutes_A	Clostridia_258483	Oscillospirales	Ruminococcaceae	Ruminococcus_F	Ruminococcus_F champanellensis
c7d639db2048e54986207969628b9e5d	0	0	2021	0	0	2022	NA	Bacteria	Firmicutes_A	Clostridia_258483	Oscillospirales	Acutalibacteraceae	UBA737	NA						c7d639db2048e54986207969628b9e5d	0.000404595	0.0151386	2021	0	0	2022	0	Bacteria	Firmicutes_A	Clostridia_258483	Oscillospirales	Acutalibacteraceae	UBA737	NA
c723ee307b143efb6070f5892f177372	0.00202112	0.0687745	2021	0.00067962	0.0288338	2022	0.336259	Bacteria	Firmicutes_A	Clostridia_258483	Oscillospirales	Ethanoligenenaceae	Ruminiclostridium_D	Ruminiclostridium_D cellulosi						c723ee307b143efb6070f5892f177372	0.00284127	0.0573825	2021	0.000768299	0.0239973	2022	0.270407	Bacteria	Firmicutes_A	Clostridia_258483	Oscillospirales	Ethanoligenenaceae	Ruminiclostridium_D	Ruminiclostridium_D cellulosi
dfb8147f77c4370dc61794885e4b11b5	0.000255971	0.00957754	2021	0	0	2022	0	Bacteria	Firmicutes_A	Clostridia_258483	Oscillospirales	Ethanoligenenaceae	Ruminiclostridium_D	Ruminiclostridium_D cellulosi						dfb8147f77c4370dc61794885e4b11b5	0	0	2021	0	0	2022	NA	Bacteria	Firmicutes_A	Clostridia_258483	Oscillospirales	Ethanoligenenaceae	Ruminiclostridium_D	Ruminiclostridium_D cellulosi
0291279f056e97386e6e44c951fabea7	0	0	2021	9.48298e-05	0.00402329	2022	NA	Bacteria	Firmicutes_A	Clostridia_258483	Oscillospirales	Ethanoligenenaceae	Ruminiclostridium_D	Ruminiclostridium_D cellulosi						0291279f056e97386e6e44c951fabea7	0.000310486	0.0116173	2021	0	0	2022	0	Bacteria	Firmicutes_A	Clostridia_258483	Oscillospirales	Ethanoligenenaceae	Ruminiclostridium_D	Ruminiclostridium_D cellulosi
46daa576229e62dab27165ea39f4e465	0.000157849	0.00590615	2021	0	0	2022	0	Bacteria	Firmicutes_A	Clostridia_258483	Oscillospirales	Ethanoligenenaceae	NA	NA						46daa576229e62dab27165ea39f4e465	0	0	2021	0	0	2022	NA	Bacteria	Firmicutes_A	Clostridia_258483	Oscillospirales	Ethanoligenenaceae	NA	NA
eb3f0860e10935129be9dd9bc96fc93c	0	0	2021	0.0004917	0.0150591	2022	NA	Bacteria	Acidobacteriota	Acidobacteriae	UBA7540	UBA7540	Gp13-AA74	Gp13-AA74 sp003225365						eb3f0860e10935129be9dd9bc96fc93c	0.000762329	0.0221364	2021	0	0	2022	0	Bacteria	Acidobacteriota	Acidobacteriae	UBA7540	UBA7540	Gp13-AA74	Gp13-AA74 sp003225365
ccd2bf0d37d672a40bbb310e06b507cb	0	0	2021	0.000873866	0.0236067	2022	NA	Bacteria	Acidobacteriota	Acidobacteriae	UBA7540	UBA7540	NA	NA						ccd2bf0d37d672a40bbb310e06b507cb	0	0	2021	0	0	2022	NA	Bacteria	Acidobacteriota	Acidobacteriae	UBA7540	UBA7540	NA	NA
c397d64bb61594ca8ccc34fba41823e8	0	0	2021	0.000190132	0.00806661	2022	NA	Bacteria	Acidobacteriota	Acidobacteriae	UBA7540	UBA7540	Gp13-AA74	Gp13-AA74 sp003225365						c397d64bb61594ca8ccc34fba41823e8	0	0	2021	0.000991058	0.042047	2022	NA	Bacteria	Acidobacteriota	Acidobacteriae	UBA7540	UBA7540	Gp13-AA74	Gp13-AA74 sp003225365
2807a343b69a64a7f850e1cb17bb8b15	0	0	2021	0	0	2022	NA	Bacteria	Acidobacteriota	Acidobacteriae	UBA7540	UBA7540	Gp13-AA74	Gp13-AA74 sp003225365						2807a343b69a64a7f850e1cb17bb8b15	0	0	2021	0.000450371	0.0191076	2022	NA	Bacteria	Acidobacteriota	Acidobacteriae	UBA7540	UBA7540	Gp13-AA74	Gp13-AA74 sp003225365
a4b20e46dd96d099c91f9231e29019ec	0	0	2021	0.000257882	0.010941	2022	NA	Bacteria	Acidobacteriota	Acidobacteriae	UBA7540	UBA7540	Gp13-AA74	Gp13-AA74 sp003225365						a4b20e46dd96d099c91f9231e29019ec	0	0	2021	0	0	2022	NA	Bacteria	Acidobacteriota	Acidobacteriae	UBA7540	UBA7540	Gp13-AA74	Gp13-AA74 sp003225365
b25b245a35e0423c2d3760e86c44e057	0	0	2021	0	0	2022	NA	Bacteria	Acidobacteriota	Acidobacteriae	UBA7540	UBA7540	Gp13-AA74	Gp13-AA74 sp003225365						b25b245a35e0423c2d3760e86c44e057	0	0	2021	0.000130395	0.00553218	2022	NA	Bacteria	Acidobacteriota	Acidobacteriae	UBA7540	UBA7540	Gp13-AA74	Gp13-AA74 sp003225365
c600c2418e931ec91bb4a1e8574bc8f3	0	0	2021	0	0	2022	NA	Bacteria	Acidobacteriota	Acidobacteriae	UBA7540	UBA7540	Gp13-AA74	Gp13-AA74 sp003225365						c600c2418e931ec91bb4a1e8574bc8f3	0	0	2021	0.00111011	0.0470981	2022	NA	Bacteria	Acidobacteriota	Acidobacteriae	UBA7540	UBA7540	Gp13-AA74	Gp13-AA74 sp003225365
2f6b99f84dea7e4990a5b87efff04409	0.00108768	0.0233714	2021	0	0	2022	0	Bacteria	Acidobacteriota	Acidobacteriae	UBA7540	UBA7540	Gp13-AA74	Gp13-AA74 sp003225365						2f6b99f84dea7e4990a5b87efff04409	0	0	2021	0.000559943	0.0188535	2022	NA	Bacteria	Acidobacteriota	Acidobacteriae	UBA7540	UBA7540	Gp13-AA74	Gp13-AA74 sp003225365
46672b752bc5dda6d4adf0c332575e79	0	0	2021	0.000214902	0.00911751	2022	NA	Bacteria	Acidobacteriota	Acidobacteriae	2-12-FULL-54-10	2-12-FULL-54-10	SHUM01	NA						46672b752bc5dda6d4adf0c332575e79	0.000329164	0.0123162	2021	0	0	2022	0	Bacteria	Acidobacteriota	Acidobacteriae	2-12-FULL-54-10	2-12-FULL-54-10	SHUM01	NA
15698eace61976fbae027b7c2064fb25	0.000727527	0.0272216	2021	0	0	2022	0	Bacteria	Acidobacteriota	Acidobacteriae	2-12-FULL-54-10	2-12-FULL-54-10	SHUM01	NA						15698eace61976fbae027b7c2064fb25	0	0	2021	0	0	2022	NA	Bacteria	Acidobacteriota	Acidobacteriae	2-12-FULL-54-10	2-12-FULL-54-10	SHUM01	NA
191d286edbd4c39d893a7e2ab491feed	0.000157849	0.00590615	2021	0	0	2022	0	Bacteria	Acidobacteriota	Acidobacteriae	2-12-FULL-54-10	2-12-FULL-54-10	SHUM01	NA						191d286edbd4c39d893a7e2ab491feed	0	0	2021	0	0	2022	NA	Bacteria	Acidobacteriota	Acidobacteriae	2-12-FULL-54-10	2-12-FULL-54-10	SHUM01	NA
cbe829325453ffd725a51b984cf44d98	0	0	2021	0.000639853	0.0196582	2022	NA	Bacteria	Acidobacteriota	Acidobacteriae	2-12-FULL-54-10	2-12-FULL-54-10	SHUM01	NA						cbe829325453ffd725a51b984cf44d98	0	0	2021	0	0	2022	NA	Bacteria	Acidobacteriota	Acidobacteriae	2-12-FULL-54-10	2-12-FULL-54-10	SHUM01	NA
af562eb63f4674c8eff89d815c888f5b	0	0	2021	0	0	2022	NA	Bacteria	Acidobacteriota	Acidobacteriae	2-12-FULL-54-10	2-12-FULL-54-10	SHUM01	NA						af562eb63f4674c8eff89d815c888f5b	0	0	2021	0.00065028	0.027589	2022	NA	Bacteria	Acidobacteriota	Acidobacteriae	2-12-FULL-54-10	2-12-FULL-54-10	SHUM01	NA
e1074c88258af2461397c89aeda91d8d	0	0	2021	0	0	2022	NA	Bacteria	Acidobacteriota	Acidobacteriae	2-12-FULL-54-10	2-12-FULL-54-10	SHUM01	NA						e1074c88258af2461397c89aeda91d8d	0	0	2021	0.000347719	0.0147525	2022	NA	Bacteria	Acidobacteriota	Acidobacteriae	2-12-FULL-54-10	2-12-FULL-54-10	SHUM01	NA
b7bd8ec6dacae450193ab6cf2d10b0a1	0.00120497	0.0360591	2021	0	0	2022	0	Bacteria	Acidobacteriota	Acidobacteriae	2-12-FULL-54-10	2-12-FULL-54-10	SHUM01	NA						b7bd8ec6dacae450193ab6cf2d10b0a1	0.00101636	0.0302302	2021	0.000922856	0.0220763	2022	0.908001	Bacteria	Acidobacteriota	Acidobacteriae	2-12-FULL-54-10	2-12-FULL-54-10	SHUM01	NA
9c0070ea9ea4b704e999527fd8905ca9	0	0	2021	0.000853558	0.0253644	2022	NA	Bacteria	Acidobacteriota	Acidobacteriae	2-12-FULL-54-10	2-12-FULL-54-10	SHUM01	NA						9c0070ea9ea4b704e999527fd8905ca9	0.000186292	0.0069704	2021	0	0	2022	0	Bacteria	Acidobacteriota	Acidobacteriae	2-12-FULL-54-10	2-12-FULL-54-10	SHUM01	NA
3753821d5a812de46894470aac2f46b1	0	0	2021	0.000142599	0.00604996	2022	NA	Bacteria	Acidobacteriota	Acidobacteriae	2-12-FULL-54-10	2-12-FULL-54-10	SHUM01	NA						3753821d5a812de46894470aac2f46b1	0	0	2021	0	0	2022	NA	Bacteria	Acidobacteriota	Acidobacteriae	2-12-FULL-54-10	2-12-FULL-54-10	SHUM01	NA
f1904d4802975281d7a7dd87ae26dfb9	0.000268262	0.0100375	2021	0.000307368	0.0130405	2022	1.14577	Bacteria	Acidobacteriota	Acidobacteriae	VXMN01	VXMN01	VXMN01	VXMN01 sp009841055						f1904d4802975281d7a7dd87ae26dfb9	0	0	2021	0	0	2022	NA	Bacteria	Acidobacteriota	Acidobacteriae	VXMN01	VXMN01	VXMN01	VXMN01 sp009841055
b0b7ce3ee54f7ddf8c3a37ce630ed6e5	0	0	2021	0	0	2022	NA	Bacteria	Acidobacteriota	Acidobacteriae	VXMN01	VXMN01	VXMN01	VXMN01 sp009841055						b0b7ce3ee54f7ddf8c3a37ce630ed6e5	0	0	2021	0.00117125	0.0496919	2022	NA	Bacteria	Acidobacteriota	Acidobacteriae	VXMN01	VXMN01	VXMN01	VXMN01 sp009841055
94fa4b77016c050052a0ebfc53467320	0.000336303	0.0125833	2021	0.000687686	0.029176	2022	2.04484	Bacteria	Acidobacteriota	Acidobacteriae	VXMN01	VXMN01	VXMN01	VXMN01 sp009841055						94fa4b77016c050052a0ebfc53467320	0.000683075	0.0255583	2021	0	0	2022	0	Bacteria	Acidobacteriota	Acidobacteriae	VXMN01	VXMN01	VXMN01	VXMN01 sp009841055
cf43089be707f72158447712085d5ce7	0	0	2021	0.00167336	0.0709947	2022	NA	Bacteria	Acidobacteriota	Acidobacteriae	VXMN01	VXMN01	VXMN01	VXMN01 sp009841055						cf43089be707f72158447712085d5ce7	0	0	2021	0	0	2022	NA	Bacteria	Acidobacteriota	Acidobacteriae	VXMN01	VXMN01	VXMN01	VXMN01 sp009841055
654ff5c1d33930c9112c776566937778	0	0	2021	0.00278927	0.0892771	2022	NA	Bacteria	Acidobacteriota	Acidobacteriae	VXMN01	VXMN01	VXMN01	VXMN01 sp009841055						654ff5c1d33930c9112c776566937778	0	0	2021	0.00658779	0.159457	2022	NA	Bacteria	Acidobacteriota	Acidobacteriae	VXMN01	VXMN01	VXMN01	VXMN01 sp009841055
8907ab7d8ac5d1321c852a04c65a882b	0	0	2021	0.00171921	0.0729401	2022	NA	Bacteria	Acidobacteriota	Acidobacteriae	VXMN01	VXMN01	VXMN01	VXMN01 sp009841055						8907ab7d8ac5d1321c852a04c65a882b	0	0	2021	0	0	2022	NA	Bacteria	Acidobacteriota	Acidobacteriae	VXMN01	VXMN01	VXMN01	VXMN01 sp009841055
4a82600b2896958ee234cac536b62d02	0.00271073	0.0543626	2021	0.00887003	0.187629	2022	3.27219	Bacteria	Acidobacteriota	Acidobacteriae	VXMN01	VXMN01	VXMN01	VXMN01 sp009841055						4a82600b2896958ee234cac536b62d02	0.00118575	0.0443665	2021	0.005984	0.0951287	2022	5.04661	Bacteria	Acidobacteriota	Acidobacteriae	VXMN01	VXMN01	VXMN01	VXMN01 sp009841055
6d8dd9ae4d99ef7cf90024b83b71e307	0.00320009	0.119736	2021	0.00129645	0.0550036	2022	0.405129	Bacteria	Acidobacteriota	Acidobacteriae	VXMN01	VXMN01	VXMN01	VXMN01 sp009841055						6d8dd9ae4d99ef7cf90024b83b71e307	0.00468085	0.131772	2021	0.000735543	0.0312064	2022	0.157139	Bacteria	Acidobacteriota	Acidobacteriae	VXMN01	VXMN01	VXMN01	VXMN01 sp009841055
0671a23dd3865d15e010547dc2ab777d	0	0	2021	0.000881397	0.0373945	2022	NA	Bacteria	Acidobacteriota	Acidobacteriae	VXMN01	VXMN01	VXMN01	VXMN01 sp009841055						0671a23dd3865d15e010547dc2ab777d	0	0	2021	0	0	2022	NA	Bacteria	Acidobacteriota	Acidobacteriae	VXMN01	VXMN01	VXMN01	VXMN01 sp009841055
462fb0b109869cb136acb201db3d5a89	0.0106786	0.271761	2021	0.00399953	0.169686	2022	0.374537	Bacteria	Acidobacteriota	Acidobacteriae	VXMN01	VXMN01	VXMN01	VXMN01 sp009841055						462fb0b109869cb136acb201db3d5a89	0.00303374	0.113512	2021	0	0	2022	0	Bacteria	Acidobacteriota	Acidobacteriae	VXMN01	VXMN01	VXMN01	VXMN01 sp009841055
cf20b646fe698403c83f99e0e3e0ba18	0	0	2021	0.00114957	0.0487721	2022	NA	Bacteria	Acidobacteriota	Acidobacteriae	VXMN01	VXMN01	VXMN01	VXMN01 sp009841055						cf20b646fe698403c83f99e0e3e0ba18	0	0	2021	0	0	2022	NA	Bacteria	Acidobacteriota	Acidobacteriae	VXMN01	VXMN01	VXMN01	VXMN01 sp009841055
007ceb72f5f52f09af115279364c202c	0	0	2021	0	0	2022	NA	Bacteria	Acidobacteriota	Acidobacteriae	VXMN01	VXMN01	VXMN01	VXMN01 sp009841055						007ceb72f5f52f09af115279364c202c	0.00283489	0.106072	2021	0	0	2022	0	Bacteria	Acidobacteriota	Acidobacteriae	VXMN01	VXMN01	VXMN01	VXMN01 sp009841055
d39fdf7782bb989713a6f352f6d2cd29	0.0709982	0.452111	2021	0.0959401	0.498487	2022	1.3513	Bacteria	Acidobacteriota	Acidobacteriae	VXMN01	VXMN01	VXMN01	VXMN01 sp009841055						d39fdf7782bb989713a6f352f6d2cd29	0.0648138	0.448338	2021	0.0618087	0.416568	2022	0.953635	Bacteria	Acidobacteriota	Acidobacteriae	VXMN01	VXMN01	VXMN01	VXMN01 sp009841055
497a473a888f7af3f21cc4cef770940e	0	0	2021	0	0	2022	NA	Bacteria	Myxococcota_A_473307	Myxococcia	Myxococcales	Myxococcaceae	NA	NA						497a473a888f7af3f21cc4cef770940e	0.00011897	0.00445146	2021	0	0	2022	0	Bacteria	Myxococcota_A_473307	Myxococcia	Myxococcales	Myxococcaceae	NA	NA
adbbb9230392fe8f721b2379c5065c96	0.00496333	0.185711	2021	0	0	2022	0	Bacteria	Acidobacteriota	Acidobacteriae	VXMN01	VXMN01	VXMN01	VXMN01 sp009841055						adbbb9230392fe8f721b2379c5065c96	0	0	2021	0	0	2022	NA	Bacteria	Acidobacteriota	Acidobacteriae	VXMN01	VXMN01	VXMN01	VXMN01 sp009841055
a0efe97d464136278151d62351a80286	0.00155228	0.0331167	2021	0.00204631	0.0543791	2022	1.31826	Bacteria	Acidobacteriota	Acidobacteriae	VXMN01	VXMN01	VXMN01	VXMN01 sp009841055						a0efe97d464136278151d62351a80286	0.00179566	0.0539939	2021	0.00284477	0.0830021	2022	1.58425	Bacteria	Acidobacteriota	Acidobacteriae	VXMN01	VXMN01	VXMN01	VXMN01 sp009841055
ab9a6651f1c2482973dd11cba124bcf6	0	0	2021	0	0	2022	NA	Bacteria	Acidobacteriota	Acidobacteriae	VXMN01	VXMN01	VXMN01	VXMN01 sp009841055						ab9a6651f1c2482973dd11cba124bcf6	0.000740619	0.0277114	2021	0	0	2022	0	Bacteria	Acidobacteriota	Acidobacteriae	VXMN01	VXMN01	VXMN01	VXMN01 sp009841055
2bce0a4f17d9bb6728ea5a475701aba5	0.00175905	0.0529196	2021	0	0	2022	0	Bacteria	Acidobacteriota	Acidobacteriae	Acidobacteriales	Koribacteraceae	TOLSYN	TOLSYN sp003010405						2bce0a4f17d9bb6728ea5a475701aba5	0	0	2021	0.00266062	0.0808474	2022	NA	Bacteria	Acidobacteriota	Acidobacteriae	Acidobacteriales	Koribacteraceae	TOLSYN	TOLSYN sp003010405
075f7a205963b724e37eb4502328107f	0	0	2021	0.000184421	0.00782431	2022	NA	Bacteria	Acidobacteriota	Acidobacteriae	Acidobacteriales	Koribacteraceae	Bog-257	Bog-257 sp003152695						075f7a205963b724e37eb4502328107f	0	0	2021	0	0	2022	NA	Bacteria	Acidobacteriota	Acidobacteriae	Acidobacteriales	Koribacteraceae	Bog-257	Bog-257 sp003152695
44259b423b6d574703a690a806e8762b	0	0	2021	0	0	2022	NA	Bacteria	Acidobacteriota	Acidobacteriae	Acidobacteriales	Koribacteraceae	Bog-257	Bog-257 sp003152695						44259b423b6d574703a690a806e8762b	0	0	2021	0.000405433	0.0172011	2022	NA	Bacteria	Acidobacteriota	Acidobacteriae	Acidobacteriales	Koribacteraceae	Bog-257	Bog-257 sp003152695
59ae87450ff883ea39ca7f3c6fa02f72	0.000961049	0.0359591	2021	0	0	2022	0	Bacteria	Acidobacteriota	Acidobacteriae	Acidobacteriales	Koribacteraceae	Bog-257	Bog-257 sp003152695						59ae87450ff883ea39ca7f3c6fa02f72	0	0	2021	0	0	2022	NA	Bacteria	Acidobacteriota	Acidobacteriae	Acidobacteriales	Koribacteraceae	Bog-257	Bog-257 sp003152695
9fe30453bc20836f9e9cbcc04af32dbb	0	0	2021	0	0	2022	NA	Bacteria	Acidobacteriota	Acidobacteriae	Acidobacteriales	Koribacteraceae	Bog-257	Bog-257 sp003152695						9fe30453bc20836f9e9cbcc04af32dbb	0	0	2021	0.000953899	0.0404705	2022	NA	Bacteria	Acidobacteriota	Acidobacteriae	Acidobacteriales	Koribacteraceae	Bog-257	Bog-257 sp003152695
47203b26abf750b4cdfb7ac5577a4e1d	0.000546127	0.0204342	2021	0.000799157	0.0339054	2022	1.46332	Bacteria	Acidobacteriota	Acidobacteriae	Acidobacteriales	Koribacteraceae	Bog-257	Bog-257 sp003152695						47203b26abf750b4cdfb7ac5577a4e1d	0	0	2021	0	0	2022	NA	Bacteria	Acidobacteriota	Acidobacteriae	Acidobacteriales	Koribacteraceae	Bog-257	Bog-257 sp003152695
015ecb7a25545ebd0c0ef53f403c8d85	0.00112436	0.0420695	2021	0.00147383	0.0347402	2022	1.31082	Bacteria	Acidobacteriota	Acidobacteriae	Acidobacteriales	Koribacteraceae	Koribacter	Koribacter versatilis_A						015ecb7a25545ebd0c0ef53f403c8d85	0.000890299	0.0240409	2021	0.000173069	0.00734269	2022	0.194394	Bacteria	Acidobacteriota	Acidobacteriae	Acidobacteriales	Koribacteraceae	Koribacter	Koribacter versatilis_A
66d6204b61755766d1b843024c3129d3	0.00118035	0.0441648	2021	0	0	2022	0	Bacteria	Acidobacteriota	Acidobacteriae	Acidobacteriales	Gp1-AA117	Gp1-AA17	Gp1-AA17 sp003223515						66d6204b61755766d1b843024c3129d3	0.000683075	0.0255583	2021	0.000632118	0.0268185	2022	0.9254	Bacteria	Acidobacteriota	Acidobacteriae	Acidobacteriales	Gp1-AA117	Gp1-AA17	Gp1-AA17 sp003223515
c330e1f0550ededb9ea2193b98012696	0.00461339	0.121671	2021	0.00209086	0.0787009	2022	0.453215	Bacteria	Acidobacteriota	Acidobacteriae	Acidobacteriales	Gp1-AA117	Gp1-AA17	Gp1-AA17 sp003223515						c330e1f0550ededb9ea2193b98012696	0.00268563	0.0913315	2021	0.0063611	0.139563	2022	2.36857	Bacteria	Acidobacteriota	Acidobacteriae	Acidobacteriales	Gp1-AA117	Gp1-AA17	Gp1-AA17 sp003223515
12f41ae892cc9b782e00e31901a74bd2	0	0	2021	0.00022654	0.00961128	2022	NA	Bacteria	Acidobacteriota	Acidobacteriae	Acidobacteriales	Gp1-AA117	Gp1-AA17	Gp1-AA17 sp003223515						12f41ae892cc9b782e00e31901a74bd2	0	0	2021	0	0	2022	NA	Bacteria	Acidobacteriota	Acidobacteriae	Acidobacteriales	Gp1-AA117	Gp1-AA17	Gp1-AA17 sp003223515
ff6f368fbce525f3ca809f3862210abc	0.00689697	0.144374	2021	0	0	2022	0	Bacteria	Acidobacteriota	Acidobacteriae	Acidobacteriales	Gp1-AA117	Gp1-AA17	Gp1-AA17 sp003223515						ff6f368fbce525f3ca809f3862210abc	0.00141035	0.0527706	2021	0.0019078	0.080941	2022	1.35271	Bacteria	Acidobacteriota	Acidobacteriae	Acidobacteriales	Gp1-AA117	Gp1-AA17	Gp1-AA17 sp003223515
28931b451c070c6b475a059a09f32dc6	0	0	2021	0	0	2022	NA	Bacteria	Acidobacteriota	Acidobacteriae	Acidobacteriales	Koribacteraceae	Koribacter	Koribacter versatilis_A						28931b451c070c6b475a059a09f32dc6	0	0	2021	0.000454238	0.0192717	2022	NA	Bacteria	Acidobacteriota	Acidobacteriae	Acidobacteriales	Koribacteraceae	Koribacter	Koribacter versatilis_A
d61162df4cfe90704ba9ce56efc1e209	0	0	2021	0	0	2022	NA	Bacteria	Acidobacteriota	Acidobacteriae	Acidobacteriales	Koribacteraceae	NA	NA						d61162df4cfe90704ba9ce56efc1e209	0.000434681	0.0162643	2021	0.00103877	0.0440712	2022	2.38973	Bacteria	Acidobacteriota	Acidobacteriae	Acidobacteriales	Koribacteraceae	NA	NA
d3b7b081b1f26f186e69873fc84fc164	0	0	2021	0	0	2022	NA	Bacteria	Acidobacteriota	Acidobacteriae	Acidobacteriales	Koribacteraceae	Koribacter	NA						d3b7b081b1f26f186e69873fc84fc164	0.0053615	0.200609	2021	0	0	2022	0	Bacteria	Acidobacteriota	Acidobacteriae	Acidobacteriales	Koribacteraceae	Koribacter	NA
19f5b1bf0f44c3ec03a2069b676b7caa	0.00256398	0.0719217	2021	0.00176124	0.0583135	2022	0.686917	Bacteria	Acidobacteriota	Acidobacteriae	Acidobacteriales	Koribacteraceae	Koribacter	NA						19f5b1bf0f44c3ec03a2069b676b7caa	0.00291643	0.0536027	2021	0.00457379	0.101249	2022	1.56828	Bacteria	Acidobacteriota	Acidobacteriae	Acidobacteriales	Koribacteraceae	Koribacter	NA
28638256dde08c493a6af96d660de8b6	0	0	2021	0	0	2022	NA	Bacteria	Acidobacteriota	Acidobacteriae	Acidobacteriales	Koribacteraceae	Koribacter	NA						28638256dde08c493a6af96d660de8b6	0	0	2021	0.00022524	0.00955614	2022	NA	Bacteria	Acidobacteriota	Acidobacteriae	Acidobacteriales	Koribacteraceae	Koribacter	NA
6a38167de99fd48b12de1268636a05ad	0	0	2021	0.000362859	0.0153948	2022	NA	Bacteria	Acidobacteriota	Acidobacteriae	Acidobacteriales	Koribacteraceae	Koribacter	NA						6a38167de99fd48b12de1268636a05ad	0	0	2021	0	0	2022	NA	Bacteria	Acidobacteriota	Acidobacteriae	Acidobacteriales	Koribacteraceae	Koribacter	NA
423d8d9fa56dcb54c5794ebde024bbd9	0	0	2021	0.000396445	0.0168197	2022	NA	Bacteria	Acidobacteriota	Acidobacteriae	Acidobacteriales	Gp1-AA117	Gp1-AA17	Gp1-AA17 sp003223515						423d8d9fa56dcb54c5794ebde024bbd9	0	0	2021	0	0	2022	NA	Bacteria	Acidobacteriota	Acidobacteriae	Acidobacteriales	Gp1-AA117	Gp1-AA17	Gp1-AA17 sp003223515
65c4a1106475d1af170bca93b0114729	0.000224202	0.00838888	2021	0	0	2022	0	Bacteria	Acidobacteriota	Acidobacteriae	Acidobacteriales	Gp1-AA117	Gp1-AA17	Gp1-AA17 sp003223515						65c4a1106475d1af170bca93b0114729	0	0	2021	0	0	2022	NA	Bacteria	Acidobacteriota	Acidobacteriae	Acidobacteriales	Gp1-AA117	Gp1-AA17	Gp1-AA17 sp003223515
b898ed91bb9c58d3af88b3784672052a	0	0	2021	0.000965386	0.0409579	2022	NA	Bacteria	Acidobacteriota	Acidobacteriae	Acidobacteriales	Gp1-AA117	Gp1-AA17	Gp1-AA17 sp003223515						b898ed91bb9c58d3af88b3784672052a	0.000944725	0.0353484	2021	0.000826437	0.0350628	2022	0.874791	Bacteria	Acidobacteriota	Acidobacteriae	Acidobacteriales	Gp1-AA117	Gp1-AA17	Gp1-AA17 sp003223515
312ca6e213a3c2e80ee08658cbd04e21	0.00021461	0.00802996	2021	0	0	2022	0	Bacteria	Acidobacteriota	Acidobacteriae	Acidobacteriales	Gp1-AA117	Gp1-AA17	Gp1-AA17 sp003223515						312ca6e213a3c2e80ee08658cbd04e21	0	0	2021	0	0	2022	NA	Bacteria	Acidobacteriota	Acidobacteriae	Acidobacteriales	Gp1-AA117	Gp1-AA17	Gp1-AA17 sp003223515
94e43d83919cadce58f6aea5a928394f	0.00357443	0.0520721	2021	0.00459213	0.0613475	2022	1.28471	Bacteria	Acidobacteriota	Acidobacteriae	Acidobacteriales	Gp1-AA117	Gp1-AA17	Gp1-AA17 sp003223515						94e43d83919cadce58f6aea5a928394f	0.00643004	0.0992583	2021	0.0030206	0.0470162	2022	0.469763	Bacteria	Acidobacteriota	Acidobacteriae	Acidobacteriales	Gp1-AA117	Gp1-AA17	Gp1-AA17 sp003223515
3a92e13bd2f33a3380146c7df29e7347	0	0	2021	0	0	2022	NA	Bacteria	Acidobacteriota	Acidobacteriae	Acidobacteriales	Gp1-AA117	Gp1-AA17	Gp1-AA17 sp003223515						3a92e13bd2f33a3380146c7df29e7347	0.00224167	0.0838756	2021	0	0	2022	0	Bacteria	Acidobacteriota	Acidobacteriae	Acidobacteriales	Gp1-AA117	Gp1-AA17	Gp1-AA17 sp003223515
6f2839bf00ad7b2f53ff75c6a9335cac	0.00166485	0.0477619	2021	0	0	2022	0	Bacteria	Acidobacteriota	Acidobacteriae	Acidobacteriales	Acidobacteriaceae	NA	NA						6f2839bf00ad7b2f53ff75c6a9335cac	0.0013993	0.0406437	2021	0.00222013	0.0699588	2022	1.5866	Bacteria	Acidobacteriota	Acidobacteriae	Acidobacteriales	Acidobacteriaceae	NA	NA
6cb2020db74c51c5ad38d4f5bb72ad04	0.00741329	0.122832	2021	0.00513789	0.0733761	2022	0.693064	Bacteria	Acidobacteriota	Acidobacteriae	Acidobacteriales	Acidobacteriaceae	Acidisarcina	Acidisarcina polymorpha						6cb2020db74c51c5ad38d4f5bb72ad04	0.00788752	0.107691	2021	0.00946499	0.14647	2022	1.2	Bacteria	Acidobacteriota	Acidobacteriae	Acidobacteriales	Acidobacteriaceae	Acidisarcina	Acidisarcina polymorpha
7e995518aebd1c294d5434133323afcf	0.000771066	0.0288506	2021	0	0	2022	0	Bacteria	Acidobacteriota	Acidobacteriae	Acidobacteriales	Acidobacteriaceae	Acidisarcina	NA						7e995518aebd1c294d5434133323afcf	0	0	2021	0	0	2022	NA	Bacteria	Acidobacteriota	Acidobacteriae	Acidobacteriales	Acidobacteriaceae	Acidisarcina	NA
1c41a32617800fabe78f0d01d2240920	0.001345	0.0376825	2021	0.000184421	0.00782431	2022	0.137115	Bacteria	Acidobacteriota	Acidobacteriae	Acidobacteriales	Acidobacteriaceae	Telmatobacter	NA						1c41a32617800fabe78f0d01d2240920	0	0	2021	0.00118102	0.0501064	2022	NA	Bacteria	Acidobacteriota	Acidobacteriae	Acidobacteriales	Acidobacteriaceae	Telmatobacter	NA
1f88702402de174fa2cb5744d22e4d5b	0.00282434	0.0757726	2021	0	0	2022	0	Bacteria	Acidobacteriota	Acidobacteriae	Acidobacteriales	Acidobacteriaceae	NA	NA						1f88702402de174fa2cb5744d22e4d5b	0	0	2021	0	0	2022	NA	Bacteria	Acidobacteriota	Acidobacteriae	Acidobacteriales	Acidobacteriaceae	NA	NA
6b7ed0a493b9b1e4f9d9cf63d973378a	0	0	2021	0.000379319	0.0160931	2022	NA	Bacteria	Acidobacteriota	Acidobacteriae	Acidobacteriales	Acidobacteriaceae	Edaphobacter_415872	Edaphobacter dinghuensis						6b7ed0a493b9b1e4f9d9cf63d973378a	0	0	2021	0	0	2022	NA	Bacteria	Acidobacteriota	Acidobacteriae	Acidobacteriales	Acidobacteriaceae	Edaphobacter_415872	Edaphobacter dinghuensis
d650fa40918dd9dcf2a7d63dd4eed2e5	0	0	2021	0	0	2022	NA	Bacteria	Acidobacteriota	Acidobacteriae	Acidobacteriales	Acidobacteriaceae	Granulicella_A_416163	Granulicella_A_416163 cerasi						d650fa40918dd9dcf2a7d63dd4eed2e5	0.00105777	0.039578	2021	0	0	2022	0	Bacteria	Acidobacteriota	Acidobacteriae	Acidobacteriales	Acidobacteriaceae	Granulicella_A_416163	Granulicella_A_416163 cerasi
1f8ac18ef2bea28dafcf6fd43d595d1f	0	0	2021	0	0	2022	NA	Bacteria	Acidobacteriota	Acidobacteriae	Acidobacteriales	Acidobacteriaceae	Granulicella_A_416163	Granulicella_A_416163 cerasi						1f8ac18ef2bea28dafcf6fd43d595d1f	0	0	2021	0.00104475	0.0443249	2022	NA	Bacteria	Acidobacteriota	Acidobacteriae	Acidobacteriales	Acidobacteriaceae	Granulicella_A_416163	Granulicella_A_416163 cerasi
098b902476b352e32a8d47b4451a79b7	0.000961049	0.0359591	2021	0	0	2022	0	Bacteria	Acidobacteriota	Acidobacteriae	Acidobacteriales	Acidobacteriaceae	Granulicella_A_416163	Granulicella_A_416163 cerasi						098b902476b352e32a8d47b4451a79b7	0	0	2021	0	0	2022	NA	Bacteria	Acidobacteriota	Acidobacteriae	Acidobacteriales	Acidobacteriaceae	Granulicella_A_416163	Granulicella_A_416163 cerasi
66903552e1640b2cfd3c06d111ada008	0.000549171	0.0205481	2021	0.000909814	0.0265772	2022	1.65671	Bacteria	Acidobacteriota	Acidobacteriae	Acidobacteriales	Acidobacteriaceae	Edaphobacter_415416	NA						66903552e1640b2cfd3c06d111ada008	0	0	2021	0.0024138	0.0842301	2022	NA	Bacteria	Acidobacteriota	Acidobacteriae	Acidobacteriales	Acidobacteriaceae	Edaphobacter_415416	NA
f22af0ca5e8fa50f6a45ad742f7ae9dc	0.00352536	0.069264	2021	0.000222128	0.00942409	2022	0.0630086	Bacteria	Acidobacteriota	Acidobacteriae	Acidobacteriales	Acidobacteriaceae	Edaphobacter_415416	NA						f22af0ca5e8fa50f6a45ad742f7ae9dc	0.00152788	0.0571682	2021	0.00272957	0.0664525	2022	1.7865	Bacteria	Acidobacteriota	Acidobacteriae	Acidobacteriales	Acidobacteriaceae	Edaphobacter_415416	NA
886dfe5016fc8fbed4ad1640e8df08b1	0.00105325	0.0394089	2021	0	0	2022	0	Bacteria	Acidobacteriota	Acidobacteriae	Acidobacteriales	Acidobacteriaceae	Edaphobacter_415416	NA						886dfe5016fc8fbed4ad1640e8df08b1	0	0	2021	0	0	2022	NA	Bacteria	Acidobacteriota	Acidobacteriae	Acidobacteriales	Acidobacteriaceae	Edaphobacter_415416	NA
e02699b9bba909c69fadc33746ce1f0c	0.000375567	0.0140524	2021	0	0	2022	0	Bacteria	Acidobacteriota	Acidobacteriae	Acidobacteriales	Acidobacteriaceae	Edaphobacter_415416	NA						e02699b9bba909c69fadc33746ce1f0c	0.00113846	0.0425972	2021	0.00203453	0.0686628	2022	1.78709	Bacteria	Acidobacteriota	Acidobacteriae	Acidobacteriales	Acidobacteriaceae	Edaphobacter_415416	NA
8dca0092d1544aaec045f900d725b62e	0	0	2021	0	0	2022	NA	Bacteria	Acidobacteriota	Acidobacteriae	Acidobacteriales	Acidobacteriaceae	NA	NA						8dca0092d1544aaec045f900d725b62e	0	0	2021	0.000425644	0.0180586	2022	NA	Bacteria	Acidobacteriota	Acidobacteriae	Acidobacteriales	Acidobacteriaceae	NA	NA
584429812b04f46ccdbce72fa0d85e91	0.00581771	0.0915322	2021	0.000858112	0.0249748	2022	0.1475	Bacteria	Acidobacteriota	Acidobacteriae	Acidobacteriales	Acidobacteriaceae	Telmatobacter	Telmatobacter bradus						584429812b04f46ccdbce72fa0d85e91	0.00560919	0.111532	2021	0.00523002	0.124449	2022	0.932403	Bacteria	Acidobacteriota	Acidobacteriae	Acidobacteriales	Acidobacteriaceae	Telmatobacter	Telmatobacter bradus
d836e45ec84e0418906cfafc52d98e6a	0.00322638	0.12072	2021	0	0	2022	0	Bacteria	Acidobacteriota	Acidobacteriae	Acidobacteriales	Acidobacteriaceae	Terracidiphilus_417258	NA						d836e45ec84e0418906cfafc52d98e6a	0.00270318	0.101144	2021	0	0	2022	0	Bacteria	Acidobacteriota	Acidobacteriae	Acidobacteriales	Acidobacteriaceae	Terracidiphilus_417258	NA
cd8465b0077679ebb097836d783b6d40	0.000697482	0.0260974	2021	0	0	2022	0	Bacteria	Acidobacteriota	Acidobacteriae	Acidobacteriales	Acidobacteriaceae	Terracidiphilus_417258	NA						cd8465b0077679ebb097836d783b6d40	0	0	2021	0	0	2022	NA	Bacteria	Acidobacteriota	Acidobacteriae	Acidobacteriales	Acidobacteriaceae	Terracidiphilus_417258	NA
3da6c5648eaafa9fdf6d967cb4fe6955	0	0	2021	0	0	2022	NA	Bacteria	Acidobacteriota	Acidobacteriae	Acidobacteriales	Acidobacteriaceae	Terracidiphilus_417258	NA						3da6c5648eaafa9fdf6d967cb4fe6955	0	0	2021	0.00158983	0.0674509	2022	NA	Bacteria	Acidobacteriota	Acidobacteriae	Acidobacteriales	Acidobacteriaceae	Terracidiphilus_417258	NA
1705452dae4967317ff9ebabd0bb0f16	0.0115973	0.29386	2021	0.000891373	0.026373	2022	0.0768605	Bacteria	Acidobacteriota	Acidobacteriae	Acidobacteriales	Acidobacteriaceae	KBS-83	KBS-83 sp000381585						1705452dae4967317ff9ebabd0bb0f16	0.00238173	0.0633079	2021	0.00222351	0.082987	2022	0.933571	Bacteria	Acidobacteriota	Acidobacteriae	Acidobacteriales	Acidobacteriaceae	KBS-83	KBS-83 sp000381585
50b46992b58ab11afe49c18841b68eeb	0.000485018	0.0181477	2021	0	0	2022	0	Bacteria	Acidobacteriota	Acidobacteriae	Acidobacteriales	Acidobacteriaceae	KBS-83	NA						50b46992b58ab11afe49c18841b68eeb	0	0	2021	0	0	2022	NA	Bacteria	Acidobacteriota	Acidobacteriae	Acidobacteriales	Acidobacteriaceae	KBS-83	NA
c2278c9c5a82f9b7f93996ea139b9ca5	0	0	2021	0	0	2022	NA	Bacteria	Acidobacteriota	Acidobacteriae	Acidobacteriales	Koribacteraceae	Koribacter	NA						c2278c9c5a82f9b7f93996ea139b9ca5	0	0	2021	0.000702301	0.0205424	2022	NA	Bacteria	Acidobacteriota	Acidobacteriae	Acidobacteriales	Koribacteraceae	Koribacter	NA
417704d913ed578262c4d75d655c2707	0	0	2021	0.000665461	0.0282331	2022	NA	Bacteria	Acidobacteriota	Acidobacteriae	Acidobacteriales	SbA1	NA	NA						417704d913ed578262c4d75d655c2707	0	0	2021	0.00117125	0.0496919	2022	NA	Bacteria	Acidobacteriota	Acidobacteriae	Acidobacteriales	SbA1	NA	NA
30730394c0ec7c905d7180e69b3874cb	0	0	2021	0	0	2022	NA	Bacteria	Acidobacteriota	Acidobacteriae	Acidobacteriales	SbA1	NA	NA						30730394c0ec7c905d7180e69b3874cb	0	0	2021	0.00139649	0.0592481	2022	NA	Bacteria	Acidobacteriota	Acidobacteriae	Acidobacteriales	SbA1	NA	NA
26b6815dc0f5a0ab15b94395c59ec992	0	0	2021	0	0	2022	NA	Bacteria	Acidobacteriota	Acidobacteriae	Acidobacteriales	SbA1	NA	NA						26b6815dc0f5a0ab15b94395c59ec992	0	0	2021	0.000630673	0.0267572	2022	NA	Bacteria	Acidobacteriota	Acidobacteriae	Acidobacteriales	SbA1	NA	NA
d2e574c14e4f365249e2f927b53973af	0.000533815	0.0199735	2021	0	0	2022	0	Bacteria	Acidobacteriota	Acidobacteriae	Acidobacteriales	SbA1	Gp1-AA122	Gp1-AA122 sp003225055						d2e574c14e4f365249e2f927b53973af	0	0	2021	0	0	2022	NA	Bacteria	Acidobacteriota	Acidobacteriae	Acidobacteriales	SbA1	Gp1-AA122	Gp1-AA122 sp003225055
70a4160c609c71dd6bad4ce69d4cc927	0	0	2021	0	0	2022	NA	Bacteria	Acidobacteriota	Acidobacteriae	Acidobacteriales	SbA1	NA	NA						70a4160c609c71dd6bad4ce69d4cc927	0	0	2021	0.000585625	0.024846	2022	NA	Bacteria	Acidobacteriota	Acidobacteriae	Acidobacteriales	SbA1	NA	NA
6e1ab23dd73ac2e7b6b35fe21a38246f	0.00164354	0.0419576	2021	0.00262344	0.0514089	2022	1.59622	Bacteria	Acidobacteriota	Acidobacteriae	Acidobacteriales	SbA1	NA	NA						6e1ab23dd73ac2e7b6b35fe21a38246f	0.00266204	0.0674995	2021	0.00175314	0.0417969	2022	0.658571	Bacteria	Acidobacteriota	Acidobacteriae	Acidobacteriales	SbA1	NA	NA
58ee08521b25b5e6c48bf123ac734808	0	0	2021	0	0	2022	NA	Bacteria	Acidobacteriota	Acidobacteriae	Acidobacteriales	SbA1	NA	NA						58ee08521b25b5e6c48bf123ac734808	0	0	2021	0.000450481	0.0191123	2022	NA	Bacteria	Acidobacteriota	Acidobacteriae	Acidobacteriales	SbA1	NA	NA
a05aac892ab4a3253f05d8094104c081	0	0	2021	0.000726463	0.0308212	2022	NA	Bacteria	Acidobacteriota	Acidobacteriae	Acidobacteriales	SbA1	NA	NA						a05aac892ab4a3253f05d8094104c081	0	0	2021	0.00288308	0.122319	2022	NA	Bacteria	Acidobacteriota	Acidobacteriae	Acidobacteriales	SbA1	NA	NA
8780e49791921adab5b9b414586486b2	0.000590177	0.0220824	2021	0	0	2022	0	Bacteria	Acidobacteriota	Acidobacteriae	Acidobacteriales	SbA1	NA	NA						8780e49791921adab5b9b414586486b2	0	0	2021	0	0	2022	NA	Bacteria	Acidobacteriota	Acidobacteriae	Acidobacteriales	SbA1	NA	NA
1759dcfbbbe4a65b9bfce01deb1f26f3	0.00434163	0.162449	2021	0	0	2022	0	Bacteria	Acidobacteriota	Acidobacteriae	Acidobacteriales	SbA1	NA	NA						1759dcfbbbe4a65b9bfce01deb1f26f3	0	0	2021	0	0	2022	NA	Bacteria	Acidobacteriota	Acidobacteriae	Acidobacteriales	SbA1	NA	NA
6ef3de435b207989c4fd1c3006c9a3bc	0.00293506	0.0615314	2021	0	0	2022	0	Bacteria	Acidobacteriota	Acidobacteriae	Acidobacteriales	SbA1	NA	NA						6ef3de435b207989c4fd1c3006c9a3bc	0.00167655	0.0426257	2021	0.00136271	0.057815	2022	0.812808	Bacteria	Acidobacteriota	Acidobacteriae	Acidobacteriales	SbA1	NA	NA
c151b8410e528ff28a31081d8860f133	0	0	2021	0	0	2022	NA	Bacteria	Acidobacteriota	Acidobacteriae	Acidobacteriales	SbA1	NA	NA						c151b8410e528ff28a31081d8860f133	0	0	2021	0.00094601	0.0401358	2022	NA	Bacteria	Acidobacteriota	Acidobacteriae	Acidobacteriales	SbA1	NA	NA
2bc7a188a72e2548bcae72c352759be5	0	0	2021	0	0	2022	NA	Bacteria	Acidobacteriota	Acidobacteriae	Acidobacteriales	SbA1	NA	NA						2bc7a188a72e2548bcae72c352759be5	0	0	2021	0.000810866	0.0344021	2022	NA	Bacteria	Acidobacteriota	Acidobacteriae	Acidobacteriales	SbA1	NA	NA
152aa34b297985988d9f1a78aafdd642	0.00695981	0.192623	2021	0	0	2022	0	Bacteria	Acidobacteriota	Acidobacteriae	Acidobacteriales	SbA1	Gp1-AA122	NA						152aa34b297985988d9f1a78aafdd642	0	0	2021	0.00239769	0.0698039	2022	NA	Bacteria	Acidobacteriota	Acidobacteriae	Acidobacteriales	SbA1	Gp1-AA122	NA
008da094556353d2f78f850b476bfd3a	0.0010297	0.0385277	2021	0	0	2022	0	Bacteria	Acidobacteriota	Acidobacteriae	Acidobacteriales	SbA1	Gp1-AA122	NA						008da094556353d2f78f850b476bfd3a	0	0	2021	0	0	2022	NA	Bacteria	Acidobacteriota	Acidobacteriae	Acidobacteriales	SbA1	Gp1-AA122	NA
e9ddcbef0c80edce5f765d1952835f2e	0.0263698	0.258299	2021	0.0233766	0.28359	2022	0.886491	Bacteria	Acidobacteriota	Acidobacteriae	Acidobacteriales	SbA1	Bog-209	NA						e9ddcbef0c80edce5f765d1952835f2e	0.0193664	0.270785	2021	0.0204249	0.291652	2022	1.05466	Bacteria	Acidobacteriota	Acidobacteriae	Acidobacteriales	SbA1	Bog-209	NA
37479cf1005182feda0a43bbc152d603	0	0	2021	0	0	2022	NA	Bacteria	Acidobacteriota	Acidobacteriae	Acidobacteriales	SbA1	Gp1-AA133	NA						37479cf1005182feda0a43bbc152d603	0.00804225	0.300913	2021	0	0	2022	0	Bacteria	Acidobacteriota	Acidobacteriae	Acidobacteriales	SbA1	Gp1-AA133	NA
92a1d0e21b21f89268cfbfe230b15290	0.000375567	0.0140524	2021	0.00245288	0.0572002	2022	6.53113	Bacteria	Acidobacteriota	Acidobacteriae	Acidobacteriales	SbA1	Bog-209	Bog-209 sp003132405						92a1d0e21b21f89268cfbfe230b15290	0	0	2021	0.00527003	0.119216	2022	NA	Bacteria	Acidobacteriota	Acidobacteriae	Acidobacteriales	SbA1	Bog-209	Bog-209 sp003132405
cfd3aeb11c877c8184dd734d86a987db	0.0019221	0.0719183	2021	0	0	2022	0	Bacteria	Acidobacteriota	Acidobacteriae	Acidobacteriales	SbA1	Bog-209	NA						cfd3aeb11c877c8184dd734d86a987db	0	0	2021	0	0	2022	NA	Bacteria	Acidobacteriota	Acidobacteriae	Acidobacteriales	SbA1	Bog-209	NA
4b8e45b195db6ed56c2861497f2eed57	0	0	2021	0	0	2022	NA	Bacteria	Acidobacteriota	Acidobacteriae	Acidobacteriales	SbA1	Gp1-AA133	Gp1-AA133 sp003225465						4b8e45b195db6ed56c2861497f2eed57	0	0	2021	0.00252269	0.107029	2022	NA	Bacteria	Acidobacteriota	Acidobacteriae	Acidobacteriales	SbA1	Gp1-AA133	Gp1-AA133 sp003225465
43d15c24ece8d0d6237b6c5ad93b7083	0	0	2021	0	0	2022	NA	Bacteria	Acidobacteriota	Acidobacteriae	Acidobacteriales	SbA1	NA	NA						43d15c24ece8d0d6237b6c5ad93b7083	0	0	2021	0.000950894	0.0285723	2022	NA	Bacteria	Acidobacteriota	Acidobacteriae	Acidobacteriales	SbA1	NA	NA
037e3bbd08a3e359e38a1fc241d716c3	0	0	2021	0	0	2022	NA	Bacteria	Acidobacteriota	Acidobacteriae	Acidobacteriales	SbA1	NA	NA						037e3bbd08a3e359e38a1fc241d716c3	0	0	2021	0.000855914	0.0363133	2022	NA	Bacteria	Acidobacteriota	Acidobacteriae	Acidobacteriales	SbA1	NA	NA
79714d3aed87b3dcfa2cc776f08149cb	0	0	2021	0	0	2022	NA	Bacteria	Acidobacteriota	Acidobacteriae	Acidobacteriales	SbA1	Gp1-AA133	Gp1-AA133 sp003225465						79714d3aed87b3dcfa2cc776f08149cb	0	0	2021	0.00171183	0.0726267	2022	NA	Bacteria	Acidobacteriota	Acidobacteriae	Acidobacteriales	SbA1	Gp1-AA133	Gp1-AA133 sp003225465
c3dc98b3bd1c2d1a633fdacb21050660	0.00219668	0.0821923	2021	0	0	2022	0	Bacteria	Acidobacteriota	Acidobacteriae	Acidobacteriales	SbA1	NA	NA						c3dc98b3bd1c2d1a633fdacb21050660	0.00102461	0.0383375	2021	0.00154441	0.0655237	2022	1.50731	Bacteria	Acidobacteriota	Acidobacteriae	Acidobacteriales	SbA1	NA	NA
65162a4c593ececd74c5d13682fb0cea	0.00246801	0.0923446	2021	0	0	2022	0	Bacteria	Acidobacteriota	Acidobacteriae	Acidobacteriales	SbA1	NA	NA						65162a4c593ececd74c5d13682fb0cea	0	0	2021	0.00126424	0.053637	2022	NA	Bacteria	Acidobacteriota	Acidobacteriae	Acidobacteriales	SbA1	NA	NA
01d172707127d6ac3b66566d58ed0020	0	0	2021	0.000416715	0.0176797	2022	NA	Bacteria	Acidobacteriota	Acidobacteriae	Acidobacteriales	SbA1	Gp1-AA133	NA						01d172707127d6ac3b66566d58ed0020	0	0	2021	0	0	2022	NA	Bacteria	Acidobacteriota	Acidobacteriae	Acidobacteriales	SbA1	Gp1-AA133	NA
81d22ae2bf08d0b248bfbc94549f7331	0.0336423	0.475561	2021	0.0523044	0.604495	2022	1.55472	Bacteria	Acidobacteriota	Acidobacteriae	Acidobacteriales	SbA1	NA	NA						81d22ae2bf08d0b248bfbc94549f7331	0.0401087	0.558361	2021	0.0550602	0.750744	2022	1.37277	Bacteria	Acidobacteriota	Acidobacteriae	Acidobacteriales	SbA1	NA	NA
2267131d43e7840364261a77c11a9dc9	0.0022534	0.0843146	2021	0	0	2022	0	Bacteria	Acidobacteriota	Acidobacteriae	Acidobacteriales	SbA1	NA	NA						2267131d43e7840364261a77c11a9dc9	0	0	2021	0	0	2022	NA	Bacteria	Acidobacteriota	Acidobacteriae	Acidobacteriales	SbA1	NA	NA
10899f163f50910c81958ccea817d12d	0.00248167	0.0928555	2021	0	0	2022	0	Bacteria	Acidobacteriota	Acidobacteriae	Acidobacteriales	SbA1	NA	NA						10899f163f50910c81958ccea817d12d	0	0	2021	0	0	2022	NA	Bacteria	Acidobacteriota	Acidobacteriae	Acidobacteriales	SbA1	NA	NA
d84700c9cd29b9aa93edcc38d37ade83	0.00569058	0.130031	2021	0.00280948	0.0883996	2022	0.493707	Bacteria	Acidobacteriota	Acidobacteriae	Acidobacteriales	SbA1	NA	NA						d84700c9cd29b9aa93edcc38d37ade83	0.00430237	0.124762	2021	0.0107945	0.185297	2022	2.50896	Bacteria	Acidobacteriota	Acidobacteriae	Acidobacteriales	SbA1	NA	NA
4b65f19455726e2b1cb50df9572c0029	0	0	2021	0	0	2022	NA	Bacteria	Acidobacteriota	Acidobacteriae	Acidobacteriales	SbA1	NA	NA						4b65f19455726e2b1cb50df9572c0029	0	0	2021	0.000825833	0.0350371	2022	NA	Bacteria	Acidobacteriota	Acidobacteriae	Acidobacteriales	SbA1	NA	NA
3b811603e75fadced88f1afd7a2f33f2	0	0	2021	0	0	2022	NA	Bacteria	Acidobacteriota	Acidobacteriae	Acidobacteriales	SbA1	NA	NA						3b811603e75fadced88f1afd7a2f33f2	0	0	2021	0.000855914	0.0363133	2022	NA	Bacteria	Acidobacteriota	Acidobacteriae	Acidobacteriales	SbA1	NA	NA
737a8b74bc994810c8821d68c2820e41	0.000392354	0.0146805	2021	0	0	2022	0	Bacteria	Acidobacteriota	Acidobacteriae	2-12-FULL-54-10	2-12-FULL-54-10	SHUM01	SHUM01 sp009691245						737a8b74bc994810c8821d68c2820e41	0	0	2021	0	0	2022	NA	Bacteria	Acidobacteriota	Acidobacteriae	2-12-FULL-54-10	2-12-FULL-54-10	SHUM01	SHUM01 sp009691245
4abd0ed15b18880181367c95c833bb06	0	0	2021	0.000509319	0.0216086	2022	NA	Bacteria	Acidobacteriota	Acidobacteriae	2-12-FULL-54-10	2-12-FULL-54-10	SHUM01	SHUM01 sp009691245						4abd0ed15b18880181367c95c833bb06	0	0	2021	0.00319917	0.0875515	2022	NA	Bacteria	Acidobacteriota	Acidobacteriae	2-12-FULL-54-10	2-12-FULL-54-10	SHUM01	SHUM01 sp009691245
a70c6a4b98f3f25fa9e9751b0526d728	0.000967697	0.0258984	2021	0.0015865	0.0487829	2022	1.63946	Bacteria	Acidobacteriota	Acidobacteriae	2-12-FULL-54-10	2-12-FULL-54-10	SHUM01	NA						a70c6a4b98f3f25fa9e9751b0526d728	0	0	2021	0.000719429	0.021117	2022	NA	Bacteria	Acidobacteriota	Acidobacteriae	2-12-FULL-54-10	2-12-FULL-54-10	SHUM01	NA
817e7253f1d31e04696d32ce6b2d8537	0.000107305	0.00401498	2021	0	0	2022	0	Bacteria	Acidobacteriota	Acidobacteriae	2-12-FULL-54-10	2-12-FULL-54-10	SHUM01	NA						817e7253f1d31e04696d32ce6b2d8537	0	0	2021	0	0	2022	NA	Bacteria	Acidobacteriota	Acidobacteriae	2-12-FULL-54-10	2-12-FULL-54-10	SHUM01	NA
b25e519f638789ac806cec75bd260b5f	0.00160144	0.0599206	2021	0.00136367	0.0423889	2022	0.851523	Bacteria	Acidobacteriota	Acidobacteriae	2-12-FULL-54-10	2-12-FULL-54-10	SHUM01	NA						b25e519f638789ac806cec75bd260b5f	0.0142419	0.382168	2021	0	0	2022	0	Bacteria	Acidobacteriota	Acidobacteriae	2-12-FULL-54-10	2-12-FULL-54-10	SHUM01	NA
50ad0a0a3ec99ec84e4f9096f2b40ce8	0	0	2021	0	0	2022	NA	Bacteria	Acidobacteriota	Acidobacteriae	2-12-FULL-54-10	2-12-FULL-54-10	SHUM01	NA						50ad0a0a3ec99ec84e4f9096f2b40ce8	0	0	2021	0.00328187	0.115751	2022	NA	Bacteria	Acidobacteriota	Acidobacteriae	2-12-FULL-54-10	2-12-FULL-54-10	SHUM01	NA
84fcb3c74a4ef162f8fb13c991d1b831	0	0	2021	0.000122947	0.00521621	2022	NA	Bacteria	Acidobacteriota	Blastocatellia	Pyrinomonadales	Pyrinomonadaceae_433871	UBA11740	NA						84fcb3c74a4ef162f8fb13c991d1b831	0	0	2021	0	0	2022	NA	Bacteria	Acidobacteriota	Blastocatellia	Pyrinomonadales	Pyrinomonadaceae_433871	UBA11740	NA
847967e9b9b06ca88b7e455d4f9a9778	0	0	2021	0	0	2022	NA	Bacteria	Acidobacteriota	Blastocatellia	Pyrinomonadales	Pyrinomonadaceae_433912	QHXM01	NA						847967e9b9b06ca88b7e455d4f9a9778	0	0	2021	0.000879809	0.0373271	2022	NA	Bacteria	Acidobacteriota	Blastocatellia	Pyrinomonadales	Pyrinomonadaceae_433912	QHXM01	NA
beb531a6896abb0a77cfcd68c4d7f76a	0.000879637	0.0243754	2021	0	0	2022	0	Bacteria	Acidobacteriota	Blastocatellia	Pyrinomonadales	Pyrinomonadaceae_426821	OLB17_426821	OLB17 sp001567505						beb531a6896abb0a77cfcd68c4d7f76a	0.000419878	0.0157104	2021	0.000256223	0.0108706	2022	0.610232	Bacteria	Acidobacteriota	Blastocatellia	Pyrinomonadales	Pyrinomonadaceae_426821	OLB17_426821	OLB17 sp001567505
a7483633986cacbc50122b8393ec874b	0.00103062	0.0262046	2021	0.00173114	0.0537321	2022	1.67971	Bacteria	Acidobacteriota	Blastocatellia	Pyrinomonadales	Pyrinomonadaceae_426821	OLB17_426821	OLB17 sp001567505						a7483633986cacbc50122b8393ec874b	0	0	2021	0.000967872	0.0310458	2022	NA	Bacteria	Acidobacteriota	Blastocatellia	Pyrinomonadales	Pyrinomonadaceae_426821	OLB17_426821	OLB17 sp001567505
175c24d23a51170331c04d841ee50083	0	0	2021	0	0	2022	NA	Bacteria	Acidobacteriota	Blastocatellia	Pyrinomonadales	Pyrinomonadaceae_426821	OLB17_426821	OLB17 sp001567505						175c24d23a51170331c04d841ee50083	0.000531542	0.0198885	2021	0	0	2022	0	Bacteria	Acidobacteriota	Blastocatellia	Pyrinomonadales	Pyrinomonadaceae_426821	OLB17_426821	OLB17 sp001567505
ad8f9ff9efe6657273e9b437de749793	0.0023352	0.0873752	2021	0	0	2022	0	Bacteria	Acidobacteriota	Blastocatellia	Pyrinomonadales	Pyrinomonadaceae_426821	OLB17_426821	NA						ad8f9ff9efe6657273e9b437de749793	0	0	2021	0	0	2022	NA	Bacteria	Acidobacteriota	Blastocatellia	Pyrinomonadales	Pyrinomonadaceae_426821	OLB17_426821	NA
5bcc3d90ac0cb4ccf792c2895c25fdab	0.00764901	0.168076	2021	0.000257882	0.010941	2022	0.0337145	Bacteria	Acidobacteriota	Blastocatellia	Pyrinomonadales	Blastocatellaceae_426820	Stenotrophobacter_424270	NA						5bcc3d90ac0cb4ccf792c2895c25fdab	0.00446618	0.0760249	2021	0.00575279	0.160876	2022	1.28808	Bacteria	Acidobacteriota	Blastocatellia	Pyrinomonadales	Blastocatellaceae_426820	Stenotrophobacter_424270	NA
e17bfa2c6653b5bb4809537423031523	0.000336303	0.0125833	2021	0	0	2022	0	Bacteria	Acidobacteriota	Blastocatellia	Pyrinomonadales	Blastocatellaceae_426820	Stenotrophobacter_424270	NA						e17bfa2c6653b5bb4809537423031523	0	0	2021	0	0	2022	NA	Bacteria	Acidobacteriota	Blastocatellia	Pyrinomonadales	Blastocatellaceae_426820	Stenotrophobacter_424270	NA
5dba427cd4d01790fb7aba65b6ac1501	0	0	2021	0	0	2022	NA	Bacteria	Acidobacteriota	Blastocatellia	Pyrinomonadales	Blastocatellaceae_426820	Tellurimicrobium	Tellurimicrobium multivorans						5dba427cd4d01790fb7aba65b6ac1501	0	0	2021	0.000948176	0.0402277	2022	NA	Bacteria	Acidobacteriota	Blastocatellia	Pyrinomonadales	Blastocatellaceae_426820	Tellurimicrobium	Tellurimicrobium multivorans
64875e5db0ee8d79bfa6db8c3b63852b	0.000823756	0.0308221	2021	0	0	2022	0	Bacteria	Acidobacteriota	Blastocatellia	Pyrinomonadales	Pyrinomonadaceae_426821	OLB17_426821	OLB17 sp001567505						64875e5db0ee8d79bfa6db8c3b63852b	0	0	2021	0.00279331	0.103499	2022	NA	Bacteria	Acidobacteriota	Blastocatellia	Pyrinomonadales	Pyrinomonadaceae_426821	OLB17_426821	OLB17 sp001567505
c73386e21dace4ec256eb7acb80c4a2f	0.0178294	0.421632	2021	0.000860631	0.0365135	2022	0.0482704	Bacteria	Acidobacteriota	Blastocatellia	Pyrinomonadales	Blastocatellaceae_426820	Tellurimicrobium	Tellurimicrobium multivorans						c73386e21dace4ec256eb7acb80c4a2f	0.00565414	0.163098	2021	0.0314174	0.548201	2022	5.55654	Bacteria	Acidobacteriota	Blastocatellia	Pyrinomonadales	Blastocatellaceae_426820	Tellurimicrobium	Tellurimicrobium multivorans
6e1b7959b78c3d6a56eb8491d37b7d5b	0.0147616	0.552327	2021	0	0	2022	0	Bacteria	Acidobacteriota	Blastocatellia	Pyrinomonadales	Blastocatellaceae_426820	Tellurimicrobium	Tellurimicrobium multivorans						6e1b7959b78c3d6a56eb8491d37b7d5b	0	0	2021	0	0	2022	NA	Bacteria	Acidobacteriota	Blastocatellia	Pyrinomonadales	Blastocatellaceae_426820	Tellurimicrobium	Tellurimicrobium multivorans
5896ffff4647c362fdbce3d46045f976	0.000420929	0.0157497	2021	0.000300863	0.0127645	2022	0.714758	Bacteria	Acidobacteriota	Blastocatellia	Pyrinomonadales	Blastocatellaceae_426820	Tellurimicrobium	Tellurimicrobium multivorans						5896ffff4647c362fdbce3d46045f976	0.000493746	0.0184743	2021	0	0	2022	0	Bacteria	Acidobacteriota	Blastocatellia	Pyrinomonadales	Blastocatellaceae_426820	Tellurimicrobium	Tellurimicrobium multivorans
7541341b7cdad1fa6552e1e784c7ebae	0	0	2021	0	0	2022	NA	Bacteria	Acidobacteriota	Blastocatellia	Pyrinomonadales	Blastocatellaceae_426820	Tellurimicrobium	Tellurimicrobium multivorans						7541341b7cdad1fa6552e1e784c7ebae	0.000807264	0.030205	2021	0	0	2022	0	Bacteria	Acidobacteriota	Blastocatellia	Pyrinomonadales	Blastocatellaceae_426820	Tellurimicrobium	Tellurimicrobium multivorans
a968ffe97bf565665889cfd1f990c9fa	0	0	2021	0	0	2022	NA	Bacteria	Acidobacteriota	Blastocatellia	Pyrinomonadales	Blastocatellaceae_430966	Aridibacter	NA						a968ffe97bf565665889cfd1f990c9fa	0.00167662	0.0627336	2021	0	0	2022	0	Bacteria	Acidobacteriota	Blastocatellia	Pyrinomonadales	Blastocatellaceae_430966	Aridibacter	NA
4f135ed5bae5425a14c23b76e5d1e066	0.00112101	0.0419444	2021	0.000717865	0.0304564	2022	0.640373	Bacteria	Acidobacteriota	Blastocatellia	Pyrinomonadales	Blastocatellaceae_430966	Aridibacter	NA						4f135ed5bae5425a14c23b76e5d1e066	0.00154661	0.057869	2021	0.0044468	0.0827815	2022	2.87518	Bacteria	Acidobacteriota	Blastocatellia	Pyrinomonadales	Blastocatellaceae_430966	Aridibacter	NA
d16f96b12f38c617276db24a9d0f3832	0	0	2021	0	0	2022	NA	Bacteria	Acidobacteriota	Blastocatellia	Pyrinomonadales	Blastocatellaceae_430966	NA	NA						d16f96b12f38c617276db24a9d0f3832	0.000404595	0.0151386	2021	0	0	2022	0	Bacteria	Acidobacteriota	Blastocatellia	Pyrinomonadales	Blastocatellaceae_430966	NA	NA
d9f9e12cc948dd1959636eb3afe2cf82	0.023586	0.578776	2021	0.000945568	0.0401171	2022	0.0400903	Bacteria	Acidobacteriota	Blastocatellia	Pyrinomonadales	Blastocatellaceae_426820	Tellurimicrobium	NA						d9f9e12cc948dd1959636eb3afe2cf82	0.0162765	0.39675	2021	0.0104529	0.191882	2022	0.642208	Bacteria	Acidobacteriota	Blastocatellia	Pyrinomonadales	Blastocatellaceae_426820	Tellurimicrobium	NA
e6e0985e43d59cd5636fb268a252c09b	0	0	2021	0	0	2022	NA	Bacteria	Acidobacteriota	Blastocatellia	Pyrinomonadales	Blastocatellaceae_426820	Tellurimicrobium	NA						e6e0985e43d59cd5636fb268a252c09b	0.00159463	0.0596654	2021	0	0	2022	0	Bacteria	Acidobacteriota	Blastocatellia	Pyrinomonadales	Blastocatellaceae_426820	Tellurimicrobium	NA
ac4f823c7dd42d6761d257e951fdadb5	0.0127768	0.478065	2021	0	0	2022	0	Bacteria	Acidobacteriota	Blastocatellia	Pyrinomonadales	Pyrinomonadaceae_426821	OLB17_426821	OLB17 sp001567505						ac4f823c7dd42d6761d257e951fdadb5	0	0	2021	0	0	2022	NA	Bacteria	Acidobacteriota	Blastocatellia	Pyrinomonadales	Pyrinomonadaceae_426821	OLB17_426821	OLB17 sp001567505
2974048a1415d93618467c41b92b4c64	0.00115294	0.0431389	2021	0	0	2022	0	Bacteria	Acidobacteriota	Blastocatellia	Pyrinomonadales	Pyrinomonadaceae_426821	OLB17_426821	OLB17 sp001567505						2974048a1415d93618467c41b92b4c64	0	0	2021	0.00608001	0.257953	2022	NA	Bacteria	Acidobacteriota	Blastocatellia	Pyrinomonadales	Pyrinomonadaceae_426821	OLB17_426821	OLB17 sp001567505
dd164f19ec4500b0238e10baf8d1bd06	0.00144862	0.0542022	2021	0	0	2022	0	Bacteria	Acidobacteriota	Blastocatellia	Pyrinomonadales	Pyrinomonadaceae_426821	OLB17_426821	OLB17 sp001567505						dd164f19ec4500b0238e10baf8d1bd06	0	0	2021	0	0	2022	NA	Bacteria	Acidobacteriota	Blastocatellia	Pyrinomonadales	Pyrinomonadaceae_426821	OLB17_426821	OLB17 sp001567505
18b0fda87e13ce6187107da930e187e2	0.000789243	0.0295308	2021	0.0102124	0.433276	2022	12.9395	Bacteria	Acidobacteriota	Blastocatellia	Pyrinomonadales	Pyrinomonadaceae_426821	OLB17_426821	OLB17 sp001567505						18b0fda87e13ce6187107da930e187e2	0	0	2021	0	0	2022	NA	Bacteria	Acidobacteriota	Blastocatellia	Pyrinomonadales	Pyrinomonadaceae_426821	OLB17_426821	OLB17 sp001567505
6e3eae7133184daa86a759e5e3135d26	0.00868556	0.220801	2021	0.00513909	0.124641	2022	0.591682	Bacteria	Acidobacteriota	Blastocatellia	Pyrinomonadales	Pyrinomonadaceae_426821	OLB17_426821	OLB17 sp001567505						6e3eae7133184daa86a759e5e3135d26	0.00653567	0.175816	2021	0.0214278	0.438846	2022	3.27859	Bacteria	Acidobacteriota	Blastocatellia	Pyrinomonadales	Pyrinomonadaceae_426821	OLB17_426821	OLB17 sp001567505
820da5c6410d4e2e443b272abf52dd3a	0.000999707	0.0374056	2021	0.00296736	0.107905	2022	2.96823	Bacteria	Acidobacteriota	Blastocatellia	Pyrinomonadales	Pyrinomonadaceae_426821	OLB17_426821	OLB17 sp001567505						820da5c6410d4e2e443b272abf52dd3a	0.00082291	0.0307905	2021	0	0	2022	0	Bacteria	Acidobacteriota	Blastocatellia	Pyrinomonadales	Pyrinomonadaceae_426821	OLB17_426821	OLB17 sp001567505
9ce5df184f42baba312a6084c5c71205	0	0	2021	0.00104506	0.0443383	2022	NA	Bacteria	Acidobacteriota	Blastocatellia	Pyrinomonadales	Pyrinomonadaceae_426821	OLB17_426821	OLB17 sp001567505						9ce5df184f42baba312a6084c5c71205	0.000993556	0.0371754	2021	0.0049955	0.211941	2022	5.02791	Bacteria	Acidobacteriota	Blastocatellia	Pyrinomonadales	Pyrinomonadaceae_426821	OLB17_426821	OLB17 sp001567505
0a5acea31997cce2aa970545898b7a8d	0	0	2021	0	0	2022	NA	Bacteria	Acidobacteriota	Blastocatellia	Pyrinomonadales	Pyrinomonadaceae_426821	OLB17_426821	OLB17 sp001567505						0a5acea31997cce2aa970545898b7a8d	0	0	2021	0.000812949	0.0344905	2022	NA	Bacteria	Acidobacteriota	Blastocatellia	Pyrinomonadales	Pyrinomonadaceae_426821	OLB17_426821	OLB17 sp001567505
c7b3b9d54a02f2c689f37d726ba9c4ec	0.00304129	0.10005	2021	0	0	2022	0	Bacteria	Acidobacteriota	Blastocatellia	Pyrinomonadales	Pyrinomonadaceae_426821	OLB17_426821	OLB17 sp001567505						c7b3b9d54a02f2c689f37d726ba9c4ec	0	0	2021	0.00121243	0.0353347	2022	NA	Bacteria	Acidobacteriota	Blastocatellia	Pyrinomonadales	Pyrinomonadaceae_426821	OLB17_426821	OLB17 sp001567505
dcd29b1b5dbc7626de6aa28a55ed5fc2	0.0010194	0.0381423	2021	0	0	2022	0	Bacteria	Acidobacteriota	Blastocatellia	Pyrinomonadales	Pyrinomonadaceae_426821	OLB17_426821	OLB17 sp001567505						dcd29b1b5dbc7626de6aa28a55ed5fc2	0	0	2021	0	0	2022	NA	Bacteria	Acidobacteriota	Blastocatellia	Pyrinomonadales	Pyrinomonadaceae_426821	OLB17_426821	OLB17 sp001567505
5de0e34493d3a63b50945479caa599fc	0.00121084	0.0453056	2021	0.000787129	0.033395	2022	0.650066	Bacteria	Acidobacteriota	Blastocatellia	Pyrinomonadales	Blastocatellaceae_426820	Tellurimicrobium	NA						5de0e34493d3a63b50945479caa599fc	0	0	2021	0.00143677	0.0609572	2022	NA	Bacteria	Acidobacteriota	Blastocatellia	Pyrinomonadales	Blastocatellaceae_426820	Tellurimicrobium	NA
1e60786466e7f65c4111bc9ae82ce851	0	0	2021	0	0	2022	NA	Bacteria	Acidobacteriota	Blastocatellia	Pyrinomonadales	Blastocatellaceae_430966	Aridibacter	Aridibacter famidurans						1e60786466e7f65c4111bc9ae82ce851	0	0	2021	0.00058713	0.0249098	2022	NA	Bacteria	Acidobacteriota	Blastocatellia	Pyrinomonadales	Blastocatellaceae_430966	Aridibacter	Aridibacter famidurans
a433809b00792ef7f616366c30a60d41	0.00841156	0.193441	2021	0.000888512	0.0376964	2022	0.10563	Bacteria	Acidobacteriota	Blastocatellia	Pyrinomonadales	Blastocatellaceae_426820	Tellurimicrobium	NA						a433809b00792ef7f616366c30a60d41	0.00351851	0.0897184	2021	0.00278896	0.0939592	2022	0.792654	Bacteria	Acidobacteriota	Blastocatellia	Pyrinomonadales	Blastocatellaceae_426820	Tellurimicrobium	NA
83be140d4c8eded6bdad682bfcfb3e95	0.00157887	0.0590757	2021	0.000285198	0.0120999	2022	0.180635	Bacteria	Acidobacteriota	Blastocatellia	Pyrinomonadales	Blastocatellaceae_426820	NA	NA						83be140d4c8eded6bdad682bfcfb3e95	0	0	2021	0.00590777	0.170993	2022	NA	Bacteria	Acidobacteriota	Blastocatellia	Pyrinomonadales	Blastocatellaceae_426820	NA	NA
a7334ca84591b8084cbbd5be31a4fcd4	0.000896809	0.0335555	2021	0.00196237	0.0345313	2022	2.18817	Bacteria	Acidobacteriota	Blastocatellia	Pyrinomonadales	Blastocatellaceae_430966	NA	NA						a7334ca84591b8084cbbd5be31a4fcd4	0	0	2021	0	0	2022	NA	Bacteria	Acidobacteriota	Blastocatellia	Pyrinomonadales	Blastocatellaceae_430966	NA	NA
bde47e7eeedd9493a44e86a8ef78a47d	0.000420929	0.0157497	2021	0.00056635	0.0240282	2022	1.34548	Bacteria	Acidobacteriota	Blastocatellia	Pyrinomonadales	Blastocatellaceae_430966	Blastocatella	Blastocatella fastidiosa						bde47e7eeedd9493a44e86a8ef78a47d	0	0	2021	0.000399428	0.0169463	2022	NA	Bacteria	Acidobacteriota	Blastocatellia	Pyrinomonadales	Blastocatellaceae_430966	Blastocatella	Blastocatella fastidiosa
25b97c1ec643615ca0870dde7a67e907	0.00097839	0.0250874	2021	0	0	2022	0	Bacteria	Acidobacteriota	Blastocatellia	Pyrinomonadales	Blastocatellaceae_430966	Blastocatella	Blastocatella fastidiosa						25b97c1ec643615ca0870dde7a67e907	0	0	2021	0.000821753	0.034864	2022	NA	Bacteria	Acidobacteriota	Blastocatellia	Pyrinomonadales	Blastocatellaceae_430966	Blastocatella	Blastocatella fastidiosa
d6db78893023677ae9bff069359c5446	0	0	2021	0	0	2022	NA	Bacteria	Acidobacteriota	Blastocatellia	Pyrinomonadales	Blastocatellaceae_430966	NA	NA						d6db78893023677ae9bff069359c5446	0.00039846	0.014909	2021	0	0	2022	0	Bacteria	Acidobacteriota	Blastocatellia	Pyrinomonadales	Blastocatellaceae_430966	NA	NA
03c4df71428ac659a6293dfd5a653576	0	0	2021	0	0	2022	NA	Bacteria	Acidobacteriota	Blastocatellia	Pyrinomonadales	Blastocatellaceae_430966	NA	NA						03c4df71428ac659a6293dfd5a653576	0.00627999	0.234976	2021	0	0	2022	0	Bacteria	Acidobacteriota	Blastocatellia	Pyrinomonadales	Blastocatellaceae_430966	NA	NA
1249ffa533a5c6f067cee8b59b780526	0.0108277	0.163557	2021	0.007549	0.21558	2022	0.697191	Bacteria	Acidobacteriota	Blastocatellia	Pyrinomonadales	Pyrinomonadaceae_427640	OLB17_427637	OLB17 sp003223025						1249ffa533a5c6f067cee8b59b780526	0.00392829	0.0695767	2021	0.0215231	0.373093	2022	5.479	Bacteria	Acidobacteriota	Blastocatellia	Pyrinomonadales	Pyrinomonadaceae_427640	OLB17_427637	OLB17 sp003223025
0e3d7b1ceb4a78c30c7ab95f2a2ef994	0.00171359	0.0469749	2021	0.000533107	0.0226178	2022	0.311106	Bacteria	Acidobacteriota	Blastocatellia	Pyrinomonadales	Pyrinomonadaceae_426821	OLB17_426821	OLB17 sp001567505						0e3d7b1ceb4a78c30c7ab95f2a2ef994	0	0	2021	0.000442482	0.0187729	2022	NA	Bacteria	Acidobacteriota	Blastocatellia	Pyrinomonadales	Pyrinomonadaceae_426821	OLB17_426821	OLB17 sp001567505
0fdcb1508f0f947f1bf8284605a996bb	0.0314413	0.338282	2021	0.00990324	0.200618	2022	0.314976	Bacteria	Acidobacteriota	Blastocatellia	Pyrinomonadales	Blastocatellaceae_427736	Stenotrophobacter_427736	Stenotrophobacter terrae						0fdcb1508f0f947f1bf8284605a996bb	0.00207505	0.0776414	2021	0.0240211	0.385454	2022	11.5761	Bacteria	Acidobacteriota	Blastocatellia	Pyrinomonadales	Blastocatellaceae_427736	Stenotrophobacter_427736	Stenotrophobacter terrae
de4c6bc76248191ccc84d20a0b9615c6	0	0	2021	0	0	2022	NA	Bacteria	Acidobacteriota	Blastocatellia	Pyrinomonadales	Pyrinomonadaceae_426821	OLB17_426821	NA						de4c6bc76248191ccc84d20a0b9615c6	0	0	2021	0.00659857	0.279954	2022	NA	Bacteria	Acidobacteriota	Blastocatellia	Pyrinomonadales	Pyrinomonadaceae_426821	OLB17_426821	NA
0a0efa71535b9e05996dbe361adaebc5	0.00451482	0.115071	2021	0.0012435	0.0363717	2022	0.275427	Bacteria	Acidobacteriota	Blastocatellia	Pyrinomonadales	Pyrinomonadaceae_426821	OLB17_426821	NA						0a0efa71535b9e05996dbe361adaebc5	0.00198105	0.0503576	2021	0.00160757	0.0383614	2022	0.811474	Bacteria	Acidobacteriota	Blastocatellia	Pyrinomonadales	Pyrinomonadaceae_426821	OLB17_426821	NA
2b0de25d30335857e28b5f5eb654aa21	0	0	2021	0	0	2022	NA	Bacteria	Acidobacteriota	Blastocatellia	Pyrinomonadales	Pyrinomonadaceae_427640	OLB17_427637	OLB17 sp003223025						2b0de25d30335857e28b5f5eb654aa21	0	0	2021	9.03276e-05	0.00383228	2022	NA	Bacteria	Acidobacteriota	Blastocatellia	Pyrinomonadales	Pyrinomonadaceae_427640	OLB17_427637	OLB17 sp003223025
ae004a40a1a9c10928475952fd8253ee	0.155373	2.09152	2021	0.0459385	0.461056	2022	0.295666	Bacteria	Acidobacteriota	Blastocatellia	Pyrinomonadales	Pyrinomonadaceae_427640	OLB17_427637	OLB17 sp003223025						ae004a40a1a9c10928475952fd8253ee	0.0819592	0.763329	2021	0.108863	1.1853	2022	1.32825	Bacteria	Acidobacteriota	Blastocatellia	Pyrinomonadales	Pyrinomonadaceae_427640	OLB17_427637	OLB17 sp003223025
612f43ff4e1d7efcd86959b81846932a	0.00679757	0.139684	2021	0.0142752	0.363243	2022	2.10005	Bacteria	Acidobacteriota	Blastocatellia	Pyrinomonadales	Pyrinomonadaceae_427640	OLB17_427637	OLB17 sp003223025						612f43ff4e1d7efcd86959b81846932a	0.0647229	2.26258	2021	0.0180767	0.337016	2022	0.279294	Bacteria	Acidobacteriota	Blastocatellia	Pyrinomonadales	Pyrinomonadaceae_427640	OLB17_427637	OLB17 sp003223025
01c924de6e1693b61135b7fb8a5d35ad	0	0	2021	0.0612745	2.59966	2022	NA	Bacteria	Acidobacteriota	Blastocatellia	Pyrinomonadales	Pyrinomonadaceae_427640	OLB17_427637	OLB17 sp003223025						01c924de6e1693b61135b7fb8a5d35ad	0	0	2021	0	0	2022	NA	Bacteria	Acidobacteriota	Blastocatellia	Pyrinomonadales	Pyrinomonadaceae_427640	OLB17_427637	OLB17 sp003223025
3a1243a61c5c605f172aafc6b0529d00	0	0	2021	0	0	2022	NA	Bacteria	Acidobacteriota	Blastocatellia	Pyrinomonadales	Pyrinomonadaceae_426821	OLB17_426821	OLB17 sp001567505						3a1243a61c5c605f172aafc6b0529d00	0	0	2021	0.000496802	0.0210775	2022	NA	Bacteria	Acidobacteriota	Blastocatellia	Pyrinomonadales	Pyrinomonadaceae_426821	OLB17_426821	OLB17 sp001567505
4b47dbf89535561e4565352bea3d4cc3	0	0	2021	0	0	2022	NA	Bacteria	Acidobacteriota	Blastocatellia	Pyrinomonadales	Pyrinomonadaceae_426821	OLB17_426821	OLB17 sp001567505						4b47dbf89535561e4565352bea3d4cc3	0	0	2021	0.000472938	0.0200651	2022	NA	Bacteria	Acidobacteriota	Blastocatellia	Pyrinomonadales	Pyrinomonadaceae_426821	OLB17_426821	OLB17 sp001567505
ef4e60d1042dba95321043a2807572fe	0.00992823	0.194595	2021	0	0	2022	0	Bacteria	Acidobacteriota	Blastocatellia	Pyrinomonadales	Pyrinomonadaceae_426821	OLB17_426821	OLB17 sp001567505						ef4e60d1042dba95321043a2807572fe	0.00251971	0.0942789	2021	0.00474533	0.140609	2022	1.88328	Bacteria	Acidobacteriota	Blastocatellia	Pyrinomonadales	Pyrinomonadaceae_426821	OLB17_426821	OLB17 sp001567505
560d168ebf9d246bcf4d6c45e0c8e1f2	0	0	2021	0	0	2022	NA	Bacteria	Acidobacteriota	Blastocatellia	Pyrinomonadales	Pyrinomonadaceae_426821	OLB17_426821	OLB17 sp001567505						560d168ebf9d246bcf4d6c45e0c8e1f2	0	0	2021	0.000316147	0.013413	2022	NA	Bacteria	Acidobacteriota	Blastocatellia	Pyrinomonadales	Pyrinomonadaceae_426821	OLB17_426821	OLB17 sp001567505
4920fb983eb58ec54e4d6814f4f9fdf4	0.000375567	0.0140524	2021	0	0	2022	0	Bacteria	Acidobacteriota	Blastocatellia	Pyrinomonadales	Pyrinomonadaceae_426821	OLB17_426821	OLB17 sp001567505						4920fb983eb58ec54e4d6814f4f9fdf4	0	0	2021	0	0	2022	NA	Bacteria	Acidobacteriota	Blastocatellia	Pyrinomonadales	Pyrinomonadaceae_426821	OLB17_426821	OLB17 sp001567505
fc9cbc8ee4de1921539d78006c78a586	0.00495182	0.102779	2021	0.00170111	0.0532476	2022	0.343532	Bacteria	Acidobacteriota	Blastocatellia	Pyrinomonadales	Pyrinomonadaceae_426821	OLB17_426821	OLB17 sp001567505						fc9cbc8ee4de1921539d78006c78a586	0	0	2021	0.00404815	0.107007	2022	NA	Bacteria	Acidobacteriota	Blastocatellia	Pyrinomonadales	Pyrinomonadaceae_426821	OLB17_426821	OLB17 sp001567505
0d0e0daa6dbfe215ea6562399d333780	0.0348134	0.490065	2021	0.00748533	0.221904	2022	0.215013	Bacteria	Acidobacteriota	Blastocatellia	Pyrinomonadales	Pyrinomonadaceae_426821	OLB17_426821	OLB17 sp001567505						0d0e0daa6dbfe215ea6562399d333780	0.00860535	0.172172	2021	0.0437866	0.718221	2022	5.0883	Bacteria	Acidobacteriota	Blastocatellia	Pyrinomonadales	Pyrinomonadaceae_426821	OLB17_426821	OLB17 sp001567505
5e10bd3ef098936cbd1b16a7ec105417	0.00682086	0.176178	2021	0.0202797	0.469623	2022	2.97319	Bacteria	Acidobacteriota	Blastocatellia	Pyrinomonadales	Pyrinomonadaceae_426821	OLB17_426821	OLB17 sp001567505						5e10bd3ef098936cbd1b16a7ec105417	0.0110823	0.220759	2021	0.00561451	0.111924	2022	0.506621	Bacteria	Acidobacteriota	Blastocatellia	Pyrinomonadales	Pyrinomonadaceae_426821	OLB17_426821	OLB17 sp001567505
bd5b8989f251e627de171f4fbc3f0bce	0.010564	0.144881	2021	0.00672731	0.135539	2022	0.636816	Bacteria	Acidobacteriota	Blastocatellia	Pyrinomonadales	Blastocatellaceae_426820	Tellurimicrobium	NA						bd5b8989f251e627de171f4fbc3f0bce	0.0105398	0.159619	2021	0.0028311	0.0685255	2022	0.26861	Bacteria	Acidobacteriota	Blastocatellia	Pyrinomonadales	Blastocatellaceae_426820	Tellurimicrobium	NA
91a8b18793782a84d6e8b3fa3c740f60	0	0	2021	0	0	2022	NA	Bacteria	Acidobacteriota	Blastocatellia	Pyrinomonadales	Blastocatellaceae_426820	Tellurimicrobium	NA						91a8b18793782a84d6e8b3fa3c740f60	0.00080919	0.0302771	2021	0	0	2022	0	Bacteria	Acidobacteriota	Blastocatellia	Pyrinomonadales	Blastocatellaceae_426820	Tellurimicrobium	NA
22a975c9f4995e6e62b64d9deb8b56d4	0	0	2021	0	0	2022	NA	Bacteria	Acidobacteriota	Blastocatellia	Pyrinomonadales	Pyrinomonadaceae_426821	OLB17_426821	OLB17 sp001567505						22a975c9f4995e6e62b64d9deb8b56d4	0	0	2021	0.000677457	0.0287421	2022	NA	Bacteria	Acidobacteriota	Blastocatellia	Pyrinomonadales	Pyrinomonadaceae_426821	OLB17_426821	OLB17 sp001567505
593859a5ec186547406e6f9842f5e487	0.00310766	0.0919321	2021	0.000666384	0.0282723	2022	0.214433	Bacteria	Acidobacteriota	Blastocatellia	Pyrinomonadales	Pyrinomonadaceae_426821	OLB17_426821	OLB17 sp001567505						593859a5ec186547406e6f9842f5e487	0.00105565	0.0394989	2021	0	0	2022	0	Bacteria	Acidobacteriota	Blastocatellia	Pyrinomonadales	Pyrinomonadaceae_426821	OLB17_426821	OLB17 sp001567505
cd0e5ce2a424b3fb0651a712bdc7d684	0.00121084	0.0453056	2021	0.000991572	0.0420688	2022	0.818909	Bacteria	Acidobacteriota	Blastocatellia	Pyrinomonadales	Pyrinomonadaceae_426821	OLB17_426821	OLB17 sp001567505						cd0e5ce2a424b3fb0651a712bdc7d684	0.000773307	0.0289345	2021	0.000898579	0.0284888	2022	1.162	Bacteria	Acidobacteriota	Blastocatellia	Pyrinomonadales	Pyrinomonadaceae_426821	OLB17_426821	OLB17 sp001567505
e7b09e0d320765fbdae607d911e5bded	0	0	2021	0	0	2022	NA	Bacteria	Acidobacteriota	Blastocatellia	Pyrinomonadales	Pyrinomonadaceae_426821	OLB17_426821	OLB17 sp001567505						e7b09e0d320765fbdae607d911e5bded	0.0017806	0.0480818	2021	0	0	2022	0	Bacteria	Acidobacteriota	Blastocatellia	Pyrinomonadales	Pyrinomonadaceae_426821	OLB17_426821	OLB17 sp001567505
271daf7ba912f7588bc6bc3b373c05f0	0	0	2021	0	0	2022	NA	Bacteria	Acidobacteriota	Blastocatellia	Pyrinomonadales	Pyrinomonadaceae_426821	OLB17_426821	OLB17 sp001567505						271daf7ba912f7588bc6bc3b373c05f0	0	0	2021	0.000565044	0.0239728	2022	NA	Bacteria	Acidobacteriota	Blastocatellia	Pyrinomonadales	Pyrinomonadaceae_426821	OLB17_426821	OLB17 sp001567505
65bff67e45da0ecde28dc201671d486d	0.000447948	0.0167607	2021	0	0	2022	0	Bacteria	Acidobacteriota	Blastocatellia	Pyrinomonadales	Pyrinomonadaceae_426821	OLB17_426821	OLB17 sp001567505						65bff67e45da0ecde28dc201671d486d	0	0	2021	0	0	2022	NA	Bacteria	Acidobacteriota	Blastocatellia	Pyrinomonadales	Pyrinomonadaceae_426821	OLB17_426821	OLB17 sp001567505
f8eb6a4417987e6b5b5fd9adb7b58972	0.00293517	0.0752621	2021	0.000902588	0.0382935	2022	0.307508	Bacteria	Acidobacteriota	Blastocatellia	Pyrinomonadales	Pyrinomonadaceae_426821	OLB17_426821	OLB17 sp001567505						f8eb6a4417987e6b5b5fd9adb7b58972	0.000910767	0.0340778	2021	0.0114268	0.259188	2022	12.5464	Bacteria	Acidobacteriota	Blastocatellia	Pyrinomonadales	Pyrinomonadaceae_426821	OLB17_426821	OLB17 sp001567505
99e3e4e3fc333cf39a76c5370889dabb	0.0280366	0.412138	2021	0.00577955	0.115271	2022	0.206143	Bacteria	Acidobacteriota	Blastocatellia	Pyrinomonadales	Pyrinomonadaceae_426821	OLB17_426821	OLB17 sp001567505						99e3e4e3fc333cf39a76c5370889dabb	0.00799847	0.125891	2021	0.00579245	0.140718	2022	0.724194	Bacteria	Acidobacteriota	Blastocatellia	Pyrinomonadales	Pyrinomonadaceae_426821	OLB17_426821	OLB17 sp001567505
5b96d89c7bd39623575acc549b3e97a2	0	0	2021	0.000922969	0.0391583	2022	NA	Bacteria	Acidobacteriota	Blastocatellia	Pyrinomonadales	Pyrinomonadaceae_426821	OLB17_426821	NA						5b96d89c7bd39623575acc549b3e97a2	0	0	2021	0	0	2022	NA	Bacteria	Acidobacteriota	Blastocatellia	Pyrinomonadales	Pyrinomonadaceae_426821	OLB17_426821	NA
652f2d223c1a52099662dbe3f050cd04	0.00140923	0.0358652	2021	0	0	2022	0	Bacteria	Acidobacteriota	Blastocatellia	Pyrinomonadales	Blastocatellaceae_430966	Aridibacter	NA						652f2d223c1a52099662dbe3f050cd04	0	0	2021	0	0	2022	NA	Bacteria	Acidobacteriota	Blastocatellia	Pyrinomonadales	Blastocatellaceae_430966	Aridibacter	NA
5314cc4cc0e0d3c95861ab33acebea5b	0.011707	0.186223	2021	0.011488	0.187157	2022	0.981294	Bacteria	Acidobacteriota	Blastocatellia	Pyrinomonadales	Blastocatellaceae_426820	NA	NA						5314cc4cc0e0d3c95861ab33acebea5b	0.00467559	0.104411	2021	0.00592065	0.144831	2022	1.26629	Bacteria	Acidobacteriota	Blastocatellia	Pyrinomonadales	Blastocatellaceae_426820	NA	NA
f3db886c8e8de0c261455196b74131d9	0	0	2021	0.000940557	0.0399044	2022	NA	Bacteria	Acidobacteriota	Blastocatellia	Pyrinomonadales	Blastocatellaceae_426820	NA	NA						f3db886c8e8de0c261455196b74131d9	0	0	2021	0	0	2022	NA	Bacteria	Acidobacteriota	Blastocatellia	Pyrinomonadales	Blastocatellaceae_426820	NA	NA
bd03cd7dfb182533a3a3b65c19f35470	0.0200941	0.659498	2021	0.0117951	0.270097	2022	0.58699	Bacteria	Acidobacteriota	Blastocatellia	Pyrinomonadales	Blastocatellaceae_426820	NA	NA						bd03cd7dfb182533a3a3b65c19f35470	0.0105503	0.280039	2021	0.0143541	0.286475	2022	1.36054	Bacteria	Acidobacteriota	Blastocatellia	Pyrinomonadales	Blastocatellaceae_426820	NA	NA
4158021ed0479ce6157ca5a6c0efad6e	0.0145511	0.335353	2021	0	0	2022	0	Bacteria	Acidobacteriota	Blastocatellia	Pyrinomonadales	Blastocatellaceae_426820	NA	NA						4158021ed0479ce6157ca5a6c0efad6e	0.00655568	0.245291	2021	0.00212822	0.0902928	2022	0.324638	Bacteria	Acidobacteriota	Blastocatellia	Pyrinomonadales	Blastocatellaceae_426820	NA	NA
9f993f61e6b80ff3661b88529bba10c4	0.000617817	0.0231166	2021	0	0	2022	0	Bacteria	Acidobacteriota	Blastocatellia	Pyrinomonadales	Blastocatellaceae_426820	NA	NA						9f993f61e6b80ff3661b88529bba10c4	0	0	2021	0	0	2022	NA	Bacteria	Acidobacteriota	Blastocatellia	Pyrinomonadales	Blastocatellaceae_426820	NA	NA
36deb3d7a7c94ada975ceb4b994a8b7d	0	0	2021	0	0	2022	NA	Bacteria	Acidobacteriota	Acidobacteriae	Bryobacterales	Bryobacteraceae	Bog-375	NA						36deb3d7a7c94ada975ceb4b994a8b7d	0	0	2021	0.000145842	0.00618755	2022	NA	Bacteria	Acidobacteriota	Acidobacteriae	Bryobacterales	Bryobacteraceae	Bog-375	NA
6105c564926a62ddb46ef8c7962cbeef	0	0	2021	0.000136072	0.00577305	2022	NA	Bacteria	Firmicutes_A	Clostridia_258483	Clostridiales	Clostridiaceae_222000	Clostridium_AD	NA						6105c564926a62ddb46ef8c7962cbeef	0	0	2021	0	0	2022	NA	Bacteria	Firmicutes_A	Clostridia_258483	Clostridiales	Clostridiaceae_222000	Clostridium_AD	NA
fa474c1bff77ec4978f482ed86b74082	0	0	2021	0	0	2022	NA	Bacteria	Firmicutes_D	Bacilli	Paenibacillales	Paenibacillaceae_367444	NA	NA						fa474c1bff77ec4978f482ed86b74082	0	0	2021	9.45876e-05	0.00401301	2022	NA	Bacteria	Firmicutes_D	Bacilli	Paenibacillales	Paenibacillaceae_367444	NA	NA
13e433d305a0ad8238750128d8da1f0c	0	0	2021	0.000142599	0.00604996	2022	NA	Bacteria	Firmicutes_D	Bacilli	Bacillales_A	Planococcaceae	NA	NA						13e433d305a0ad8238750128d8da1f0c	0	0	2021	0	0	2022	NA	Bacteria	Firmicutes_D	Bacilli	Bacillales_A	Planococcaceae	NA	NA
1296d2534487209eb2b85b82458fda37	0	0	2021	0	0	2022	NA	Bacteria	Desulfobacterota_G_459546	Desulfuromonadia	Geobacterales	Geobacteraceae	NA	NA						1296d2534487209eb2b85b82458fda37	0	0	2021	8.87618e-05	0.00376584	2022	NA	Bacteria	Desulfobacterota_G_459546	Desulfuromonadia	Geobacterales	Geobacteraceae	NA	NA
933d6c2dc5a547859534149787f31f0c	0	0	2021	0	0	2022	NA	Bacteria	Acidobacteriota	Blastocatellia	Pyrinomonadales	Pyrinomonadaceae_433871	PSRF01	PSRF01 sp002427845						933d6c2dc5a547859534149787f31f0c	0	0	2021	0.00177396	0.0752626	2022	NA	Bacteria	Acidobacteriota	Blastocatellia	Pyrinomonadales	Pyrinomonadaceae_433871	PSRF01	PSRF01 sp002427845
16c9a124d29f8751589471ec45ad7c17	0.000321915	0.0120449	2021	0	0	2022	0	Bacteria	Acidobacteriota	Blastocatellia	Pyrinomonadales	Arenimicrobiaceae_433872	NA	NA						16c9a124d29f8751589471ec45ad7c17	0	0	2021	0	0	2022	NA	Bacteria	Acidobacteriota	Blastocatellia	Pyrinomonadales	Arenimicrobiaceae_433872	NA	NA
51c30b6fb4f2e5f3ab4a5084610b128b	0	0	2021	0	0	2022	NA	Bacteria	Acidobacteriota	Blastocatellia	Pyrinomonadales	Arenimicrobiaceae_433911	Arenimicrobium	Arenimicrobium luteum						51c30b6fb4f2e5f3ab4a5084610b128b	0	0	2021	0.000227119	0.00963584	2022	NA	Bacteria	Acidobacteriota	Blastocatellia	Pyrinomonadales	Arenimicrobiaceae_433911	Arenimicrobium	Arenimicrobium luteum
19154358b297bc07fd9850c710c8f7aa	0	0	2021	0	0	2022	NA	Bacteria	Acidobacteriota	Blastocatellia	Pyrinomonadales	Pyrinomonadaceae_433912	QHXM01	QHXM01 sp003222945						19154358b297bc07fd9850c710c8f7aa	0	0	2021	0.000442482	0.0187729	2022	NA	Bacteria	Acidobacteriota	Blastocatellia	Pyrinomonadales	Pyrinomonadaceae_433912	QHXM01	QHXM01 sp003222945
9ed1f26fc653dd0305dcb06c83071ed1	0.000321915	0.0120449	2021	0	0	2022	0	Bacteria	Acidobacteriota	Blastocatellia	Pyrinomonadales	Pyrinomonadaceae_433912	QHXM01	QHXM01 sp003222945						9ed1f26fc653dd0305dcb06c83071ed1	0	0	2021	0	0	2022	NA	Bacteria	Acidobacteriota	Blastocatellia	Pyrinomonadales	Pyrinomonadaceae_433912	QHXM01	QHXM01 sp003222945
e5f2a83f2c0c920222a59e69d9928fda	0	0	2021	0.000648224	0.0275018	2022	NA	Bacteria	Acidobacteriota	Blastocatellia	Pyrinomonadales	Arenimicrobiaceae_433911	Arenimicrobium	Arenimicrobium luteum						e5f2a83f2c0c920222a59e69d9928fda	0.00148218	0.0554582	2021	0.00197018	0.0624194	2022	1.32924	Bacteria	Acidobacteriota	Blastocatellia	Pyrinomonadales	Arenimicrobiaceae_433911	Arenimicrobium	Arenimicrobium luteum
32551e547fbd5dc007797913f6b1a258	0	0	2021	0	0	2022	NA	Bacteria	Acidobacteriota	Blastocatellia	Pyrinomonadales	Arenimicrobiaceae_433911	Arenimicrobium	Arenimicrobium luteum						32551e547fbd5dc007797913f6b1a258	0	0	2021	0.00144524	0.0613164	2022	NA	Bacteria	Acidobacteriota	Blastocatellia	Pyrinomonadales	Arenimicrobiaceae_433911	Arenimicrobium	Arenimicrobium luteum
ec788e31ca33e34e6adceb549f192351	0.00558375	0.208925	2021	0	0	2022	0	Bacteria	Acidobacteriota	Blastocatellia	Pyrinomonadales	Arenimicrobiaceae_433911	Arenimicrobium	Arenimicrobium luteum						ec788e31ca33e34e6adceb549f192351	0	0	2021	0	0	2022	NA	Bacteria	Acidobacteriota	Blastocatellia	Pyrinomonadales	Arenimicrobiaceae_433911	Arenimicrobium	Arenimicrobium luteum
d905ca57c4faca6dfa2daa9e0beef383	0.000177938	0.00665784	2021	0	0	2022	0	Bacteria	Acidobacteriota	Blastocatellia	Pyrinomonadales	Arenimicrobiaceae_433911	Arenimicrobium	Arenimicrobium luteum						d905ca57c4faca6dfa2daa9e0beef383	0	0	2021	0	0	2022	NA	Bacteria	Acidobacteriota	Blastocatellia	Pyrinomonadales	Arenimicrobiaceae_433911	Arenimicrobium	Arenimicrobium luteum
b7b03ad18acbc143b0c0424797840ed2	0	0	2021	0	0	2022	NA	Bacteria	Acidobacteriota	Blastocatellia	Pyrinomonadales	Arenimicrobiaceae_433872	Brevitalea	NA						b7b03ad18acbc143b0c0424797840ed2	0	0	2021	0.000133143	0.00564877	2022	NA	Bacteria	Acidobacteriota	Blastocatellia	Pyrinomonadales	Arenimicrobiaceae_433872	Brevitalea	NA
d006ab477f45ef145ce1f8f602ed739e	0.000182042	0.0068114	2021	0	0	2022	0	Bacteria	Acidobacteriota	Blastocatellia	Pyrinomonadales	Pyrinomonadaceae_433912	QHXM01	NA						d006ab477f45ef145ce1f8f602ed739e	0	0	2021	0	0	2022	NA	Bacteria	Acidobacteriota	Blastocatellia	Pyrinomonadales	Pyrinomonadaceae_433912	QHXM01	NA
29a9e85a279586f62d907ba0d3cdb1ec	0	0	2021	9.26034e-05	0.00392883	2022	NA	Bacteria	Acidobacteriota	Blastocatellia	Pyrinomonadales	Pyrinomonadaceae_433912	QHXM01	NA						29a9e85a279586f62d907ba0d3cdb1ec	0	0	2021	0	0	2022	NA	Bacteria	Acidobacteriota	Blastocatellia	Pyrinomonadales	Pyrinomonadaceae_433912	QHXM01	NA
c2e9fa2f507752d0b13291286a16bf03	0	0	2021	0	0	2022	NA	Bacteria	Acidobacteriota	Blastocatellia	Pyrinomonadales	Pyrinomonadaceae_433871	PSRF01	PSRF01 sp002427845						c2e9fa2f507752d0b13291286a16bf03	0	0	2021	0.0035588	0.150987	2022	NA	Bacteria	Acidobacteriota	Blastocatellia	Pyrinomonadales	Pyrinomonadaceae_433871	PSRF01	PSRF01 sp002427845
f7fd7e6b518636ce06329d50255c0df0	0.00118626	0.0443856	2021	0	0	2022	0	Bacteria	Acidobacteriota	Blastocatellia	Pyrinomonadales	Pyrinomonadaceae_433871	PSRF01	PSRF01 sp002427845						f7fd7e6b518636ce06329d50255c0df0	0	0	2021	0	0	2022	NA	Bacteria	Acidobacteriota	Blastocatellia	Pyrinomonadales	Pyrinomonadaceae_433871	PSRF01	PSRF01 sp002427845
97e6297e84b7b34bbe93e86944adb11b	0	0	2021	0.000972336	0.0412527	2022	NA	Bacteria	Acidobacteriota	Blastocatellia	Pyrinomonadales	Pyrinomonadaceae_433871	PSRF01	PSRF01 sp002427845						97e6297e84b7b34bbe93e86944adb11b	0	0	2021	0	0	2022	NA	Bacteria	Acidobacteriota	Blastocatellia	Pyrinomonadales	Pyrinomonadaceae_433871	PSRF01	PSRF01 sp002427845
6369a64c866ed5a77bbf8972c40e05ea	0	0	2021	0.00102552	0.0435092	2022	NA	Bacteria	Acidobacteriota	Blastocatellia	Pyrinomonadales	Pyrinomonadaceae_433871	PSRF01	PSRF01 sp002427845						6369a64c866ed5a77bbf8972c40e05ea	0	0	2021	0	0	2022	NA	Bacteria	Acidobacteriota	Blastocatellia	Pyrinomonadales	Pyrinomonadaceae_433871	PSRF01	PSRF01 sp002427845
aa538bba3f376f50e3320b3aebd0595e	0.017361	0.437309	2021	0.0124308	0.216871	2022	0.716015	Bacteria	Acidobacteriota	Blastocatellia	Pyrinomonadales	Pyrinomonadaceae_433871	PSRF01	NA						aa538bba3f376f50e3320b3aebd0595e	0.00661971	0.174935	2021	0.00116822	0.0495632	2022	0.176475	Bacteria	Acidobacteriota	Blastocatellia	Pyrinomonadales	Pyrinomonadaceae_433871	PSRF01	NA
5599deab11e6ccf9b73fe19d7f5c65fc	0	0	2021	0	0	2022	NA	Bacteria	Acidobacteriota	Blastocatellia	Pyrinomonadales	Pyrinomonadaceae_433871	PSRF01	NA						5599deab11e6ccf9b73fe19d7f5c65fc	0	0	2021	0.01292	0.381474	2022	NA	Bacteria	Acidobacteriota	Blastocatellia	Pyrinomonadales	Pyrinomonadaceae_433871	PSRF01	NA
49820739ae092a1f45ab78e2eefde7a6	0.192878	1.6387	2021	0.190775	1.22104	2022	0.989097	Bacteria	Acidobacteriota	Blastocatellia	Pyrinomonadales	Pyrinomonadaceae_433871	PSRF01	NA						49820739ae092a1f45ab78e2eefde7a6	0.129399	1.40585	2021	0.139083	1.29192	2022	1.07484	Bacteria	Acidobacteriota	Blastocatellia	Pyrinomonadales	Pyrinomonadaceae_433871	PSRF01	NA
907ce084b9dbe180148afa4a36e5d81c	0	0	2021	0	0	2022	NA	Bacteria	Acidobacteriota	Blastocatellia	Pyrinomonadales	Pyrinomonadaceae_433871	PSRF01	NA						907ce084b9dbe180148afa4a36e5d81c	0	0	2021	0.00255277	0.108305	2022	NA	Bacteria	Acidobacteriota	Blastocatellia	Pyrinomonadales	Pyrinomonadaceae_433871	PSRF01	NA
57d05e441d2e7e5033d49b6666d7a5bd	0.080335	1.3953	2021	0.0114176	0.277328	2022	0.142125	Bacteria	Acidobacteriota	Blastocatellia	Pyrinomonadales	Pyrinomonadaceae_433871	PSRF01	NA						57d05e441d2e7e5033d49b6666d7a5bd	0.0837963	1.67934	2021	0.110966	1.59004	2022	1.32423	Bacteria	Acidobacteriota	Blastocatellia	Pyrinomonadales	Pyrinomonadaceae_433871	PSRF01	NA
22dd6c6bd595956d45b1dd167cf26d84	0	0	2021	0.000950659	0.040333	2022	NA	Bacteria	Acidobacteriota	Blastocatellia	Pyrinomonadales	Pyrinomonadaceae_433871	PSRF01	PSRF01 sp002427845						22dd6c6bd595956d45b1dd167cf26d84	0	0	2021	0	0	2022	NA	Bacteria	Acidobacteriota	Blastocatellia	Pyrinomonadales	Pyrinomonadaceae_433871	PSRF01	PSRF01 sp002427845
89ab1a090b92eb7d116476505da93739	0.00171688	0.0642397	2021	0.00560889	0.237965	2022	3.26691	Bacteria	Acidobacteriota	Blastocatellia	Pyrinomonadales	Pyrinomonadaceae_433871	PSRF01	PSRF01 sp002427845						89ab1a090b92eb7d116476505da93739	0	0	2021	0.0140639	0.28497	2022	NA	Bacteria	Acidobacteriota	Blastocatellia	Pyrinomonadales	Pyrinomonadaceae_433871	PSRF01	PSRF01 sp002427845
9cc358ff22950dd4ce6461fa598d3f44	0	0	2021	0	0	2022	NA	Bacteria	Acidobacteriota	Blastocatellia	Pyrinomonadales	Pyrinomonadaceae_433871	PSRF01	PSRF01 sp002427845						9cc358ff22950dd4ce6461fa598d3f44	0	0	2021	0.000912763	0.0387253	2022	NA	Bacteria	Acidobacteriota	Blastocatellia	Pyrinomonadales	Pyrinomonadaceae_433871	PSRF01	PSRF01 sp002427845
0fa7af91678a4d7fa3e992aea167d796	0.00138382	0.0517779	2021	0	0	2022	0	Bacteria	Acidobacteriota	Blastocatellia	Pyrinomonadales	Pyrinomonadaceae_433871	PSRF01	PSRF01 sp002427845						0fa7af91678a4d7fa3e992aea167d796	0	0	2021	0	0	2022	NA	Bacteria	Acidobacteriota	Blastocatellia	Pyrinomonadales	Pyrinomonadaceae_433871	PSRF01	PSRF01 sp002427845
6d595c775a4b9192646c521616e6e4a8	0.00264001	0.0692481	2021	0.0075957	0.161574	2022	2.87715	Bacteria	Acidobacteriota	Blastocatellia	Pyrinomonadales	Pyrinomonadaceae_433871	PSRF01	PSRF01 sp002427845						6d595c775a4b9192646c521616e6e4a8	0	0	2021	0	0	2022	NA	Bacteria	Acidobacteriota	Blastocatellia	Pyrinomonadales	Pyrinomonadaceae_433871	PSRF01	PSRF01 sp002427845
35ef9021ad727d02bcca508a1c926449	0	0	2021	0.000558745	0.0237055	2022	NA	Bacteria	Acidobacteriota	Blastocatellia	Pyrinomonadales	Pyrinomonadaceae_433871	PSRF01	PSRF01 sp002427845						35ef9021ad727d02bcca508a1c926449	0	0	2021	0	0	2022	NA	Bacteria	Acidobacteriota	Blastocatellia	Pyrinomonadales	Pyrinomonadaceae_433871	PSRF01	PSRF01 sp002427845
52ce121696512c07fffc38feb2295305	0.00189652	0.0482913	2021	0.00400314	0.0816617	2022	2.11079	Bacteria	Acidobacteriota	Blastocatellia	Pyrinomonadales	Pyrinomonadaceae_433871	PSRF01	PSRF01 sp002427845						52ce121696512c07fffc38feb2295305	0.00230933	0.0864071	2021	0	0	2022	0	Bacteria	Acidobacteriota	Blastocatellia	Pyrinomonadales	Pyrinomonadaceae_433871	PSRF01	PSRF01 sp002427845
68db5ebf547aa0802e4fe5b31be2ed03	0	0	2021	0.000581171	0.024657	2022	NA	Bacteria	Acidobacteriota	Blastocatellia	Pyrinomonadales	Pyrinomonadaceae_433871	PSRF01	PSRF01 sp002427845						68db5ebf547aa0802e4fe5b31be2ed03	0	0	2021	0	0	2022	NA	Bacteria	Acidobacteriota	Blastocatellia	Pyrinomonadales	Pyrinomonadaceae_433871	PSRF01	PSRF01 sp002427845
28964a31df44dd57445ea9e4f45754c3	0	0	2021	0.00282157	0.0863697	2022	NA	Bacteria	Acidobacteriota	Blastocatellia	Pyrinomonadales	Pyrinomonadaceae_433871	PSRF01	PSRF01 sp002427845						28964a31df44dd57445ea9e4f45754c3	0	0	2021	0.00297317	0.126141	2022	NA	Bacteria	Acidobacteriota	Blastocatellia	Pyrinomonadales	Pyrinomonadaceae_433871	PSRF01	PSRF01 sp002427845
62cb47291ae27d4c78f9a9ba2f4a9c23	0.000375567	0.0140524	2021	0	0	2022	0	Bacteria	Acidobacteriota	Blastocatellia	Pyrinomonadales	Pyrinomonadaceae_433871	PSRF01	PSRF01 sp002427845						62cb47291ae27d4c78f9a9ba2f4a9c23	0	0	2021	0	0	2022	NA	Bacteria	Acidobacteriota	Blastocatellia	Pyrinomonadales	Pyrinomonadaceae_433871	PSRF01	PSRF01 sp002427845
3957aeb8ad6e7eef006507274b2cb650	0.0122348	0.311039	2021	0	0	2022	0	Bacteria	Acidobacteriota	Blastocatellia	Pyrinomonadales	Pyrinomonadaceae_433871	PSRF01	PSRF01 sp002427845						3957aeb8ad6e7eef006507274b2cb650	0.00943307	0.239799	2021	0.00761725	0.176945	2022	0.807505	Bacteria	Acidobacteriota	Blastocatellia	Pyrinomonadales	Pyrinomonadaceae_433871	PSRF01	PSRF01 sp002427845
2f7109033a0ca116daacc4c615df2447	0.0614536	1.04203	2021	0.0161862	0.474224	2022	0.263389	Bacteria	Acidobacteriota	Blastocatellia	Pyrinomonadales	Pyrinomonadaceae_433871	PSRF01	PSRF01 sp002427845						2f7109033a0ca116daacc4c615df2447	0.0148154	0.377089	2021	0.0495667	0.895434	2022	3.34562	Bacteria	Acidobacteriota	Blastocatellia	Pyrinomonadales	Pyrinomonadaceae_433871	PSRF01	PSRF01 sp002427845
a6bbcaa331b9e57c2ec00ffe34333972	0.00456924	0.123096	2021	0.00324426	0.106609	2022	0.710021	Bacteria	Acidobacteriota	Blastocatellia	Pyrinomonadales	Pyrinomonadaceae_433871	PSRF01	PSRF01 sp002427845						a6bbcaa331b9e57c2ec00ffe34333972	0.00531578	0.13783	2021	0.0105859	0.170445	2022	1.99141	Bacteria	Acidobacteriota	Blastocatellia	Pyrinomonadales	Pyrinomonadaceae_433871	PSRF01	PSRF01 sp002427845
6cdb342cf10bd53bda67afbd360adce9	0.00212415	0.0543629	2021	0.00273347	0.0677771	2022	1.28685	Bacteria	Acidobacteriota	Blastocatellia	Pyrinomonadales	Pyrinomonadaceae_433871	PSRF01	PSRF01 sp002427845						6cdb342cf10bd53bda67afbd360adce9	0	0	2021	0.000530828	0.0225211	2022	NA	Bacteria	Acidobacteriota	Blastocatellia	Pyrinomonadales	Pyrinomonadaceae_433871	PSRF01	PSRF01 sp002427845
2322422575c7d896cca384f3f4731904	0	0	2021	0.000522862	0.0221832	2022	NA	Bacteria	Acidobacteriota	Blastocatellia	Pyrinomonadales	Pyrinomonadaceae_433871	PSRF01	PSRF01 sp002427845						2322422575c7d896cca384f3f4731904	0	0	2021	0	0	2022	NA	Bacteria	Acidobacteriota	Blastocatellia	Pyrinomonadales	Pyrinomonadaceae_433871	PSRF01	PSRF01 sp002427845
44698dc28247489290485716a0e1e53a	0.0115319	0.202584	2021	0.0140618	0.185512	2022	1.21939	Bacteria	Acidobacteriota	Blastocatellia	Pyrinomonadales	Pyrinomonadaceae_433871	PSRF01	PSRF01 sp002427845						44698dc28247489290485716a0e1e53a	0.0250547	0.358731	2021	0.010208	0.183901	2022	0.407428	Bacteria	Acidobacteriota	Blastocatellia	Pyrinomonadales	Pyrinomonadaceae_433871	PSRF01	PSRF01 sp002427845
c8ea79119d6fbba8abac65dcf9ccf9c7	0	0	2021	0	0	2022	NA	Bacteria	Acidobacteriota	Blastocatellia	Pyrinomonadales	Pyrinomonadaceae_433871	PSRF01	PSRF01 sp002427845						c8ea79119d6fbba8abac65dcf9ccf9c7	0	0	2021	0.00104316	0.0442574	2022	NA	Bacteria	Acidobacteriota	Blastocatellia	Pyrinomonadales	Pyrinomonadaceae_433871	PSRF01	PSRF01 sp002427845
774eba4d9602bfb1c11c567527bef3c4	0.0394537	0.593562	2021	0.112231	1.0078	2022	2.84462	Bacteria	Acidobacteriota	Blastocatellia	Pyrinomonadales	Pyrinomonadaceae_433871	PSRF01	PSRF01 sp002427845						774eba4d9602bfb1c11c567527bef3c4	0.0349033	0.463678	2021	0.0260855	0.495631	2022	0.747365	Bacteria	Acidobacteriota	Blastocatellia	Pyrinomonadales	Pyrinomonadaceae_433871	PSRF01	PSRF01 sp002427845
9d380b98f81964963d0ac1e175d73da5	0.0671112	1.117	2021	0.0322926	0.662039	2022	0.48118	Bacteria	Acidobacteriota	Blastocatellia	Pyrinomonadales	Pyrinomonadaceae_433871	PSRF01	PSRF01 sp002427845						9d380b98f81964963d0ac1e175d73da5	0.0422191	0.894785	2021	0.105801	1.4925	2022	2.50601	Bacteria	Acidobacteriota	Blastocatellia	Pyrinomonadales	Pyrinomonadaceae_433871	PSRF01	PSRF01 sp002427845
d6e596fa1823f20921aae6a7a9de8d82	0	0	2021	0	0	2022	NA	Bacteria	Acidobacteriota	Blastocatellia	Pyrinomonadales	Pyrinomonadaceae_433871	PSRF01	PSRF01 sp002427845						d6e596fa1823f20921aae6a7a9de8d82	0	0	2021	0.000450371	0.0191076	2022	NA	Bacteria	Acidobacteriota	Blastocatellia	Pyrinomonadales	Pyrinomonadaceae_433871	PSRF01	PSRF01 sp002427845
f744e121779db8d7595b96b6b04ff2b5	0.0141083	0.371785	2021	0.0221815	0.374912	2022	1.57223	Bacteria	Acidobacteriota	Blastocatellia	Pyrinomonadales	Pyrinomonadaceae_433871	PSRF01	PSRF01 sp002427845						f744e121779db8d7595b96b6b04ff2b5	0.013924	0.28779	2021	0	0	2022	0	Bacteria	Acidobacteriota	Blastocatellia	Pyrinomonadales	Pyrinomonadaceae_433871	PSRF01	PSRF01 sp002427845
564352a7388d4d71c3e24acd9ea0e359	0	0	2021	0.00143227	0.0607661	2022	NA	Bacteria	Acidobacteriota	Blastocatellia	Pyrinomonadales	Pyrinomonadaceae_433871	PSRF01	PSRF01 sp002427845						564352a7388d4d71c3e24acd9ea0e359	0	0	2021	0	0	2022	NA	Bacteria	Acidobacteriota	Blastocatellia	Pyrinomonadales	Pyrinomonadaceae_433871	PSRF01	PSRF01 sp002427845
9299821dd56324c9e9c82113bb9abc5d	0.00523291	0.118247	2021	0.00487356	0.16893	2022	0.931329	Bacteria	Acidobacteriota	Blastocatellia	Pyrinomonadales	Pyrinomonadaceae_433871	PSRF01	PSRF01 sp002427845						9299821dd56324c9e9c82113bb9abc5d	0	0	2021	0.00523677	0.121251	2022	NA	Bacteria	Acidobacteriota	Blastocatellia	Pyrinomonadales	Pyrinomonadaceae_433871	PSRF01	PSRF01 sp002427845
c2695d7a3f0b3fad897051565e12c7bd	0.0049771	0.127199	2021	0	0	2022	0	Bacteria	Acidobacteriota	Blastocatellia	Pyrinomonadales	Pyrinomonadaceae_433871	PSRF01	PSRF01 sp002427845						c2695d7a3f0b3fad897051565e12c7bd	0.00775431	0.212345	2021	0	0	2022	0	Bacteria	Acidobacteriota	Blastocatellia	Pyrinomonadales	Pyrinomonadaceae_433871	PSRF01	PSRF01 sp002427845
942135f9d2c29a59f6d5d04ee6a17762	0.000841859	0.0314995	2021	0.00619482	0.154418	2022	7.3585	Bacteria	Acidobacteriota	Blastocatellia	Pyrinomonadales	Pyrinomonadaceae_433871	PSRF01	PSRF01 sp002427845						942135f9d2c29a59f6d5d04ee6a17762	0.00291857	0.109203	2021	0	0	2022	0	Bacteria	Acidobacteriota	Blastocatellia	Pyrinomonadales	Pyrinomonadaceae_433871	PSRF01	PSRF01 sp002427845
10586a80925698028e959c9db9651f80	0	0	2021	0	0	2022	NA	Bacteria	Acidobacteriota	Blastocatellia	Pyrinomonadales	Pyrinomonadaceae_433871	PSRF01	PSRF01 sp002427845						10586a80925698028e959c9db9651f80	0.00113022	0.0422889	2021	0	0	2022	0	Bacteria	Acidobacteriota	Blastocatellia	Pyrinomonadales	Pyrinomonadaceae_433871	PSRF01	PSRF01 sp002427845
687066452d169b2d2feb3ca5e358b2ea	0	0	2021	0.00125015	0.0530392	2022	NA	Bacteria	Acidobacteriota	Blastocatellia	Pyrinomonadales	Pyrinomonadaceae_433871	PSRF01	PSRF01 sp002427845						687066452d169b2d2feb3ca5e358b2ea	0	0	2021	0.00077881	0.0330421	2022	NA	Bacteria	Acidobacteriota	Blastocatellia	Pyrinomonadales	Pyrinomonadaceae_433871	PSRF01	PSRF01 sp002427845
36fdea5b4faa094c9f5446413de2fab7	0	0	2021	0	0	2022	NA	Bacteria	Acidobacteriota	Blastocatellia	Pyrinomonadales	Pyrinomonadaceae_433871	PSRF01	PSRF01 sp002427845						36fdea5b4faa094c9f5446413de2fab7	0.00140807	0.0526853	2021	0	0	2022	0	Bacteria	Acidobacteriota	Blastocatellia	Pyrinomonadales	Pyrinomonadaceae_433871	PSRF01	PSRF01 sp002427845
3f952723f2b7398a4e5b210be1679c04	0.00915786	0.19943	2021	0.010095	0.178054	2022	1.10234	Bacteria	Acidobacteriota	Blastocatellia	Pyrinomonadales	Pyrinomonadaceae_433871	PSRF01	PSRF01 sp002427845						3f952723f2b7398a4e5b210be1679c04	0.00222327	0.0831873	2021	0	0	2022	0	Bacteria	Acidobacteriota	Blastocatellia	Pyrinomonadales	Pyrinomonadaceae_433871	PSRF01	PSRF01 sp002427845
61d093eca324db97e0fefa1d7b2aac17	0.0150275	0.386308	2021	0.0122704	0.357469	2022	0.816533	Bacteria	Acidobacteriota	Blastocatellia	Pyrinomonadales	Pyrinomonadaceae_433871	PSRF01	PSRF01 sp002427845						61d093eca324db97e0fefa1d7b2aac17	0.0157535	0.401023	2021	0.015146	0.362433	2022	0.961443	Bacteria	Acidobacteriota	Blastocatellia	Pyrinomonadales	Pyrinomonadaceae_433871	PSRF01	PSRF01 sp002427845
74d41050d8a4e1be8d5b1ac569c77866	0.00402393	0.150562	2021	0.00843096	0.256376	2022	2.0952	Bacteria	Acidobacteriota	Blastocatellia	Pyrinomonadales	Pyrinomonadaceae_433871	PSRF01	PSRF01 sp002427845						74d41050d8a4e1be8d5b1ac569c77866	0.00284615	0.106493	2021	0.0052532	0.222875	2022	1.84573	Bacteria	Acidobacteriota	Blastocatellia	Pyrinomonadales	Pyrinomonadaceae_433871	PSRF01	PSRF01 sp002427845
05d8b88ad34191a72b9e5cc8b78b0439	0	0	2021	0	0	2022	NA	Bacteria	Acidobacteriota	Blastocatellia	Pyrinomonadales	Pyrinomonadaceae_433871	PSRF01	PSRF01 sp002427845						05d8b88ad34191a72b9e5cc8b78b0439	0.0032608	0.122008	2021	0.00308655	0.0902659	2022	0.946563	Bacteria	Acidobacteriota	Blastocatellia	Pyrinomonadales	Pyrinomonadaceae_433871	PSRF01	PSRF01 sp002427845
82b47525951517eb829746e7b1ca58cd	0	0	2021	0.00344716	0.146251	2022	NA	Bacteria	Acidobacteriota	Blastocatellia	Pyrinomonadales	Pyrinomonadaceae_433871	PSRF01	PSRF01 sp002427845						82b47525951517eb829746e7b1ca58cd	0	0	2021	0.00649865	0.190816	2022	NA	Bacteria	Acidobacteriota	Blastocatellia	Pyrinomonadales	Pyrinomonadaceae_433871	PSRF01	PSRF01 sp002427845
4bb67c37089e2a28a4abe21b8c067709	0.00411216	0.105142	2021	0.0067614	0.13092	2022	1.64424	Bacteria	Acidobacteriota	Blastocatellia	Pyrinomonadales	Pyrinomonadaceae_433871	PSRF01	PSRF01 sp002427845						4bb67c37089e2a28a4abe21b8c067709	0	0	2021	0.0133286	0.388466	2022	NA	Bacteria	Acidobacteriota	Blastocatellia	Pyrinomonadales	Pyrinomonadaceae_433871	PSRF01	PSRF01 sp002427845
c0bdc7c536988b26450aff7f2b2f461f	0.623805	3.77391	2021	0.707252	4.25969	2022	1.13377	Bacteria	Acidobacteriota	Blastocatellia	Pyrinomonadales	Pyrinomonadaceae_433871	PSRF01	PSRF01 sp002427845						c0bdc7c536988b26450aff7f2b2f461f	0.685744	4.39039	2021	0.715548	3.97828	2022	1.04346	Bacteria	Acidobacteriota	Blastocatellia	Pyrinomonadales	Pyrinomonadaceae_433871	PSRF01	PSRF01 sp002427845
df440ecca3230c0292b0db7f8f2460cd	0.0279461	0.482248	2021	0.0588201	0.736527	2022	2.10476	Bacteria	Acidobacteriota	Blastocatellia	Pyrinomonadales	Pyrinomonadaceae_433871	PSRF01	PSRF01 sp002427845						df440ecca3230c0292b0db7f8f2460cd	0.0316313	0.396156	2021	0.0384483	0.636694	2022	1.21551	Bacteria	Acidobacteriota	Blastocatellia	Pyrinomonadales	Pyrinomonadaceae_433871	PSRF01	PSRF01 sp002427845
0098b85242268429158043f812f0f093	0.0117799	0.236659	2021	0.0260742	0.494814	2022	2.21344	Bacteria	Acidobacteriota	Blastocatellia	Pyrinomonadales	Pyrinomonadaceae_433871	PSRF01	PSRF01 sp002427845						0098b85242268429158043f812f0f093	0.00285529	0.106835	2021	0	0	2022	0	Bacteria	Acidobacteriota	Blastocatellia	Pyrinomonadales	Pyrinomonadaceae_433871	PSRF01	PSRF01 sp002427845
1e62269873e7cc2b2cae73b3f23b72b9	0.0172444	0.294176	2021	0.00818051	0.193795	2022	0.474386	Bacteria	Acidobacteriota	Blastocatellia	Pyrinomonadales	Pyrinomonadaceae_433871	PSRF01	PSRF01 sp002427845						1e62269873e7cc2b2cae73b3f23b72b9	0.0272503	0.734968	2021	0.0360188	0.636599	2022	1.32178	Bacteria	Acidobacteriota	Blastocatellia	Pyrinomonadales	Pyrinomonadaceae_433871	PSRF01	PSRF01 sp002427845
111df55627195f721b85e860303e45f6	0	0	2021	0	0	2022	NA	Bacteria	Acidobacteriota	Blastocatellia	Pyrinomonadales	Pyrinomonadaceae_433871	PSRF01	PSRF01 sp002427845						111df55627195f721b85e860303e45f6	0	0	2021	0.00113009	0.0479456	2022	NA	Bacteria	Acidobacteriota	Blastocatellia	Pyrinomonadales	Pyrinomonadaceae_433871	PSRF01	PSRF01 sp002427845
ace66070b1dbb373f9034848c3780529	0.00457238	0.116234	2021	0.00171119	0.0725995	2022	0.374244	Bacteria	Acidobacteriota	Blastocatellia	Pyrinomonadales	Pyrinomonadaceae_433871	NA	NA						ace66070b1dbb373f9034848c3780529	0.00176461	0.0660257	2021	0.00493229	0.209259	2022	2.79512	Bacteria	Acidobacteriota	Blastocatellia	Pyrinomonadales	Pyrinomonadaceae_433871	NA	NA
13b5f7ad790274dfdc15b4916383ef5f	0.00425174	0.109199	2021	0.00754606	0.149598	2022	1.77482	Bacteria	Acidobacteriota	Blastocatellia	Pyrinomonadales	Pyrinomonadaceae_433871	PSRF01	PSRF01 sp002427845						13b5f7ad790274dfdc15b4916383ef5f	0.00156353	0.0585019	2021	0.00622671	0.15177	2022	3.98247	Bacteria	Acidobacteriota	Blastocatellia	Pyrinomonadales	Pyrinomonadaceae_433871	PSRF01	PSRF01 sp002427845
5c2ee20e63f27f9e8b788770911e854c	0	0	2021	0	0	2022	NA	Bacteria	Acidobacteriota	Blastocatellia	Pyrinomonadales	Pyrinomonadaceae_433871	PSRF01	PSRF01 sp002427845						5c2ee20e63f27f9e8b788770911e854c	0	0	2021	0.00282522	0.119864	2022	NA	Bacteria	Acidobacteriota	Blastocatellia	Pyrinomonadales	Pyrinomonadaceae_433871	PSRF01	PSRF01 sp002427845
29a228e81a81714d0505b9fc8577d61e	0.0706144	0.79675	2021	0.124839	1.31648	2022	1.76789	Bacteria	Acidobacteriota	Blastocatellia	Pyrinomonadales	Pyrinomonadaceae_433871	PSRF01	PSRF01 sp002427845						29a228e81a81714d0505b9fc8577d61e	0.0529765	0.625196	2021	0.123003	1.72025	2022	2.32183	Bacteria	Acidobacteriota	Blastocatellia	Pyrinomonadales	Pyrinomonadaceae_433871	PSRF01	PSRF01 sp002427845
e504911a837e07eb0099dfbab147d876	0	0	2021	0	0	2022	NA	Bacteria	Acidobacteriota	Blastocatellia	Pyrinomonadales	Pyrinomonadaceae_433871	PSRF01	PSRF01 sp002427845						e504911a837e07eb0099dfbab147d876	0	0	2021	0.00233476	0.0990554	2022	NA	Bacteria	Acidobacteriota	Blastocatellia	Pyrinomonadales	Pyrinomonadaceae_433871	PSRF01	PSRF01 sp002427845
256bbae6f0f42e925b99f0c76c0fcff8	0.00352075	0.104307	2021	0.00222724	0.0666922	2022	0.632603	Bacteria	Acidobacteriota	Blastocatellia	Pyrinomonadales	Pyrinomonadaceae_433871	PSRF01	PSRF01 sp002427845						256bbae6f0f42e925b99f0c76c0fcff8	0.00104969	0.039276	2021	0	0	2022	0	Bacteria	Acidobacteriota	Blastocatellia	Pyrinomonadales	Pyrinomonadaceae_433871	PSRF01	PSRF01 sp002427845
94372803c5dd1f56d0caae688e1327d8	0	0	2021	0.00532926	0.184606	2022	NA	Bacteria	Acidobacteriota	Blastocatellia	Pyrinomonadales	Pyrinomonadaceae_433871	PSRF01	PSRF01 sp002427845						94372803c5dd1f56d0caae688e1327d8	0	0	2021	0.00212009	0.089948	2022	NA	Bacteria	Acidobacteriota	Blastocatellia	Pyrinomonadales	Pyrinomonadaceae_433871	PSRF01	PSRF01 sp002427845
c933f062df7a619fd2e3345f8bbd9f55	0.00110494	0.0413431	2021	0.00463687	0.144706	2022	4.19649	Bacteria	Acidobacteriota	Blastocatellia	Pyrinomonadales	Pyrinomonadaceae_433871	PSRF01	PSRF01 sp002427845						c933f062df7a619fd2e3345f8bbd9f55	0	0	2021	0	0	2022	NA	Bacteria	Acidobacteriota	Blastocatellia	Pyrinomonadales	Pyrinomonadaceae_433871	PSRF01	PSRF01 sp002427845
d8c1907e9dbbabcbac41b8f0f871c848	0	0	2021	0	0	2022	NA	Bacteria	Acidobacteriota	Blastocatellia	Pyrinomonadales	Pyrinomonadaceae_433871	UBA11740	UBA11740 sp003168335						d8c1907e9dbbabcbac41b8f0f871c848	0	0	2021	0.00212978	0.090359	2022	NA	Bacteria	Acidobacteriota	Blastocatellia	Pyrinomonadales	Pyrinomonadaceae_433871	UBA11740	UBA11740 sp003168335
f2b248f29e2a9d0f7508e07af783efaf	0.038664	0.527476	2021	0.00717202	0.250846	2022	0.185496	Bacteria	Acidobacteriota	Blastocatellia	Pyrinomonadales	Pyrinomonadaceae_433871	NA	NA						f2b248f29e2a9d0f7508e07af783efaf	0.0211159	0.398882	2021	0.0531919	0.871086	2022	2.51905	Bacteria	Acidobacteriota	Blastocatellia	Pyrinomonadales	Pyrinomonadaceae_433871	NA	NA
0cbd8880429e1177a30ba5cc245ec3d3	0.0158899	0.301092	2021	0.0579281	0.893141	2022	3.64558	Bacteria	Acidobacteriota	Blastocatellia	Pyrinomonadales	Pyrinomonadaceae_433871	UBA11740	UBA11740 sp003168335						0cbd8880429e1177a30ba5cc245ec3d3	0.00922617	0.158294	2021	0.00603088	0.105474	2022	0.653671	Bacteria	Acidobacteriota	Blastocatellia	Pyrinomonadales	Pyrinomonadaceae_433871	UBA11740	UBA11740 sp003168335
2d74b16b153ac82e00d2c69c98f90265	0.0171027	0.435069	2021	0.0117954	0.260631	2022	0.68968	Bacteria	Acidobacteriota	Blastocatellia	Pyrinomonadales	Pyrinomonadaceae_433871	UBA11740	UBA11740 sp003168335						2d74b16b153ac82e00d2c69c98f90265	0.00566978	0.212144	2021	0.0213683	0.564836	2022	3.7688	Bacteria	Acidobacteriota	Blastocatellia	Pyrinomonadales	Pyrinomonadaceae_433871	UBA11740	UBA11740 sp003168335
2d35c21c50b23bca714edc81e3d77390	0.00629924	0.160143	2021	0.0502136	0.650233	2022	7.97138	Bacteria	Acidobacteriota	Blastocatellia	Pyrinomonadales	Pyrinomonadaceae_433871	UBA11740	UBA11740 sp003168335						2d35c21c50b23bca714edc81e3d77390	0.00303847	0.113689	2021	0.0227659	0.325985	2022	7.49254	Bacteria	Acidobacteriota	Blastocatellia	Pyrinomonadales	Pyrinomonadaceae_433871	UBA11740	UBA11740 sp003168335
3bc4b46928bc07e28d62ed3c891eab95	0.0123581	0.293074	2021	0.0157741	0.241492	2022	1.27642	Bacteria	Acidobacteriota	Blastocatellia	Pyrinomonadales	Pyrinomonadaceae_433871	UBA11740	UBA11740 sp003168335						3bc4b46928bc07e28d62ed3c891eab95	0.00688911	0.177304	2021	0.0222124	0.398394	2022	3.22428	Bacteria	Acidobacteriota	Blastocatellia	Pyrinomonadales	Pyrinomonadaceae_433871	UBA11740	UBA11740 sp003168335
152fc08c11035a7b4ab27e13a01ff0f1	0.0102531	0.221249	2021	0.0234479	0.587734	2022	2.2869	Bacteria	Acidobacteriota	Blastocatellia	Pyrinomonadales	Pyrinomonadaceae_433871	UBA11740	UBA11740 sp003168335						152fc08c11035a7b4ab27e13a01ff0f1	0.00856628	0.1752	2021	0	0	2022	0	Bacteria	Acidobacteriota	Blastocatellia	Pyrinomonadales	Pyrinomonadaceae_433871	UBA11740	UBA11740 sp003168335
694e8027dd97865ee299abc77d48710c	0.00712801	0.182559	2021	0	0	2022	0	Bacteria	Acidobacteriota	Blastocatellia	Pyrinomonadales	Pyrinomonadaceae_433871	UBA11740	UBA11740 sp003168335						694e8027dd97865ee299abc77d48710c	0.00305577	0.114336	2021	0	0	2022	0	Bacteria	Acidobacteriota	Blastocatellia	Pyrinomonadales	Pyrinomonadaceae_433871	UBA11740	UBA11740 sp003168335
690a40f6696960dc0c5a2450ed77fd2c	0	0	2021	0	0	2022	NA	Bacteria	Acidobacteriota	Blastocatellia	Pyrinomonadales	Pyrinomonadaceae_433871	UBA11740	UBA11740 sp003168335						690a40f6696960dc0c5a2450ed77fd2c	0	0	2021	0.00274793	0.116585	2022	NA	Bacteria	Acidobacteriota	Blastocatellia	Pyrinomonadales	Pyrinomonadaceae_433871	UBA11740	UBA11740 sp003168335
3060453e34c6abfd646d47e51255477b	0.000590177	0.0220824	2021	0	0	2022	0	Bacteria	Acidobacteriota	Blastocatellia	Pyrinomonadales	Pyrinomonadaceae_433871	UBA11740	UBA11740 sp003168335						3060453e34c6abfd646d47e51255477b	0	0	2021	0	0	2022	NA	Bacteria	Acidobacteriota	Blastocatellia	Pyrinomonadales	Pyrinomonadaceae_433871	UBA11740	UBA11740 sp003168335
592f8eb603cf10d19f4a14cb35d8a8e4	0.00471206	0.110248	2021	0.016159	0.37282	2022	3.4293	Bacteria	Acidobacteriota	Blastocatellia	Pyrinomonadales	Pyrinomonadaceae_433871	UBA11740	UBA11740 sp003168335						592f8eb603cf10d19f4a14cb35d8a8e4	0	0	2021	0.00301822	0.128052	2022	NA	Bacteria	Acidobacteriota	Blastocatellia	Pyrinomonadales	Pyrinomonadaceae_433871	UBA11740	UBA11740 sp003168335
160fd139b1b374fcbf928eb5de07b3a2	0	0	2021	0.00233923	0.0682446	2022	NA	Bacteria	Acidobacteriota	Blastocatellia	Pyrinomonadales	Pyrinomonadaceae_433871	UBA11740	UBA11740 sp003168335						160fd139b1b374fcbf928eb5de07b3a2	0	0	2021	0.003254	0.0954307	2022	NA	Bacteria	Acidobacteriota	Blastocatellia	Pyrinomonadales	Pyrinomonadaceae_433871	UBA11740	UBA11740 sp003168335
0e111a9c55329dc1ee2aafb2ef3e1b60	0	0	2021	0	0	2022	NA	Bacteria	Acidobacteriota	Blastocatellia	Pyrinomonadales	Pyrinomonadaceae_433871	UBA11740	UBA11740 sp003168335						0e111a9c55329dc1ee2aafb2ef3e1b60	0	0	2021	0.00378404	0.160543	2022	NA	Bacteria	Acidobacteriota	Blastocatellia	Pyrinomonadales	Pyrinomonadaceae_433871	UBA11740	UBA11740 sp003168335
69377995450c3775a346b742cc32080d	0	0	2021	0.000601725	0.025529	2022	NA	Bacteria	Acidobacteriota	Blastocatellia	Pyrinomonadales	Pyrinomonadaceae_433871	UBA11740	UBA11740 sp003168335						69377995450c3775a346b742cc32080d	0	0	2021	0	0	2022	NA	Bacteria	Acidobacteriota	Blastocatellia	Pyrinomonadales	Pyrinomonadaceae_433871	UBA11740	UBA11740 sp003168335
3aeb256808b9c8cfe99753719800f3e8	0	0	2021	0	0	2022	NA	Bacteria	Acidobacteriota	Blastocatellia	Pyrinomonadales	Pyrinomonadaceae_433871	PSRF01	NA						3aeb256808b9c8cfe99753719800f3e8	0.000148218	0.00554582	2021	0	0	2022	0	Bacteria	Acidobacteriota	Blastocatellia	Pyrinomonadales	Pyrinomonadaceae_433871	PSRF01	NA
8917fd9e15c46cb75da95242c9f5b89b	0.275026	3.58516	2021	0.39031	5.60297	2022	1.41917	Bacteria	Acidobacteriota	Blastocatellia	Pyrinomonadales	Pyrinomonadaceae_433871	PSRF01	NA						8917fd9e15c46cb75da95242c9f5b89b	0.393185	6.68106	2021	0.278105	2.2968	2022	0.707315	Bacteria	Acidobacteriota	Blastocatellia	Pyrinomonadales	Pyrinomonadaceae_433871	PSRF01	NA
55db2463bea25dbaff2b499bb9b5be20	0	0	2021	0.00355967	0.151024	2022	NA	Bacteria	Acidobacteriota	Blastocatellia	Pyrinomonadales	Pyrinomonadaceae_433871	PSRF01	PSRF01 sp002427845						55db2463bea25dbaff2b499bb9b5be20	0	0	2021	0.00130639	0.0554256	2022	NA	Bacteria	Acidobacteriota	Blastocatellia	Pyrinomonadales	Pyrinomonadaceae_433871	PSRF01	PSRF01 sp002427845
2e0dd42eb3b06af92b27ec1d79a68013	0.00196177	0.0734027	2021	0.00227193	0.0664977	2022	1.15811	Bacteria	Acidobacteriota	Blastocatellia	Pyrinomonadales	Pyrinomonadaceae_433871	PSRF01	NA						2e0dd42eb3b06af92b27ec1d79a68013	0	0	2021	0.00190376	0.0807696	2022	NA	Bacteria	Acidobacteriota	Blastocatellia	Pyrinomonadales	Pyrinomonadaceae_433871	PSRF01	NA
ee6dba16aa3bb6ea4d864efeb8e80a39	0	0	2021	0	0	2022	NA	Bacteria	Acidobacteriota	Blastocatellia	Pyrinomonadales	Pyrinomonadaceae_433871	PSRF01	PSRF01 sp002427845						ee6dba16aa3bb6ea4d864efeb8e80a39	0	0	2021	0.00343373	0.145681	2022	NA	Bacteria	Acidobacteriota	Blastocatellia	Pyrinomonadales	Pyrinomonadaceae_433871	PSRF01	PSRF01 sp002427845
c0d3592729ebc3dacdf5c66261572eda	0.000912092	0.0341273	2021	0	0	2022	0	Bacteria	Acidobacteriota	Blastocatellia	Pyrinomonadales	Pyrinomonadaceae_433871	PSRF01	PSRF01 sp002427845						c0d3592729ebc3dacdf5c66261572eda	0	0	2021	0	0	2022	NA	Bacteria	Acidobacteriota	Blastocatellia	Pyrinomonadales	Pyrinomonadaceae_433871	PSRF01	PSRF01 sp002427845
78e668b4f4f21e4704f119c9f80e31c4	0.00109834	0.0410962	2021	0	0	2022	0	Bacteria	Acidobacteriota	Blastocatellia	Pyrinomonadales	Pyrinomonadaceae_433871	PSRF01	PSRF01 sp002427845						78e668b4f4f21e4704f119c9f80e31c4	0	0	2021	0	0	2022	NA	Bacteria	Acidobacteriota	Blastocatellia	Pyrinomonadales	Pyrinomonadaceae_433871	PSRF01	PSRF01 sp002427845
6ebdac03dcc91613e616b0a3ebcf1223	0	0	2021	0.00133092	0.0564663	2022	NA	Bacteria	Acidobacteriota	Blastocatellia	Pyrinomonadales	Pyrinomonadaceae_433871	PSRF01	PSRF01 sp002427845						6ebdac03dcc91613e616b0a3ebcf1223	0	0	2021	0.00793122	0.21717	2022	NA	Bacteria	Acidobacteriota	Blastocatellia	Pyrinomonadales	Pyrinomonadaceae_433871	PSRF01	PSRF01 sp002427845
4624bf2edf7dd678a0045b436948ed53	0.00189418	0.0708738	2021	0	0	2022	0	Bacteria	Acidobacteriota	Blastocatellia	Pyrinomonadales	Pyrinomonadaceae_433871	UBA11740	UBA11740 sp003168335						4624bf2edf7dd678a0045b436948ed53	0	0	2021	0	0	2022	NA	Bacteria	Acidobacteriota	Blastocatellia	Pyrinomonadales	Pyrinomonadaceae_433871	UBA11740	UBA11740 sp003168335
359c71d9b95876e385690952b9e8530d	0	0	2021	0	0	2022	NA	Bacteria	Acidobacteriota	Blastocatellia	Pyrinomonadales	Pyrinomonadaceae_433871	PSRF01	NA						359c71d9b95876e385690952b9e8530d	0	0	2021	0.000133143	0.00564877	2022	NA	Bacteria	Acidobacteriota	Blastocatellia	Pyrinomonadales	Pyrinomonadaceae_433871	PSRF01	NA
2a962ff5fc5f87dc09b24555e681788f	0.117098	2.19361	2021	0.039077	0.614039	2022	0.333713	Bacteria	Acidobacteriota	Blastocatellia	Pyrinomonadales	Pyrinomonadaceae_433871	PSRF01	NA						2a962ff5fc5f87dc09b24555e681788f	0.0482359	0.819495	2021	0.102074	1.89523	2022	2.11614	Bacteria	Acidobacteriota	Blastocatellia	Pyrinomonadales	Pyrinomonadaceae_433871	PSRF01	NA
f95f1bfa204b83071b6fb0ff619e8c23	0	0	2021	0	0	2022	NA	Bacteria	Acidobacteriota	Blastocatellia	Pyrinomonadales	Pyrinomonadaceae_433871	PSRF01	NA						f95f1bfa204b83071b6fb0ff619e8c23	0	0	2021	0.0792945	3.13161	2022	NA	Bacteria	Acidobacteriota	Blastocatellia	Pyrinomonadales	Pyrinomonadaceae_433871	PSRF01	NA
c355e96e3b2bce06567265fe4fc26503	0	0	2021	0	0	2022	NA	Bacteria	Acidobacteriota	Blastocatellia	Pyrinomonadales	Pyrinomonadaceae_433871	PSRF01	PSRF01 sp002427845						c355e96e3b2bce06567265fe4fc26503	0	0	2021	0.00521579	0.221287	2022	NA	Bacteria	Acidobacteriota	Blastocatellia	Pyrinomonadales	Pyrinomonadaceae_433871	PSRF01	PSRF01 sp002427845
1003433c1d5975f112e31467d3bcf56d	0.010334	0.218773	2021	0.00580693	0.104545	2022	0.561927	Bacteria	Acidobacteriota	Blastocatellia	Pyrinomonadales	Pyrinomonadaceae_433871	PSRF01	NA						1003433c1d5975f112e31467d3bcf56d	0.00488652	0.124488	2021	0.0082022	0.127787	2022	1.67854	Bacteria	Acidobacteriota	Blastocatellia	Pyrinomonadales	Pyrinomonadaceae_433871	PSRF01	NA
4f7fb84236de4bf72239989c51a65d43	0	0	2021	0	0	2022	NA	Bacteria	Acidobacteriota	Blastocatellia	Pyrinomonadales	Pyrinomonadaceae_433871	PSRF01	PSRF01 sp002427845						4f7fb84236de4bf72239989c51a65d43	0	0	2021	0.00183314	0.0777736	2022	NA	Bacteria	Acidobacteriota	Blastocatellia	Pyrinomonadales	Pyrinomonadaceae_433871	PSRF01	PSRF01 sp002427845
e4a061e25287a3b8305984249507aa40	0	0	2021	0	0	2022	NA	Bacteria	Acidobacteriota	Blastocatellia	Pyrinomonadales	Pyrinomonadaceae_433871	PSRF01	PSRF01 sp002427845						e4a061e25287a3b8305984249507aa40	0	0	2021	0.000434649	0.0184406	2022	NA	Bacteria	Acidobacteriota	Blastocatellia	Pyrinomonadales	Pyrinomonadaceae_433871	PSRF01	PSRF01 sp002427845
b7ed81d363492176a56d6f8ed3eff8a1	0	0	2021	0.000962795	0.0408479	2022	NA	Bacteria	Acidobacteriota	Blastocatellia	Pyrinomonadales	Pyrinomonadaceae_433871	PSRF01	PSRF01 sp002427845						b7ed81d363492176a56d6f8ed3eff8a1	0	0	2021	0	0	2022	NA	Bacteria	Acidobacteriota	Blastocatellia	Pyrinomonadales	Pyrinomonadaceae_433871	PSRF01	PSRF01 sp002427845
9d6bf5f4b3d8ffbf9bd3de96eea317b5	0	0	2021	0	0	2022	NA	Bacteria	Acidobacteriota	Blastocatellia	Pyrinomonadales	Pyrinomonadaceae_433871	PSRF01	PSRF01 sp002427845						9d6bf5f4b3d8ffbf9bd3de96eea317b5	0	0	2021	0.0036489	0.15481	2022	NA	Bacteria	Acidobacteriota	Blastocatellia	Pyrinomonadales	Pyrinomonadaceae_433871	PSRF01	PSRF01 sp002427845
cdbd85ed492672862c62c7ee3675b847	0	0	2021	0	0	2022	NA	Bacteria	Acidobacteriota	Blastocatellia	Pyrinomonadales	Pyrinomonadaceae_433871	PSRF01	PSRF01 sp002427845						cdbd85ed492672862c62c7ee3675b847	0	0	2021	0.00184697	0.0783604	2022	NA	Bacteria	Acidobacteriota	Blastocatellia	Pyrinomonadales	Pyrinomonadaceae_433871	PSRF01	PSRF01 sp002427845
7a63cb240d036dd26024e1707b9f03f7	0	0	2021	0.000998192	0.0423497	2022	NA	Bacteria	Acidobacteriota	Blastocatellia	Pyrinomonadales	Pyrinomonadaceae_433871	PSRF01	PSRF01 sp002427845						7a63cb240d036dd26024e1707b9f03f7	0.00603434	0.176486	2021	0.00752386	0.220799	2022	1.24684	Bacteria	Acidobacteriota	Blastocatellia	Pyrinomonadales	Pyrinomonadaceae_433871	PSRF01	PSRF01 sp002427845
73d7104d1177bcef8e63fe1a07525b9e	0.033932	0.603617	2021	0.0164921	0.373242	2022	0.486035	Bacteria	Acidobacteriota	Blastocatellia	Pyrinomonadales	Pyrinomonadaceae_433871	PSRF01	PSRF01 sp002427845						73d7104d1177bcef8e63fe1a07525b9e	0.0145096	0.228915	2021	0.00658924	0.146036	2022	0.45413	Bacteria	Acidobacteriota	Blastocatellia	Pyrinomonadales	Pyrinomonadaceae_433871	PSRF01	PSRF01 sp002427845
4193766f54b87b226d28a40c9531f5c4	0.00166323	0.0622322	2021	0.021196	0.365052	2022	12.7439	Bacteria	Acidobacteriota	Blastocatellia	Pyrinomonadales	Pyrinomonadaceae_433871	PSRF01	PSRF01 sp002427845						4193766f54b87b226d28a40c9531f5c4	0	0	2021	0.036874	0.674318	2022	NA	Bacteria	Acidobacteriota	Blastocatellia	Pyrinomonadales	Pyrinomonadaceae_433871	PSRF01	PSRF01 sp002427845
611517ac29dc26a46601512889c43c6a	0	0	2021	0	0	2022	NA	Bacteria	Elusimicrobiota	Elusimicrobia_984204	2-02-FULL-39-32	2-02-FULL-39-32	2-02-FULL-39-32	2-02-FULL-39-32 sp001800135						611517ac29dc26a46601512889c43c6a	0	0	2021	0.000331057	0.0140455	2022	NA	Bacteria	Elusimicrobiota	Elusimicrobia_984204	2-02-FULL-39-32	2-02-FULL-39-32	2-02-FULL-39-32	2-02-FULL-39-32 sp001800135
e2ec7bef99be5ec95e9bb67decf7588c	0	0	2021	0.000421914	0.0179003	2022	NA	Bacteria	Elusimicrobiota	Elusimicrobia_984204	2-02-FULL-39-32	2-02-FULL-39-32	2-02-FULL-39-32	2-02-FULL-39-32 sp001800135						e2ec7bef99be5ec95e9bb67decf7588c	0	0	2021	0	0	2022	NA	Bacteria	Elusimicrobiota	Elusimicrobia_984204	2-02-FULL-39-32	2-02-FULL-39-32	2-02-FULL-39-32	2-02-FULL-39-32 sp001800135
8d00a8de089f63042538a3d1b10a2cae	0	0	2021	0	0	2022	NA	Bacteria	Elusimicrobiota	Elusimicrobia_984204	2-02-FULL-39-32	2-02-FULL-39-32	2-02-FULL-39-32	2-02-FULL-39-32 sp001800135						8d00a8de089f63042538a3d1b10a2cae	0	0	2021	9.00962e-05	0.00382246	2022	NA	Bacteria	Elusimicrobiota	Elusimicrobia_984204	2-02-FULL-39-32	2-02-FULL-39-32	2-02-FULL-39-32	2-02-FULL-39-32 sp001800135
59177c6e7896472ef2f91e6854457a71	0.000168152	0.00629166	2021	0	0	2022	0	Bacteria	Elusimicrobiota	Elusimicrobia_984204	2-02-FULL-39-32	2-02-FULL-39-32	2-02-FULL-39-32	2-02-FULL-39-32 sp001800135						59177c6e7896472ef2f91e6854457a71	0.000235059	0.0087951	2021	0	0	2022	0	Bacteria	Elusimicrobiota	Elusimicrobia_984204	2-02-FULL-39-32	2-02-FULL-39-32	2-02-FULL-39-32	2-02-FULL-39-32 sp001800135
f31fe12a4db22c930e5c1c3c22100d1e	0	0	2021	0	0	2022	NA	Bacteria	Elusimicrobiota	Elusimicrobia_984204	2-02-FULL-39-32	2-02-FULL-39-32	2-02-FULL-39-32	NA						f31fe12a4db22c930e5c1c3c22100d1e	0	0	2021	9.08476e-05	0.00385434	2022	NA	Bacteria	Elusimicrobiota	Elusimicrobia_984204	2-02-FULL-39-32	2-02-FULL-39-32	2-02-FULL-39-32	NA
e5f10e236d98220b103ac4769abd2ebf	0	0	2021	0	0	2022	NA	Bacteria	Elusimicrobiota	Elusimicrobia_984204	2-02-FULL-39-32	2-02-FULL-39-32	2-02-FULL-39-32	2-02-FULL-39-32 sp001800135						e5f10e236d98220b103ac4769abd2ebf	0.000113846	0.00425972	2021	0	0	2022	0	Bacteria	Elusimicrobiota	Elusimicrobia_984204	2-02-FULL-39-32	2-02-FULL-39-32	2-02-FULL-39-32	2-02-FULL-39-32 sp001800135
767b1e01e14096c3edd4fc12fabc1116	0.000411878	0.0154111	2021	0	0	2022	0	Bacteria	Elusimicrobiota	Elusimicrobia_984204	2-01-FULL-59-12	2-01-FULL-59-12	2-01-FULL-59-12	2-01-FULL-59-12 sp001800075						767b1e01e14096c3edd4fc12fabc1116	0	0	2021	0	0	2022	NA	Bacteria	Elusimicrobiota	Elusimicrobia_984204	2-01-FULL-59-12	2-01-FULL-59-12	2-01-FULL-59-12	2-01-FULL-59-12 sp001800075
3982cce79479e910f90c62833cdc5dc3	0	0	2021	0.000142245	0.00603493	2022	NA	Bacteria	Elusimicrobiota	Elusimicrobia_984204	2-01-FULL-59-12	2-01-FULL-59-12	2-01-FULL-59-12	2-01-FULL-59-12 sp001800075						3982cce79479e910f90c62833cdc5dc3	0	0	2021	0	0	2022	NA	Bacteria	Elusimicrobiota	Elusimicrobia_984204	2-01-FULL-59-12	2-01-FULL-59-12	2-01-FULL-59-12	2-01-FULL-59-12 sp001800075
f78d8f72367244664126db4c48cd0daa	0	0	2021	0.000418025	0.0177353	2022	NA	Bacteria	Elusimicrobiota	Elusimicrobia_984204	2-01-FULL-59-12	2-01-FULL-59-12	2-01-FULL-59-12	2-01-FULL-59-12 sp001800075						f78d8f72367244664126db4c48cd0daa	0	0	2021	0	0	2022	NA	Bacteria	Elusimicrobiota	Elusimicrobia_984204	2-01-FULL-59-12	2-01-FULL-59-12	2-01-FULL-59-12	2-01-FULL-59-12 sp001800075
63e66cfd5b8155b38d98f8a5bac71dce	0.000432444	0.0161806	2021	0	0	2022	0	Bacteria	Elusimicrobiota	Elusimicrobia_984204	2-01-FULL-59-12	2-01-FULL-59-12	2-01-FULL-59-12	2-01-FULL-59-12 sp001800075						63e66cfd5b8155b38d98f8a5bac71dce	0	0	2021	0	0	2022	NA	Bacteria	Elusimicrobiota	Elusimicrobia_984204	2-01-FULL-59-12	2-01-FULL-59-12	2-01-FULL-59-12	2-01-FULL-59-12 sp001800075
cbb4f053f8d355f0afbfd33a66cb5018	0	0	2021	0	0	2022	NA	Bacteria	Elusimicrobiota	Elusimicrobia_984204	2-01-FULL-59-12	2-01-FULL-59-12	2-01-FULL-59-12	2-01-FULL-59-12 sp001800075						cbb4f053f8d355f0afbfd33a66cb5018	0	0	2021	0.000133143	0.00564877	2022	NA	Bacteria	Elusimicrobiota	Elusimicrobia_984204	2-01-FULL-59-12	2-01-FULL-59-12	2-01-FULL-59-12	2-01-FULL-59-12 sp001800075
22e057504e64fdfe0a27e4d04d67e8f1	0	0	2021	0	0	2022	NA	Bacteria	Elusimicrobiota	Elusimicrobia_984204	2-01-FULL-59-12	2-01-FULL-59-12	2-01-FULL-59-12	2-01-FULL-59-12 sp001800075						22e057504e64fdfe0a27e4d04d67e8f1	0.000411455	0.0153952	2021	0	0	2022	0	Bacteria	Elusimicrobiota	Elusimicrobia_984204	2-01-FULL-59-12	2-01-FULL-59-12	2-01-FULL-59-12	2-01-FULL-59-12 sp001800075
97f10cc7ca5a8a9f7e887c2146b4b41d	0	0	2021	0	0	2022	NA	Bacteria	Elusimicrobiota	Elusimicrobia_984204	2-01-FULL-59-12	2-01-FULL-59-12	2-01-FULL-59-12	2-01-FULL-59-12 sp001800075						97f10cc7ca5a8a9f7e887c2146b4b41d	0	0	2021	0.000568906	0.0241366	2022	NA	Bacteria	Elusimicrobiota	Elusimicrobia_984204	2-01-FULL-59-12	2-01-FULL-59-12	2-01-FULL-59-12	2-01-FULL-59-12 sp001800075
adea8cc7715a94072dd0cd66236e967c	0	0	2021	0	0	2022	NA	Bacteria	Elusimicrobiota	Elusimicrobia_984204	2-01-FULL-59-12	2-01-FULL-59-12	2-01-FULL-59-12	2-01-FULL-59-12 sp001800075						adea8cc7715a94072dd0cd66236e967c	0.000470118	0.0175902	2021	0	0	2022	0	Bacteria	Elusimicrobiota	Elusimicrobia_984204	2-01-FULL-59-12	2-01-FULL-59-12	2-01-FULL-59-12	2-01-FULL-59-12 sp001800075
a84e436690362c4e33dca6f1f376931b	0.000686463	0.0256851	2021	0	0	2022	0	Bacteria	Elusimicrobiota	Elusimicrobia_984204	2-01-FULL-59-12	2-01-FULL-59-12	2-01-FULL-59-12	2-01-FULL-59-12 sp001800075						a84e436690362c4e33dca6f1f376931b	0	0	2021	0	0	2022	NA	Bacteria	Elusimicrobiota	Elusimicrobia_984204	2-01-FULL-59-12	2-01-FULL-59-12	2-01-FULL-59-12	2-01-FULL-59-12 sp001800075
155a9dd4044c46523ac73af6d1a49f6a	0	0	2021	0.000509715	0.0216254	2022	NA	Bacteria	Elusimicrobiota	Elusimicrobia_984204	2-01-FULL-59-12	2-01-FULL-59-12	2-01-FULL-59-12	2-01-FULL-59-12 sp001800075						155a9dd4044c46523ac73af6d1a49f6a	0	0	2021	0	0	2022	NA	Bacteria	Elusimicrobiota	Elusimicrobia_984204	2-01-FULL-59-12	2-01-FULL-59-12	2-01-FULL-59-12	2-01-FULL-59-12 sp001800075
a609341e68c1dafc390868e7c6678fd7	0	0	2021	0	0	2022	NA	Bacteria	Elusimicrobiota	Elusimicrobia_984204	2-01-FULL-59-12	2-01-FULL-59-12	2-01-FULL-59-12	2-01-FULL-59-12 sp001800075						a609341e68c1dafc390868e7c6678fd7	0	0	2021	0.00026079	0.0110644	2022	NA	Bacteria	Elusimicrobiota	Elusimicrobia_984204	2-01-FULL-59-12	2-01-FULL-59-12	2-01-FULL-59-12	2-01-FULL-59-12 sp001800075
1d7f933eb7c0e44aef12071298b001ca	0.000259467	0.00970835	2021	0	0	2022	0	Bacteria	Elusimicrobiota	Elusimicrobia_984204	2-01-FULL-59-12	2-01-FULL-59-12	2-01-FULL-59-12	2-01-FULL-59-12 sp001800075						1d7f933eb7c0e44aef12071298b001ca	0	0	2021	0	0	2022	NA	Bacteria	Elusimicrobiota	Elusimicrobia_984204	2-01-FULL-59-12	2-01-FULL-59-12	2-01-FULL-59-12	2-01-FULL-59-12 sp001800075
9991f255c85641c93aae062e469317f0	0	0	2021	0	0	2022	NA	Bacteria	Elusimicrobiota	Elusimicrobia_984204	2-01-FULL-59-12	2-01-FULL-59-12	2-01-FULL-59-12	2-01-FULL-59-12 sp001800075						9991f255c85641c93aae062e469317f0	0	0	2021	0.000448992	0.0190491	2022	NA	Bacteria	Elusimicrobiota	Elusimicrobia_984204	2-01-FULL-59-12	2-01-FULL-59-12	2-01-FULL-59-12	2-01-FULL-59-12 sp001800075
f1f1e61ee6f76229ebefbfc117b0b93e	0	0	2021	0.000614736	0.026081	2022	NA	Bacteria	Elusimicrobiota	Elusimicrobia_984204	2-01-FULL-59-12	2-01-FULL-59-12	2-01-FULL-59-12	2-01-FULL-59-12 sp001800075						f1f1e61ee6f76229ebefbfc117b0b93e	0	0	2021	0	0	2022	NA	Bacteria	Elusimicrobiota	Elusimicrobia_984204	2-01-FULL-59-12	2-01-FULL-59-12	2-01-FULL-59-12	2-01-FULL-59-12 sp001800075
820292cb1da3110fe6f6dee19cc1dc71	0	0	2021	0	0	2022	NA	Bacteria	Elusimicrobiota	Elusimicrobia_984204	2-01-FULL-59-12	2-01-FULL-59-12	2-01-FULL-59-12	2-01-FULL-59-12 sp001800075						820292cb1da3110fe6f6dee19cc1dc71	0	0	2021	0.000398121	0.0168908	2022	NA	Bacteria	Elusimicrobiota	Elusimicrobia_984204	2-01-FULL-59-12	2-01-FULL-59-12	2-01-FULL-59-12	2-01-FULL-59-12 sp001800075
d3927615442b4e832ebf11cf2e6432b6	0	0	2021	0	0	2022	NA	Bacteria	Elusimicrobiota	Elusimicrobia_984204	2-01-FULL-59-12	2-01-FULL-59-12	2-01-FULL-59-12	2-01-FULL-59-12 sp001800075						d3927615442b4e832ebf11cf2e6432b6	0	0	2021	0.00219952	0.0933179	2022	NA	Bacteria	Elusimicrobiota	Elusimicrobia_984204	2-01-FULL-59-12	2-01-FULL-59-12	2-01-FULL-59-12	2-01-FULL-59-12 sp001800075
f5e3c193e2fda720021f52d3c7365e3b	0	0	2021	0	0	2022	NA	Bacteria	Elusimicrobiota	Elusimicrobia_984204	2-01-FULL-59-12	2-01-FULL-59-12	2-01-FULL-59-12	2-01-FULL-59-12 sp001800075						f5e3c193e2fda720021f52d3c7365e3b	0	0	2021	0.000340298	0.0144376	2022	NA	Bacteria	Elusimicrobiota	Elusimicrobia_984204	2-01-FULL-59-12	2-01-FULL-59-12	2-01-FULL-59-12	2-01-FULL-59-12 sp001800075
4797893594dde094f8fce6c05188ced4	0	0	2021	0	0	2022	NA	Bacteria	Elusimicrobiota	Elusimicrobia_984204	2-01-FULL-59-12	2-01-FULL-59-12	2-01-FULL-59-12	2-01-FULL-59-12 sp001800075						4797893594dde094f8fce6c05188ced4	0	0	2021	0.000681357	0.0289075	2022	NA	Bacteria	Elusimicrobiota	Elusimicrobia_984204	2-01-FULL-59-12	2-01-FULL-59-12	2-01-FULL-59-12	2-01-FULL-59-12 sp001800075
a56ca1fba4fb54439bf11b4f9e1d8b16	0	0	2021	0.000321795	0.0136526	2022	NA	Bacteria	Elusimicrobiota	Elusimicrobia_984204	2-01-FULL-59-12	2-01-FULL-59-12	2-01-FULL-59-12	2-01-FULL-59-12 sp001800075						a56ca1fba4fb54439bf11b4f9e1d8b16	0	0	2021	0	0	2022	NA	Bacteria	Elusimicrobiota	Elusimicrobia_984204	2-01-FULL-59-12	2-01-FULL-59-12	2-01-FULL-59-12	2-01-FULL-59-12 sp001800075
b60380b90788b16eb2443f9ef6168706	0	0	2021	0	0	2022	NA	Bacteria	Elusimicrobiota	Elusimicrobia_984204	2-01-FULL-59-12	2-01-FULL-59-12	2-01-FULL-59-12	2-01-FULL-59-12 sp001800075						b60380b90788b16eb2443f9ef6168706	0	0	2021	0.00036339	0.0154173	2022	NA	Bacteria	Elusimicrobiota	Elusimicrobia_984204	2-01-FULL-59-12	2-01-FULL-59-12	2-01-FULL-59-12	2-01-FULL-59-12 sp001800075
279ebfbaf456e70c169944cdddc71b47	0.000364085	0.0136228	2021	0	0	2022	0	Bacteria	Elusimicrobiota	Elusimicrobia_984204	2-01-FULL-59-12	2-01-FULL-59-12	2-01-FULL-59-12	2-01-FULL-59-12 sp001800075						279ebfbaf456e70c169944cdddc71b47	0	0	2021	0	0	2022	NA	Bacteria	Elusimicrobiota	Elusimicrobia_984204	2-01-FULL-59-12	2-01-FULL-59-12	2-01-FULL-59-12	2-01-FULL-59-12 sp001800075
c1d781cd92b309a9505aae93f0178f66	0	0	2021	0	0	2022	NA	Bacteria	Elusimicrobiota	Elusimicrobia_984204	2-01-FULL-59-12	2-01-FULL-59-12	2-01-FULL-59-12	2-01-FULL-59-12 sp001800075						c1d781cd92b309a9505aae93f0178f66	0	0	2021	0.000269395	0.0114295	2022	NA	Bacteria	Elusimicrobiota	Elusimicrobia_984204	2-01-FULL-59-12	2-01-FULL-59-12	2-01-FULL-59-12	2-01-FULL-59-12 sp001800075
6a0b55fcc56fdb8b62bc63c3af2f4654	0	0	2021	0	0	2022	NA	Bacteria	Elusimicrobiota	Elusimicrobia_984204	2-01-FULL-59-12	2-01-FULL-59-12	2-01-FULL-59-12	2-01-FULL-59-12 sp001800075						6a0b55fcc56fdb8b62bc63c3af2f4654	0.000683069	0.0255581	2021	0	0	2022	0	Bacteria	Elusimicrobiota	Elusimicrobia_984204	2-01-FULL-59-12	2-01-FULL-59-12	2-01-FULL-59-12	2-01-FULL-59-12 sp001800075
60664be02a3a636293b93f02e463990a	0	0	2021	0.000655549	0.0278126	2022	NA	Bacteria	Elusimicrobiota	Elusimicrobia_984204	2-01-FULL-59-12	2-01-FULL-59-12	2-01-FULL-59-12	2-01-FULL-59-12 sp001800075						60664be02a3a636293b93f02e463990a	0	0	2021	0	0	2022	NA	Bacteria	Elusimicrobiota	Elusimicrobia_984204	2-01-FULL-59-12	2-01-FULL-59-12	2-01-FULL-59-12	2-01-FULL-59-12 sp001800075
9a8f980abd7f068ba0a315a754f5dfbb	0	0	2021	0.000142599	0.00604996	2022	NA	Bacteria	Elusimicrobiota	Elusimicrobia_984204	2-01-FULL-59-12	2-01-FULL-59-12	2-01-FULL-59-12	2-01-FULL-59-12 sp001800075						9a8f980abd7f068ba0a315a754f5dfbb	0	0	2021	0	0	2022	NA	Bacteria	Elusimicrobiota	Elusimicrobia_984204	2-01-FULL-59-12	2-01-FULL-59-12	2-01-FULL-59-12	2-01-FULL-59-12 sp001800075
e84cf3ba1574fd72836f3a6b55827028	0	0	2021	0.000680361	0.0288653	2022	NA	Bacteria	Elusimicrobiota	Elusimicrobia_984204	2-01-FULL-59-12	2-01-FULL-59-12	2-01-FULL-59-12	2-01-FULL-59-12 sp001800075						e84cf3ba1574fd72836f3a6b55827028	0	0	2021	0	0	2022	NA	Bacteria	Elusimicrobiota	Elusimicrobia_984204	2-01-FULL-59-12	2-01-FULL-59-12	2-01-FULL-59-12	2-01-FULL-59-12 sp001800075
eb7137fe4636b94a25bd6d91ebd8924e	0	0	2021	0.000310979	0.0131937	2022	NA	Bacteria	Elusimicrobiota	Elusimicrobia_984204	2-01-FULL-59-12	2-01-FULL-59-12	2-01-FULL-59-12	2-01-FULL-59-12 sp001800075						eb7137fe4636b94a25bd6d91ebd8924e	0	0	2021	0	0	2022	NA	Bacteria	Elusimicrobiota	Elusimicrobia_984204	2-01-FULL-59-12	2-01-FULL-59-12	2-01-FULL-59-12	2-01-FULL-59-12 sp001800075
69e610012fa4af3779758b0c9b4324f5	0	0	2021	0	0	2022	NA	Bacteria	Elusimicrobiota	Elusimicrobia_984204	2-01-FULL-59-12	2-01-FULL-59-12	2-01-FULL-59-12	2-01-FULL-59-12 sp001800075						69e610012fa4af3779758b0c9b4324f5	0.000222327	0.00831873	2021	0	0	2022	0	Bacteria	Elusimicrobiota	Elusimicrobia_984204	2-01-FULL-59-12	2-01-FULL-59-12	2-01-FULL-59-12	2-01-FULL-59-12 sp001800075
2a7429fa55391aec6720e9518fe31dc0	0	0	2021	0	0	2022	NA	Bacteria	Elusimicrobiota	Elusimicrobia_984204	2-01-FULL-59-12	2-01-FULL-59-12	2-01-FULL-59-12	2-01-FULL-59-12 sp001800075						2a7429fa55391aec6720e9518fe31dc0	0.000178455	0.00667719	2021	0	0	2022	0	Bacteria	Elusimicrobiota	Elusimicrobia_984204	2-01-FULL-59-12	2-01-FULL-59-12	2-01-FULL-59-12	2-01-FULL-59-12 sp001800075
0283303fe20b0ef8a585bc3c1a173306	0	0	2021	0	0	2022	NA	Bacteria	Elusimicrobiota	Elusimicrobia_984204	2-01-FULL-59-12	2-01-FULL-59-12	2-01-FULL-59-12	NA						0283303fe20b0ef8a585bc3c1a173306	0.000587648	0.0219878	2021	0.000252847	0.0107274	2022	0.43027	Bacteria	Elusimicrobiota	Elusimicrobia_984204	2-01-FULL-59-12	2-01-FULL-59-12	2-01-FULL-59-12	NA
94046ff231999e9b557bcbaf075f47ea	0	0	2021	0.000177702	0.00753928	2022	NA	Bacteria	Elusimicrobiota	Elusimicrobia_984204	2-01-FULL-59-12	2-01-FULL-59-12	2-01-FULL-59-12	NA						94046ff231999e9b557bcbaf075f47ea	0	0	2021	0	0	2022	NA	Bacteria	Elusimicrobiota	Elusimicrobia_984204	2-01-FULL-59-12	2-01-FULL-59-12	2-01-FULL-59-12	NA
68912b1c9a2b53ba93478d52139594be	0	0	2021	0	0	2022	NA	Bacteria	Elusimicrobiota	Elusimicrobia_984204	2-01-FULL-59-12	2-01-FULL-59-12	2-01-FULL-59-12	2-01-FULL-59-12 sp001800075						68912b1c9a2b53ba93478d52139594be	0.000896668	0.0335502	2021	0	0	2022	0	Bacteria	Elusimicrobiota	Elusimicrobia_984204	2-01-FULL-59-12	2-01-FULL-59-12	2-01-FULL-59-12	2-01-FULL-59-12 sp001800075
9d234a5cbbbd74ba2417be6bfcf20b08	0	0	2021	0	0	2022	NA	Bacteria	Elusimicrobiota	Elusimicrobia_984208	UBA1565	UBA9628	GWA2-66-18	NA						9d234a5cbbbd74ba2417be6bfcf20b08	0	0	2021	0.000317966	0.0134902	2022	NA	Bacteria	Elusimicrobiota	Elusimicrobia_984208	UBA1565	UBA9628	GWA2-66-18	NA
6ac678d5e6043eb6f295fd80ff4887b5	0.000177938	0.00665784	2021	0	0	2022	0	Bacteria	Elusimicrobiota	Elusimicrobia_984208	UBA1565	UBA9628	GWA2-66-18	GWA2-66-18 sp013044195						6ac678d5e6043eb6f295fd80ff4887b5	0.000419878	0.0157104	2021	0	0	2022	0	Bacteria	Elusimicrobiota	Elusimicrobia_984208	UBA1565	UBA9628	GWA2-66-18	GWA2-66-18 sp013044195
c3126a6cdbb51732364ebb17b3bdf9d6	0	0	2021	0	0	2022	NA	Bacteria	Elusimicrobiota	Elusimicrobia_984208	UBA1565	UBA9628	GWA2-66-18	GWA2-66-18 sp013044195						c3126a6cdbb51732364ebb17b3bdf9d6	0	0	2021	0.000315137	0.0133701	2022	NA	Bacteria	Elusimicrobiota	Elusimicrobia_984208	UBA1565	UBA9628	GWA2-66-18	GWA2-66-18 sp013044195
c07e0338cd20f4ae3aa123fc9c6492f8	0	0	2021	0.000217939	0.00924637	2022	NA	Bacteria	Elusimicrobiota	Elusimicrobia_984208	UBA1565	UBA9628	GWA2-66-18	GWA2-66-18 sp013044195						c07e0338cd20f4ae3aa123fc9c6492f8	0	0	2021	0	0	2022	NA	Bacteria	Elusimicrobiota	Elusimicrobia_984208	UBA1565	UBA9628	GWA2-66-18	GWA2-66-18 sp013044195
16c89e69fe6c6adbbffac338d4f300ae	0.00237532	0.0652155	2021	0.00128127	0.0259802	2022	0.539407	Bacteria	Elusimicrobiota	Elusimicrobia_984208	UBA1565	UBA9628	GWA2-66-18	GWA2-66-18 sp013044195						16c89e69fe6c6adbbffac338d4f300ae	0	0	2021	0.00225154	0.0433703	2022	NA	Bacteria	Elusimicrobiota	Elusimicrobia_984208	UBA1565	UBA9628	GWA2-66-18	GWA2-66-18 sp013044195
fa9cf5f52303005f5f8e98f6ccd30681	0	0	2021	0	0	2022	NA	Bacteria	Elusimicrobiota	Elusimicrobia_984208	UBA1565	UBA9628	GWA2-66-18	GWA2-66-18 sp013044195						fa9cf5f52303005f5f8e98f6ccd30681	0.000284615	0.0106493	2021	0	0	2022	0	Bacteria	Elusimicrobiota	Elusimicrobia_984208	UBA1565	UBA9628	GWA2-66-18	GWA2-66-18 sp013044195
bc42fce241a4fc459737826308f78264	0	0	2021	0.000245894	0.0104324	2022	NA	Bacteria	Elusimicrobiota	Elusimicrobia_984208	UBA1565	UBA9628	GWA2-66-18	GWA2-66-18 sp013044195						bc42fce241a4fc459737826308f78264	0	0	2021	0	0	2022	NA	Bacteria	Elusimicrobiota	Elusimicrobia_984208	UBA1565	UBA9628	GWA2-66-18	GWA2-66-18 sp013044195
6d6bfc9f60e53f581022694a9283469f	0	0	2021	0.000408217	0.0173192	2022	NA	Bacteria	Elusimicrobiota	Elusimicrobia_984208	UBA1565	UBA9628	GWA2-66-18	GWA2-66-18 sp013044195						6d6bfc9f60e53f581022694a9283469f	0	0	2021	0	0	2022	NA	Bacteria	Elusimicrobiota	Elusimicrobia_984208	UBA1565	UBA9628	GWA2-66-18	GWA2-66-18 sp013044195
9d32de42dea6e27a819ff882f8e36a70	0	0	2021	0	0	2022	NA	Bacteria	Elusimicrobiota	Elusimicrobia_984208	UBA1565	UBA9628	GWA2-66-18	GWA2-66-18 sp013044195						9d32de42dea6e27a819ff882f8e36a70	0	0	2021	0.000772204	0.0327619	2022	NA	Bacteria	Elusimicrobiota	Elusimicrobia_984208	UBA1565	UBA9628	GWA2-66-18	GWA2-66-18 sp013044195
ed6424b3815cdeabb7cfc04049a813f1	0	0	2021	0	0	2022	NA	Bacteria	Elusimicrobiota	Elusimicrobia_984208	UBA1565	UBA9628	GWA2-66-18	GWA2-66-18 sp013044195						ed6424b3815cdeabb7cfc04049a813f1	0	0	2021	0.000408814	0.0173445	2022	NA	Bacteria	Elusimicrobiota	Elusimicrobia_984208	UBA1565	UBA9628	GWA2-66-18	GWA2-66-18 sp013044195
cc6ea516a8af198eb66f2b55564ccd87	0	0	2021	0	0	2022	NA	Bacteria	Elusimicrobiota	Elusimicrobia_984208	UBA1565	UBA9628	GWA2-66-18	NA						cc6ea516a8af198eb66f2b55564ccd87	0	0	2021	9.00962e-05	0.00382246	2022	NA	Bacteria	Elusimicrobiota	Elusimicrobia_984208	UBA1565	UBA9628	GWA2-66-18	NA
583b497a52ff014abfdba2bf6b01be4c	0	0	2021	0	0	2022	NA	Bacteria	Elusimicrobiota	Elusimicrobia_984208	UBA1565	UBA9628	GWA2-66-18	GWA2-66-18 sp013044195						583b497a52ff014abfdba2bf6b01be4c	0	0	2021	0.000134698	0.00571473	2022	NA	Bacteria	Elusimicrobiota	Elusimicrobia_984208	UBA1565	UBA9628	GWA2-66-18	GWA2-66-18 sp013044195
ba5c81121b9961e8024d773064f219f5	0.000327301	0.00863783	2021	0	0	2022	0	Bacteria	Elusimicrobiota	Elusimicrobia_984208	UBA1565	UBA1565	SCTT01	SCTT01 sp004322435						ba5c81121b9961e8024d773064f219f5	0	0	2021	0	0	2022	NA	Bacteria	Elusimicrobiota	Elusimicrobia_984208	UBA1565	UBA1565	SCTT01	SCTT01 sp004322435
ab3772dcc057adeed5b414eba551fcdf	0	0	2021	0.000142245	0.00603493	2022	NA	Bacteria	Elusimicrobiota	Elusimicrobia_984208	UBA1565	UBA9628	GWA2-66-18	NA						ab3772dcc057adeed5b414eba551fcdf	0	0	2021	0	0	2022	NA	Bacteria	Elusimicrobiota	Elusimicrobia_984208	UBA1565	UBA9628	GWA2-66-18	NA
079a6812d799763bc49be97d9b6dd3ab	0	0	2021	0	0	2022	NA	Bacteria	Elusimicrobiota	Elusimicrobia_984208	UBA1565	UBA9628	GWA2-66-18	NA						079a6812d799763bc49be97d9b6dd3ab	0	0	2021	0.000132707	0.00563028	2022	NA	Bacteria	Elusimicrobiota	Elusimicrobia_984208	UBA1565	UBA9628	GWA2-66-18	NA
251cc96a63989314a5f41a71f088650c	0	0	2021	0.000169905	0.00720846	2022	NA	Bacteria	Elusimicrobiota	Elusimicrobia_984208	UBA1565	UBA9628	GWA2-66-18	NA						251cc96a63989314a5f41a71f088650c	0	0	2021	0	0	2022	NA	Bacteria	Elusimicrobiota	Elusimicrobia_984208	UBA1565	UBA9628	GWA2-66-18	NA
f4d4c940f145b29bc08bc513497db82f	0.000259467	0.00970835	2021	0	0	2022	0	Bacteria	Sumerlaeota	Sumerlaeia	Sumerlaeales	Sumerlaeaceae	HGW-BRC1-1	HGW-BRC1-1 sp002842095						f4d4c940f145b29bc08bc513497db82f	0	0	2021	0.000236469	0.0100325	2022	NA	Bacteria	Sumerlaeota	Sumerlaeia	Sumerlaeales	Sumerlaeaceae	HGW-BRC1-1	HGW-BRC1-1 sp002842095
d0ed8895bc82cdb220805a03356e769b	0.00128588	0.0322799	2021	0.00018966	0.00804657	2022	0.147494	Bacteria	Sumerlaeota	Sumerlaeia	Sumerlaeales	Sumerlaeaceae	HGW-BRC1-1	HGW-BRC1-1 sp002842095						d0ed8895bc82cdb220805a03356e769b	0.000658328	0.0246324	2021	0.00204616	0.0501744	2022	3.10812	Bacteria	Sumerlaeota	Sumerlaeia	Sumerlaeales	Sumerlaeaceae	HGW-BRC1-1	HGW-BRC1-1 sp002842095
e6181707d21ba8c39fb60027dbfd13d8	0	0	2021	0.000310979	0.0131937	2022	NA	Bacteria	Sumerlaeota	Sumerlaeia	Sumerlaeales	Sumerlaeaceae	HGW-BRC1-1	HGW-BRC1-1 sp002842095						e6181707d21ba8c39fb60027dbfd13d8	0	0	2021	0	0	2022	NA	Bacteria	Sumerlaeota	Sumerlaeia	Sumerlaeales	Sumerlaeaceae	HGW-BRC1-1	HGW-BRC1-1 sp002842095
f52ea0b9ea1c1be53b240da3f81d8169	0	0	2021	0	0	2022	NA	Bacteria	Sumerlaeota	Sumerlaeia	Sumerlaeales	Sumerlaeaceae	HGW-BRC1-1	HGW-BRC1-1 sp002842095						f52ea0b9ea1c1be53b240da3f81d8169	0	0	2021	0.000993604	0.042155	2022	NA	Bacteria	Sumerlaeota	Sumerlaeia	Sumerlaeales	Sumerlaeaceae	HGW-BRC1-1	HGW-BRC1-1 sp002842095
825cbc7486aaf08584dd311086594963	0	0	2021	9.48298e-05	0.00402329	2022	NA	Bacteria	Sumerlaeota	Sumerlaeia	Sumerlaeales	Sumerlaeaceae	HGW-BRC1-1	HGW-BRC1-1 sp002842095						825cbc7486aaf08584dd311086594963	0	0	2021	0.000763087	0.0233213	2022	NA	Bacteria	Sumerlaeota	Sumerlaeia	Sumerlaeales	Sumerlaeaceae	HGW-BRC1-1	HGW-BRC1-1 sp002842095
6b84762d030ef68463531ef9291ef690	0	0	2021	0	0	2022	NA	Bacteria	Sumerlaeota	Sumerlaeia	Sumerlaeales	Sumerlaeaceae	HGW-BRC1-1	HGW-BRC1-1 sp002842095						6b84762d030ef68463531ef9291ef690	0.0053615	0.200609	2021	0	0	2022	0	Bacteria	Sumerlaeota	Sumerlaeia	Sumerlaeales	Sumerlaeaceae	HGW-BRC1-1	HGW-BRC1-1 sp002842095
44b9b516cf619c118020966f3cdaad15	0	0	2021	0	0	2022	NA	Bacteria	Sumerlaeota	Sumerlaeia	Sumerlaeales	Sumerlaeaceae	HGW-BRC1-1	HGW-BRC1-1 sp002842095						44b9b516cf619c118020966f3cdaad15	0.000794033	0.02971	2021	0	0	2022	0	Bacteria	Sumerlaeota	Sumerlaeia	Sumerlaeales	Sumerlaeaceae	HGW-BRC1-1	HGW-BRC1-1 sp002842095
7e60c105b6deb3df39938bac23c98461	0	0	2021	0	0	2022	NA	Bacteria	Sumerlaeota	Sumerlaeia	Sumerlaeales	Sumerlaeaceae	HGW-BRC1-1	HGW-BRC1-1 sp002842095						7e60c105b6deb3df39938bac23c98461	0	0	2021	0.000270983	0.0114968	2022	NA	Bacteria	Sumerlaeota	Sumerlaeia	Sumerlaeales	Sumerlaeaceae	HGW-BRC1-1	HGW-BRC1-1 sp002842095
8da1d3751ef32463d5d9c38f228488f4	0	0	2021	0	0	2022	NA	Bacteria	Sumerlaeota	Sumerlaeia	Sumerlaeales	Sumerlaeaceae	HGW-BRC1-1	HGW-BRC1-1 sp002842095						8da1d3751ef32463d5d9c38f228488f4	0	0	2021	0.000291684	0.0123751	2022	NA	Bacteria	Sumerlaeota	Sumerlaeia	Sumerlaeales	Sumerlaeaceae	HGW-BRC1-1	HGW-BRC1-1 sp002842095
b085bb1d9cb3773a1972c2c5cd0a918c	0	0	2021	0	0	2022	NA	Bacteria	Sumerlaeota	Sumerlaeia	Sumerlaeales	Sumerlaeaceae	HGW-BRC1-1	HGW-BRC1-1 sp002842095						b085bb1d9cb3773a1972c2c5cd0a918c	0	0	2021	0.000525229	0.0222836	2022	NA	Bacteria	Sumerlaeota	Sumerlaeia	Sumerlaeales	Sumerlaeaceae	HGW-BRC1-1	HGW-BRC1-1 sp002842095
dfebf96cc11fd84ab0ddf46d6635a6d7	0	0	2021	0	0	2022	NA	Bacteria	Sumerlaeota	Sumerlaeia	Sumerlaeales	Sumerlaeaceae	HGW-BRC1-1	HGW-BRC1-1 sp002842095						dfebf96cc11fd84ab0ddf46d6635a6d7	0	0	2021	0.000136271	0.0057815	2022	NA	Bacteria	Sumerlaeota	Sumerlaeia	Sumerlaeales	Sumerlaeaceae	HGW-BRC1-1	HGW-BRC1-1 sp002842095
d90704d23f31e1190dd4dd091ad4daf0	0.000296564	0.0110964	2021	0	0	2022	0	Bacteria	Sumerlaeota	Sumerlaeia	Sumerlaeales	Sumerlaeaceae	HGW-BRC1-1	HGW-BRC1-1 sp002842095						d90704d23f31e1190dd4dd091ad4daf0	0	0	2021	0	0	2022	NA	Bacteria	Sumerlaeota	Sumerlaeia	Sumerlaeales	Sumerlaeaceae	HGW-BRC1-1	HGW-BRC1-1 sp002842095
72c2d2485bd2fe387d4688a09fdf7eff	0.00113074	0.0423083	2021	0.00103609	0.038554	2022	0.916296	Bacteria	Sumerlaeota	Sumerlaeia	Sumerlaeales	Sumerlaeaceae	HGW-BRC1-1	HGW-BRC1-1 sp002842095						72c2d2485bd2fe387d4688a09fdf7eff	0.00131402	0.0353786	2021	0.00251623	0.0728494	2022	1.91492	Bacteria	Sumerlaeota	Sumerlaeia	Sumerlaeales	Sumerlaeaceae	HGW-BRC1-1	HGW-BRC1-1 sp002842095
18dcfe5f77731b10635add8406c2d63a	0	0	2021	0	0	2022	NA	Bacteria	Sumerlaeota	Sumerlaeia	Sumerlaeales	Sumerlaeaceae	HGW-BRC1-1	HGW-BRC1-1 sp002842095						18dcfe5f77731b10635add8406c2d63a	0	0	2021	0.000960836	0.0407648	2022	NA	Bacteria	Sumerlaeota	Sumerlaeia	Sumerlaeales	Sumerlaeaceae	HGW-BRC1-1	HGW-BRC1-1 sp002842095
a21375ef694aaa27fd71bafa6a51695c	0	0	2021	0	0	2022	NA	Bacteria	Sumerlaeota	Sumerlaeia	Sumerlaeales	Sumerlaeaceae	HGW-BRC1-1	HGW-BRC1-1 sp002842095						a21375ef694aaa27fd71bafa6a51695c	0	0	2021	0.000384335	0.0163059	2022	NA	Bacteria	Sumerlaeota	Sumerlaeia	Sumerlaeales	Sumerlaeaceae	HGW-BRC1-1	HGW-BRC1-1 sp002842095
9c966569bcc1b7711f1b120516554d95	0.0011915	0.0236934	2021	0.00169084	0.0463661	2022	1.41908	Bacteria	Sumerlaeota	Sumerlaeia	Sumerlaeales	Sumerlaeaceae	HGW-BRC1-1	HGW-BRC1-1 sp002842095						9c966569bcc1b7711f1b120516554d95	0.00141324	0.0313391	2021	0.00118972	0.0302009	2022	0.841836	Bacteria	Sumerlaeota	Sumerlaeia	Sumerlaeales	Sumerlaeaceae	HGW-BRC1-1	HGW-BRC1-1 sp002842095
70ef0f664a4e7316bbfcc51962acccb9	0.000420929	0.0157497	2021	0	0	2022	0	Bacteria	Sumerlaeota	Sumerlaeia	Sumerlaeales	Sumerlaeaceae	HGW-BRC1-1	HGW-BRC1-1 sp002842095						70ef0f664a4e7316bbfcc51962acccb9	0	0	2021	0	0	2022	NA	Bacteria	Sumerlaeota	Sumerlaeia	Sumerlaeales	Sumerlaeaceae	HGW-BRC1-1	HGW-BRC1-1 sp002842095
5e9ded86aaaa201d125c3f6028e540cd	0.000160957	0.00602247	2021	0	0	2022	0	Bacteria	Sumerlaeota	Sumerlaeia	Sumerlaeales	Sumerlaeaceae	HGW-BRC1-1	HGW-BRC1-1 sp002842095						5e9ded86aaaa201d125c3f6028e540cd	0	0	2021	0	0	2022	NA	Bacteria	Sumerlaeota	Sumerlaeia	Sumerlaeales	Sumerlaeaceae	HGW-BRC1-1	HGW-BRC1-1 sp002842095
8fd08345d7d9292953067f1c652821f5	0	0	2021	0	0	2022	NA	Bacteria	Sumerlaeota	Sumerlaeia	Sumerlaeales	Sumerlaeaceae	HGW-BRC1-1	HGW-BRC1-1 sp002842095						8fd08345d7d9292953067f1c652821f5	0	0	2021	0.000256223	0.0108706	2022	NA	Bacteria	Sumerlaeota	Sumerlaeia	Sumerlaeales	Sumerlaeaceae	HGW-BRC1-1	HGW-BRC1-1 sp002842095
230bb2865e9df5613382cf84554cec78	0.000984979	0.0250464	2021	0.00196009	0.0390559	2022	1.98998	Bacteria	Sumerlaeota	Sumerlaeia	Sumerlaeales	Sumerlaeaceae	HGW-BRC1-1	HGW-BRC1-1 sp002842095						230bb2865e9df5613382cf84554cec78	0	0	2021	0	0	2022	NA	Bacteria	Sumerlaeota	Sumerlaeia	Sumerlaeales	Sumerlaeaceae	HGW-BRC1-1	HGW-BRC1-1 sp002842095
acaf1ab90bd5159495fdcf92a464ebe0	0.000736627	0.027562	2021	0	0	2022	0	Bacteria	Sumerlaeota	Sumerlaeia	Sumerlaeales	Sumerlaeaceae	HGW-BRC1-1	HGW-BRC1-1 sp002842095						acaf1ab90bd5159495fdcf92a464ebe0	0	0	2021	0	0	2022	NA	Bacteria	Sumerlaeota	Sumerlaeia	Sumerlaeales	Sumerlaeaceae	HGW-BRC1-1	HGW-BRC1-1 sp002842095
d7ea69ff3f67f8dbc3950e317f88aaa4	0.000952859	0.0356527	2021	0	0	2022	0	Bacteria	Sumerlaeota	Sumerlaeia	Sumerlaeales	Sumerlaeaceae	HGW-BRC1-1	HGW-BRC1-1 sp002842095						d7ea69ff3f67f8dbc3950e317f88aaa4	0	0	2021	0.00128112	0.0543531	2022	NA	Bacteria	Sumerlaeota	Sumerlaeia	Sumerlaeales	Sumerlaeaceae	HGW-BRC1-1	HGW-BRC1-1 sp002842095
ebd18396c177a210dba4aa44b1e8ace4	0.0111651	0.151614	2021	0.0174759	0.202144	2022	1.56523	Bacteria	Sumerlaeota	Sumerlaeia	Sumerlaeales	Sumerlaeaceae	HGW-BRC1-1	HGW-BRC1-1 sp002842095						ebd18396c177a210dba4aa44b1e8ace4	0.00992816	0.118558	2021	0.0295006	0.378382	2022	2.97141	Bacteria	Sumerlaeota	Sumerlaeia	Sumerlaeales	Sumerlaeaceae	HGW-BRC1-1	HGW-BRC1-1 sp002842095
513c4de4f0ae51f5e872bf27fe49ac76	0.00171616	0.0642128	2021	0	0	2022	0	Bacteria	Sumerlaeota	Sumerlaeia	Sumerlaeales	Sumerlaeaceae	NA	NA						513c4de4f0ae51f5e872bf27fe49ac76	0	0	2021	0.00134517	0.0570708	2022	NA	Bacteria	Sumerlaeota	Sumerlaeia	Sumerlaeales	Sumerlaeaceae	NA	NA
23a75b1b2ae6adf7628eda0cf84e2d7e	0.00452566	0.115498	2021	0.0013221	0.0560918	2022	0.292133	Bacteria	Sumerlaeota	Sumerlaeia	Sumerlaeales	Sumerlaeaceae	HGW-BRC1-1	HGW-BRC1-1 sp002842095						23a75b1b2ae6adf7628eda0cf84e2d7e	0.000951762	0.0356117	2021	0	0	2022	0	Bacteria	Sumerlaeota	Sumerlaeia	Sumerlaeales	Sumerlaeaceae	HGW-BRC1-1	HGW-BRC1-1 sp002842095
8f17c7ac5966f9450cc289e146ab0431	0.000480524	0.0179796	2021	0	0	2022	0	Bacteria	Sumerlaeota	Sumerlaeia	Sumerlaeales	Sumerlaeaceae	HGW-BRC1-1	HGW-BRC1-1 sp002842095						8f17c7ac5966f9450cc289e146ab0431	0.000356911	0.0133544	2021	0.00555688	0.181699	2022	15.5694	Bacteria	Sumerlaeota	Sumerlaeia	Sumerlaeales	Sumerlaeaceae	HGW-BRC1-1	HGW-BRC1-1 sp002842095
3d2917e0494a5ef1c30813f724439923	0	0	2021	0	0	2022	NA	Bacteria	Sumerlaeota	Sumerlaeia	Sumerlaeales	Sumerlaeaceae	HGW-BRC1-1	HGW-BRC1-1 sp002842095						3d2917e0494a5ef1c30813f724439923	0	0	2021	9.08476e-05	0.00385434	2022	NA	Bacteria	Sumerlaeota	Sumerlaeia	Sumerlaeales	Sumerlaeaceae	HGW-BRC1-1	HGW-BRC1-1 sp002842095
22b717da803c8d41b049641ad07236a2	0.000549171	0.0205481	2021	0	0	2022	0	Bacteria	Sumerlaeota	Sumerlaeia	Sumerlaeales	Sumerlaeaceae	HGW-BRC1-1	HGW-BRC1-1 sp002842095						22b717da803c8d41b049641ad07236a2	0	0	2021	0	0	2022	NA	Bacteria	Sumerlaeota	Sumerlaeia	Sumerlaeales	Sumerlaeaceae	HGW-BRC1-1	HGW-BRC1-1 sp002842095
435efac4f62e0ee28de90f9748517805	0.000375567	0.0140524	2021	0	0	2022	0	Bacteria	Sumerlaeota	Sumerlaeia	Sumerlaeales	Sumerlaeaceae	Sumerlaea	Sumerlaea chitinivorans						435efac4f62e0ee28de90f9748517805	0	0	2021	0	0	2022	NA	Bacteria	Sumerlaeota	Sumerlaeia	Sumerlaeales	Sumerlaeaceae	Sumerlaea	Sumerlaea chitinivorans
b22bb1ee84eb3f4358bf639ae63e3f85	0.000112101	0.00419444	2021	0.00225362	0.0409804	2022	20.1035	Bacteria	Sumerlaeota	Sumerlaeia	Sumerlaeales	Sumerlaeaceae	HGW-BRC1-1	HGW-BRC1-1 sp002842095						b22bb1ee84eb3f4358bf639ae63e3f85	0.000404595	0.0151386	2021	0.00296759	0.0583967	2022	7.33471	Bacteria	Sumerlaeota	Sumerlaeia	Sumerlaeales	Sumerlaeaceae	HGW-BRC1-1	HGW-BRC1-1 sp002842095
1270905bb18acbf4f6ff5ef7bf43dc8e	0	0	2021	0	0	2022	NA	Bacteria	Sumerlaeota	Sumerlaeia	Sumerlaeales	Sumerlaeaceae	HGW-BRC1-1	HGW-BRC1-1 sp002842095						1270905bb18acbf4f6ff5ef7bf43dc8e	0	0	2021	0.000347719	0.0147525	2022	NA	Bacteria	Sumerlaeota	Sumerlaeia	Sumerlaeales	Sumerlaeaceae	HGW-BRC1-1	HGW-BRC1-1 sp002842095
b93dfa57d28e8136e92204076cf5f7e7	0	0	2021	0.000237074	0.0100582	2022	NA	Bacteria	Sumerlaeota	Sumerlaeia	Sumerlaeales	Sumerlaeaceae	HGW-BRC1-1	HGW-BRC1-1 sp002842095						b93dfa57d28e8136e92204076cf5f7e7	0	0	2021	0	0	2022	NA	Bacteria	Sumerlaeota	Sumerlaeia	Sumerlaeales	Sumerlaeaceae	HGW-BRC1-1	HGW-BRC1-1 sp002842095
b70bac1141bde6bc5d2f4b728cf8f22d	0.000858439	0.0321199	2021	0	0	2022	0	Bacteria	Sumerlaeota	Sumerlaeia	Sumerlaeales	Sumerlaeaceae	HGW-BRC1-1	HGW-BRC1-1 sp002842095						b70bac1141bde6bc5d2f4b728cf8f22d	0	0	2021	0	0	2022	NA	Bacteria	Sumerlaeota	Sumerlaeia	Sumerlaeales	Sumerlaeaceae	HGW-BRC1-1	HGW-BRC1-1 sp002842095
fe6254b99a828ac049051c1cc7bd5195	0.000107305	0.00401498	2021	0	0	2022	0	Bacteria	Desulfobacterota_G_459546	Desulfuromonadia	Desulfuromonadales	UBA2197	UBA2197	NA						fe6254b99a828ac049051c1cc7bd5195	0	0	2021	0	0	2022	NA	Bacteria	Desulfobacterota_G_459546	Desulfuromonadia	Desulfuromonadales	UBA2197	UBA2197	NA
c1b3c59c459d595b81cee68bb9c27ac1	0	0	2021	0	0	2022	NA	Bacteria	Sumerlaeota	Sumerlaeia	Sumerlaeales	Sumerlaeaceae	Sumerlaea	Sumerlaea chitinivorans						c1b3c59c459d595b81cee68bb9c27ac1	0.000170769	0.00638958	2021	0	0	2022	0	Bacteria	Sumerlaeota	Sumerlaeia	Sumerlaeales	Sumerlaeaceae	Sumerlaea	Sumerlaea chitinivorans
b2ea0721d1df4b636c6128cd21503cf8	0.000118626	0.00443856	2021	0	0	2022	0	Bacteria	Sumerlaeota	Sumerlaeia	Sumerlaeales	Sumerlaeaceae	Sumerlaea	Sumerlaea chitinivorans						b2ea0721d1df4b636c6128cd21503cf8	0.000354361	0.013259	2021	0.000567526	0.0240781	2022	1.60155	Bacteria	Sumerlaeota	Sumerlaeia	Sumerlaeales	Sumerlaeaceae	Sumerlaea	Sumerlaea chitinivorans
e577e75ec83a3aaa6e6604f0762b9ff3	0.00103837	0.0312475	2021	0.000368842	0.0156486	2022	0.355214	Bacteria	Sumerlaeota	Sumerlaeia	Sumerlaeales	Sumerlaeaceae	HGW-BRC1-1	HGW-BRC1-1 sp002842095						e577e75ec83a3aaa6e6604f0762b9ff3	0	0	2021	0.00190978	0.0520476	2022	NA	Bacteria	Sumerlaeota	Sumerlaeia	Sumerlaeales	Sumerlaeaceae	HGW-BRC1-1	HGW-BRC1-1 sp002842095
233ab37f903221d53edc7d17eac035b3	0.00135747	0.0374182	2021	0.000550873	0.0233716	2022	0.405809	Bacteria	Sumerlaeota	Sumerlaeia	Sumerlaeales	Sumerlaeaceae	NA	NA						233ab37f903221d53edc7d17eac035b3	0.0010135	0.0332419	2021	0.00328186	0.0960317	2022	3.23813	Bacteria	Sumerlaeota	Sumerlaeia	Sumerlaeales	Sumerlaeaceae	NA	NA
816e30497157570afe73fbe5066e6e2b	0	0	2021	0	0	2022	NA	Bacteria	Sumerlaeota	Sumerlaeia	Sumerlaeales	Sumerlaeaceae	HGW-BRC1-1	HGW-BRC1-1 sp002842095						816e30497157570afe73fbe5066e6e2b	0	0	2021	0.000130395	0.00553218	2022	NA	Bacteria	Sumerlaeota	Sumerlaeia	Sumerlaeales	Sumerlaeaceae	HGW-BRC1-1	HGW-BRC1-1 sp002842095
af6791387b8fd8d97add10d38ba51dc4	0	0	2021	0	0	2022	NA	Bacteria	Sumerlaeota	Sumerlaeia	Sumerlaeales	Sumerlaeaceae	NA	NA						af6791387b8fd8d97add10d38ba51dc4	0	0	2021	0.000302871	0.0128497	2022	NA	Bacteria	Sumerlaeota	Sumerlaeia	Sumerlaeales	Sumerlaeaceae	NA	NA
5dc2ef762ad663a69bfed39c3fcc8ce9	0	0	2021	0	0	2022	NA	Bacteria	Sumerlaeota	Sumerlaeia	Sumerlaeales	Sumerlaeaceae	NA	NA						5dc2ef762ad663a69bfed39c3fcc8ce9	0.000113846	0.00425972	2021	0	0	2022	0	Bacteria	Sumerlaeota	Sumerlaeia	Sumerlaeales	Sumerlaeaceae	NA	NA
2df465874aa7fdf58e28da5a131df50b	0	0	2021	0	0	2022	NA	Bacteria	Sumerlaeota	Sumerlaeia	Sumerlaeales	Sumerlaeaceae	NA	NA						2df465874aa7fdf58e28da5a131df50b	0	0	2021	0.000145842	0.00618755	2022	NA	Bacteria	Sumerlaeota	Sumerlaeia	Sumerlaeales	Sumerlaeaceae	NA	NA
3ffe8f5c22cd78dbbfcd9938d2ef2b77	0.000107305	0.00401498	2021	0	0	2022	0	Bacteria	Sumerlaeota	Sumerlaeia	Sumerlaeales	Sumerlaeaceae	NA	NA						3ffe8f5c22cd78dbbfcd9938d2ef2b77	0	0	2021	0	0	2022	NA	Bacteria	Sumerlaeota	Sumerlaeia	Sumerlaeales	Sumerlaeaceae	NA	NA
4a19a513bad2120fa134ed3385ec4157	0	0	2021	0	0	2022	NA	Bacteria	Sumerlaeota	Sumerlaeia	Sumerlaeales	Sumerlaeaceae	NA	NA						4a19a513bad2120fa134ed3385ec4157	0	0	2021	0.000179597	0.00761964	2022	NA	Bacteria	Sumerlaeota	Sumerlaeia	Sumerlaeales	Sumerlaeaceae	NA	NA
32f0d7e400e649c60cf6d31cd312c0d4	0	0	2021	0	0	2022	NA	Bacteria	Sumerlaeota	Sumerlaeia	Sumerlaeales	Sumerlaeaceae	NA	NA						32f0d7e400e649c60cf6d31cd312c0d4	0	0	2021	0.000227119	0.00963584	2022	NA	Bacteria	Sumerlaeota	Sumerlaeia	Sumerlaeales	Sumerlaeaceae	NA	NA
bd72da56544df2d803de62c8bf12e1fa	0	0	2021	0	0	2022	NA	Bacteria	Sumerlaeota	Sumerlaeia	Sumerlaeales	Sumerlaeaceae	NA	NA						bd72da56544df2d803de62c8bf12e1fa	0	0	2021	0.000126424	0.0053637	2022	NA	Bacteria	Sumerlaeota	Sumerlaeia	Sumerlaeales	Sumerlaeaceae	NA	NA
0359a1410012fe62e4461dca5e9803d1	0	0	2021	0.00018143	0.00769741	2022	NA	Bacteria	Sumerlaeota	Sumerlaeia	Sumerlaeales	Sumerlaeaceae	NA	NA						0359a1410012fe62e4461dca5e9803d1	0	0	2021	0	0	2022	NA	Bacteria	Sumerlaeota	Sumerlaeia	Sumerlaeales	Sumerlaeaceae	NA	NA
45ce855c0382665830384e7ddd366f3f	0.000107305	0.00401498	2021	0	0	2022	0	Bacteria	Sumerlaeota	Sumerlaeia	Sumerlaeales	Sumerlaeaceae	NA	NA						45ce855c0382665830384e7ddd366f3f	0	0	2021	0	0	2022	NA	Bacteria	Sumerlaeota	Sumerlaeia	Sumerlaeales	Sumerlaeaceae	NA	NA
9852b34abac55871fccec6aa93467038	0.000280253	0.0104861	2021	0	0	2022	0	Bacteria	Sumerlaeota	Sumerlaeia	Sumerlaeales	Sumerlaeaceae	NA	NA						9852b34abac55871fccec6aa93467038	0	0	2021	0	0	2022	NA	Bacteria	Sumerlaeota	Sumerlaeia	Sumerlaeales	Sumerlaeaceae	NA	NA
92ffc8f79c3c04c21fb809dd73a4b65a	0	0	2021	9.48298e-05	0.00402329	2022	NA	Bacteria	Sumerlaeota	Sumerlaeia	Sumerlaeales	Sumerlaeaceae	NA	NA						92ffc8f79c3c04c21fb809dd73a4b65a	0	0	2021	0	0	2022	NA	Bacteria	Sumerlaeota	Sumerlaeia	Sumerlaeales	Sumerlaeaceae	NA	NA
d33b190acbd8ec7f88939071bf08955a	0	0	2021	0	0	2022	NA	Bacteria	Sumerlaeota	Sumerlaeia	Sumerlaeales	Sumerlaeaceae	NA	NA						d33b190acbd8ec7f88939071bf08955a	0	0	2021	0.000442482	0.0187729	2022	NA	Bacteria	Sumerlaeota	Sumerlaeia	Sumerlaeales	Sumerlaeaceae	NA	NA
e3a150ef4c81da61fc8dc7617f038e4d	0	0	2021	0.000133277	0.00565446	2022	NA	Bacteria	Sumerlaeota	Sumerlaeia	Sumerlaeales	Sumerlaeaceae	NA	NA						e3a150ef4c81da61fc8dc7617f038e4d	0	0	2021	0	0	2022	NA	Bacteria	Sumerlaeota	Sumerlaeia	Sumerlaeales	Sumerlaeaceae	NA	NA
77a6461290d7770dbebda463b7d561ed	0.000473546	0.0177185	2021	0	0	2022	0	Bacteria	Sumerlaeota	Sumerlaeia	Sumerlaeales	Sumerlaeaceae	NA	NA						77a6461290d7770dbebda463b7d561ed	0.000518764	0.0194104	2021	0.000677457	0.0287421	2022	1.30591	Bacteria	Sumerlaeota	Sumerlaeia	Sumerlaeales	Sumerlaeaceae	NA	NA
e1f6dcb9374582451481343f7fa95a9b	0	0	2021	0	0	2022	NA	Bacteria	Sumerlaeota	Sumerlaeia	Sumerlaeales	Sumerlaeaceae	NA	NA						e1f6dcb9374582451481343f7fa95a9b	0.00402112	0.150457	2021	0	0	2022	0	Bacteria	Sumerlaeota	Sumerlaeia	Sumerlaeales	Sumerlaeaceae	NA	NA
577558df4fb44491524ce59860fd742a	0.00310208	0.116069	2021	0.000515764	0.021882	2022	0.166264	Bacteria	Sumerlaeota	Sumerlaeia	Sumerlaeales	Sumerlaeaceae	NA	NA						577558df4fb44491524ce59860fd742a	0.0016061	0.0600947	2021	0.000398121	0.0168908	2022	0.247881	Bacteria	Sumerlaeota	Sumerlaeia	Sumerlaeales	Sumerlaeaceae	NA	NA
82632b171b9b5c8580e711c7c5a986c2	0.000375567	0.0140524	2021	0	0	2022	0	Bacteria	Sumerlaeota	Sumerlaeia	Sumerlaeales	Sumerlaeaceae	NA	NA						82632b171b9b5c8580e711c7c5a986c2	0	0	2021	0	0	2022	NA	Bacteria	Sumerlaeota	Sumerlaeia	Sumerlaeales	Sumerlaeaceae	NA	NA
a2eab7259795f701069dcfdb47185f3e	0	0	2021	0	0	2022	NA	Bacteria	Sumerlaeota	Sumerlaeia	Sumerlaeales	Sumerlaeaceae	NA	NA						a2eab7259795f701069dcfdb47185f3e	0	0	2021	0.00645448	0.198279	2022	NA	Bacteria	Sumerlaeota	Sumerlaeia	Sumerlaeales	Sumerlaeaceae	NA	NA
da128484dcbd64d75914d83f2dba501e	0	0	2021	0	0	2022	NA	Bacteria	Sumerlaeota	Sumerlaeia	Sumerlaeales	Sumerlaeaceae	NA	NA						da128484dcbd64d75914d83f2dba501e	0.00177181	0.0662949	2021	0	0	2022	0	Bacteria	Sumerlaeota	Sumerlaeia	Sumerlaeales	Sumerlaeaceae	NA	NA
d54bb5ed9b2565481d8ec2e0644b58d0	0.000546127	0.0204342	2021	0	0	2022	0	Bacteria	Sumerlaeota	Sumerlaeia	Sumerlaeales	Sumerlaeaceae	NA	NA						d54bb5ed9b2565481d8ec2e0644b58d0	0	0	2021	0	0	2022	NA	Bacteria	Sumerlaeota	Sumerlaeia	Sumerlaeales	Sumerlaeaceae	NA	NA
70732dc2db8fb01c911fa746f4707fc3	0	0	2021	0	0	2022	NA	Bacteria	Sumerlaeota	Sumerlaeia	Sumerlaeales	Sumerlaeaceae	NA	NA						70732dc2db8fb01c911fa746f4707fc3	0.000444655	0.0166375	2021	0	0	2022	0	Bacteria	Sumerlaeota	Sumerlaeia	Sumerlaeales	Sumerlaeaceae	NA	NA
0dce76826c65c25cc5856374305718f1	0	0	2021	0	0	2022	NA	Bacteria	Sumerlaeota	Sumerlaeia	Sumerlaeales	Sumerlaeaceae	NA	NA						0dce76826c65c25cc5856374305718f1	0	0	2021	0.000532571	0.0225951	2022	NA	Bacteria	Sumerlaeota	Sumerlaeia	Sumerlaeales	Sumerlaeaceae	NA	NA
399ce770200f1416075221b0ee1cb2b3	0.000315697	0.0118123	2021	0	0	2022	0	Bacteria	Sumerlaeota	Sumerlaeia	Sumerlaeales	Sumerlaeaceae	NA	NA						399ce770200f1416075221b0ee1cb2b3	0	0	2021	0	0	2022	NA	Bacteria	Sumerlaeota	Sumerlaeia	Sumerlaeales	Sumerlaeaceae	NA	NA
cb894c031f94a729b1c2cfc63f9b8a14	0.00203427	0.0583049	2021	0.000300863	0.0127645	2022	0.147897	Bacteria	Sumerlaeota	Sumerlaeia	Sumerlaeales	Sumerlaeaceae	NA	NA						cb894c031f94a729b1c2cfc63f9b8a14	0	0	2021	0	0	2022	NA	Bacteria	Sumerlaeota	Sumerlaeia	Sumerlaeales	Sumerlaeaceae	NA	NA
1d8ace50ce3b19ca777c43eb0315b4a7	0.00134521	0.0503333	2021	0	0	2022	0	Bacteria	Sumerlaeota	Sumerlaeia	Sumerlaeales	Sumerlaeaceae	NA	NA						1d8ace50ce3b19ca777c43eb0315b4a7	0	0	2021	0	0	2022	NA	Bacteria	Sumerlaeota	Sumerlaeia	Sumerlaeales	Sumerlaeaceae	NA	NA
a728c905186475b52e2d48049ed2fac3	0	0	2021	0	0	2022	NA	Bacteria	Sumerlaeota	Sumerlaeia	Sumerlaeales	Sumerlaeaceae	NA	NA						a728c905186475b52e2d48049ed2fac3	0.00157454	0.058914	2021	0	0	2022	0	Bacteria	Sumerlaeota	Sumerlaeia	Sumerlaeales	Sumerlaeaceae	NA	NA
5a1003f341c6dc4fc7664d7c077f1de6	0	0	2021	0.00113393	0.0481088	2022	NA	Bacteria	Sumerlaeota	Sumerlaeia	Sumerlaeales	Sumerlaeaceae	NA	NA						5a1003f341c6dc4fc7664d7c077f1de6	0	0	2021	0.000709407	0.0300976	2022	NA	Bacteria	Sumerlaeota	Sumerlaeia	Sumerlaeales	Sumerlaeaceae	NA	NA
6550ae217bd39d96fec246fa82002319	0.000951378	0.0355973	2021	0	0	2022	0	Bacteria	Sumerlaeota	Sumerlaeia	Sumerlaeales	Sumerlaeaceae	NA	NA						6550ae217bd39d96fec246fa82002319	0	0	2021	0	0	2022	NA	Bacteria	Sumerlaeota	Sumerlaeia	Sumerlaeales	Sumerlaeaceae	NA	NA
f2776afe0f6fe05d36bc0b2e27eee049	0	0	2021	0.00231367	0.0981606	2022	NA	Bacteria	Sumerlaeota	Sumerlaeia	Sumerlaeales	Sumerlaeaceae	NA	NA						f2776afe0f6fe05d36bc0b2e27eee049	0	0	2021	0	0	2022	NA	Bacteria	Sumerlaeota	Sumerlaeia	Sumerlaeales	Sumerlaeaceae	NA	NA
f8e6e88af1cbe5d3384bfb72c60be458	0	0	2021	0.00164083	0.0696147	2022	NA	Bacteria	Sumerlaeota	Sumerlaeia	Sumerlaeales	Sumerlaeaceae	NA	NA						f8e6e88af1cbe5d3384bfb72c60be458	0	0	2021	0	0	2022	NA	Bacteria	Sumerlaeota	Sumerlaeia	Sumerlaeales	Sumerlaeaceae	NA	NA
9eeb5b7338b30516c0f70dbc26020dea	0	0	2021	0.000185207	0.00785766	2022	NA	Bacteria	Sumerlaeota	Sumerlaeia	Sumerlaeales	Sumerlaeaceae	NA	NA						9eeb5b7338b30516c0f70dbc26020dea	0	0	2021	0	0	2022	NA	Bacteria	Sumerlaeota	Sumerlaeia	Sumerlaeales	Sumerlaeaceae	NA	NA
74cc50bd3ac176b71e2b27d20d4b7b9d	0.00309789	0.0447859	2021	0.000616394	0.0261514	2022	0.198972	Bacteria	Sumerlaeota	Sumerlaeia	Sumerlaeales	Sumerlaeaceae	NA	NA						74cc50bd3ac176b71e2b27d20d4b7b9d	0.00509284	0.106418	2021	0.00126846	0.0416965	2022	0.249066	Bacteria	Sumerlaeota	Sumerlaeia	Sumerlaeales	Sumerlaeaceae	NA	NA
13f5bcedf1e0094e9422261bb33ecb06	0	0	2021	0.000665461	0.0282331	2022	NA	Bacteria	Sumerlaeota	Sumerlaeia	Sumerlaeales	Sumerlaeaceae	NA	NA						13f5bcedf1e0094e9422261bb33ecb06	0	0	2021	0	0	2022	NA	Bacteria	Sumerlaeota	Sumerlaeia	Sumerlaeales	Sumerlaeaceae	NA	NA
81a35442ecf6cbc5914dd07db841404b	0	0	2021	0.00094983	0.0402979	2022	NA	Bacteria	Sumerlaeota	Sumerlaeia	Sumerlaeales	Sumerlaeaceae	NA	NA						81a35442ecf6cbc5914dd07db841404b	0	0	2021	0	0	2022	NA	Bacteria	Sumerlaeota	Sumerlaeia	Sumerlaeales	Sumerlaeaceae	NA	NA
e2858697353a8f0ef8522034ee8f89d8	0	0	2021	0	0	2022	NA	Bacteria	Sumerlaeota	Sumerlaeia	Sumerlaeales	Sumerlaeaceae	NA	NA						e2858697353a8f0ef8522034ee8f89d8	0.000705177	0.0263853	2021	0	0	2022	0	Bacteria	Sumerlaeota	Sumerlaeia	Sumerlaeales	Sumerlaeaceae	NA	NA
1d45b8ccf5fb5b44354189f9cc6edb59	0	0	2021	0	0	2022	NA	Bacteria	Sumerlaeota	Sumerlaeia	Sumerlaeales	Sumerlaeaceae	NA	NA						1d45b8ccf5fb5b44354189f9cc6edb59	0.00115207	0.0431067	2021	0.000406474	0.0172452	2022	0.35282	Bacteria	Sumerlaeota	Sumerlaeia	Sumerlaeales	Sumerlaeaceae	NA	NA
1aa20e6235f997052280b703b7f441eb	0	0	2021	0	0	2022	NA	Bacteria	Acidobacteriota	Acidobacteriae	Acidoferrales	UBA7541	NA	NA						1aa20e6235f997052280b703b7f441eb	0.000227692	0.00851944	2021	0	0	2022	0	Bacteria	Acidobacteriota	Acidobacteriae	Acidoferrales	UBA7541	NA	NA
c3638d08bb5c9e05603896f652ad7979	0.000511941	0.0191551	2021	0	0	2022	0	Bacteria	Acidobacteriota	Acidobacteriae	Acidoferrales	UBA7541	QHYU01	QHYU01 sp003224235						c3638d08bb5c9e05603896f652ad7979	0.00179334	0.0671005	2021	0.00150908	0.0468983	2022	0.841495	Bacteria	Acidobacteriota	Acidobacteriae	Acidoferrales	UBA7541	QHYU01	QHYU01 sp003224235
3c807b18df632ee428c363afce46f14e	0	0	2021	0	0	2022	NA	Bacteria	Acidobacteriota	Acidobacteriae	Acidoferrales	UBA7541	Palsa-295	Palsa-295 sp003167215						3c807b18df632ee428c363afce46f14e	0	0	2021	0.000270289	0.0114674	2022	NA	Bacteria	Acidobacteriota	Acidobacteriae	Acidoferrales	UBA7541	Palsa-295	Palsa-295 sp003167215
1ed5c211dca1fadb050ca9dd84043416	0	0	2021	0	0	2022	NA	Bacteria	Acidobacteriota	Acidobacteriae	Acidoferrales	UBA7541	Acidoferrum	NA						1ed5c211dca1fadb050ca9dd84043416	0	0	2021	0.000900962	0.0382246	2022	NA	Bacteria	Acidobacteriota	Acidobacteriae	Acidoferrales	UBA7541	Acidoferrum	NA
ff0fb766e5fc356914c4ce832391cf99	0.00274621	0.0581171	2021	0.00396105	0.127265	2022	1.44237	Bacteria	Acidobacteriota	Acidobacteriae	Acidoferrales	UBA7541	Acidoferrum	NA						ff0fb766e5fc356914c4ce832391cf99	0.00272968	0.0711415	2021	0.00637182	0.152263	2022	2.33427	Bacteria	Acidobacteriota	Acidobacteriae	Acidoferrales	UBA7541	Acidoferrum	NA
beae13540c5bd52c43fa5fc77483aaaa	0	0	2021	0.00256678	0.108899	2022	NA	Bacteria	Acidobacteriota	Acidobacteriae	Acidoferrales	UBA7541	Acidoferrum	NA						beae13540c5bd52c43fa5fc77483aaaa	0	0	2021	0.00276765	0.0910751	2022	NA	Bacteria	Acidobacteriota	Acidobacteriae	Acidoferrales	UBA7541	Acidoferrum	NA
094133563a97b21d0006acbf7b491b0c	0.000536524	0.0200749	2021	0	0	2022	0	Bacteria	Acidobacteriota	Acidobacteriae	Acidoferrales	UBA7541	Acidoferrum	NA						094133563a97b21d0006acbf7b491b0c	0.000569229	0.0212986	2021	0	0	2022	0	Bacteria	Acidobacteriota	Acidobacteriae	Acidoferrales	UBA7541	Acidoferrum	NA
fbb69d204db2deb7957a5def92ffe368	0	0	2021	0.00056635	0.0240282	2022	NA	Bacteria	Acidobacteriota	Acidobacteriae	Acidoferrales	UBA7541	Acidoferrum	NA						fbb69d204db2deb7957a5def92ffe368	0.000356911	0.0133544	2021	0	0	2022	0	Bacteria	Acidobacteriota	Acidobacteriae	Acidoferrales	UBA7541	Acidoferrum	NA
30e4d777eaf41273379efeb21c0117d0	0.000315697	0.0118123	2021	0.00018143	0.00769741	2022	0.574695	Bacteria	Acidobacteriota	Acidobacteriae	Acidoferrales	UBA7541	Acidoferrum	NA						30e4d777eaf41273379efeb21c0117d0	0	0	2021	0	0	2022	NA	Bacteria	Acidobacteriota	Acidobacteriae	Acidoferrales	UBA7541	Acidoferrum	NA
605796d9cd92e766d98e559516fe4741	0	0	2021	0	0	2022	NA	Bacteria	Acidobacteriota	Acidobacteriae	Acidoferrales	UBA7541	Palsa-189	Palsa-189 sp003223325						605796d9cd92e766d98e559516fe4741	0	0	2021	0.00151732	0.0643744	2022	NA	Bacteria	Acidobacteriota	Acidobacteriae	Acidoferrales	UBA7541	Palsa-189	Palsa-189 sp003223325
a3b0f95475da27e97b01117bd48442af	0.000914126	0.0215729	2021	0	0	2022	0	Bacteria	Acidobacteriota	Acidobacteriae	Acidoferrales	UBA7541	Palsa-189	Palsa-189 sp003223325						a3b0f95475da27e97b01117bd48442af	0.00191161	0.0489138	2021	0.000681357	0.0289075	2022	0.356431	Bacteria	Acidobacteriota	Acidobacteriae	Acidoferrales	UBA7541	Palsa-189	Palsa-189 sp003223325
39fa9373150f62b6dfe2dd34d40c8464	0	0	2021	0.000285198	0.0120999	2022	NA	Bacteria	Acidobacteriota	Acidobacteriae	Acidoferrales	UBA7541	Palsa-189	Palsa-189 sp003223325						39fa9373150f62b6dfe2dd34d40c8464	0	0	2021	0	0	2022	NA	Bacteria	Acidobacteriota	Acidobacteriae	Acidoferrales	UBA7541	Palsa-189	Palsa-189 sp003223325
007d49bb1aef27708460eda2e4839759	0	0	2021	9.48298e-05	0.00402329	2022	NA	Bacteria	Acidobacteriota	Acidobacteriae	Acidoferrales	UBA7541	Palsa-189	Palsa-189 sp003223325						007d49bb1aef27708460eda2e4839759	0	0	2021	0	0	2022	NA	Bacteria	Acidobacteriota	Acidobacteriae	Acidoferrales	UBA7541	Palsa-189	Palsa-189 sp003223325
6d93c7932ee4398b049047e138398a5e	0	0	2021	0	0	2022	NA	Bacteria	Acidobacteriota	Acidobacteriae	Acidoferrales	UBA7541	QHYU01	QHYU01 sp003224235						6d93c7932ee4398b049047e138398a5e	0.0013646	0.0510588	2021	0	0	2022	0	Bacteria	Acidobacteriota	Acidobacteriae	Acidoferrales	UBA7541	QHYU01	QHYU01 sp003224235
81a91253b96d58788266a8afa20f3362	0	0	2021	0.000332731	0.0141166	2022	NA	Bacteria	Acidobacteriota	Acidobacteriae	Acidoferrales	UBA7541	QHYU01	QHYU01 sp003224235						81a91253b96d58788266a8afa20f3362	0	0	2021	0	0	2022	NA	Bacteria	Acidobacteriota	Acidobacteriae	Acidoferrales	UBA7541	QHYU01	QHYU01 sp003224235
bb9f582fb9facd7301072a98f7d58779	0.000590177	0.0220824	2021	0	0	2022	0	Bacteria	Acidobacteriota	Acidobacteriae	Acidoferrales	UBA7541	QHYU01	QHYU01 sp003224235						bb9f582fb9facd7301072a98f7d58779	0	0	2021	0	0	2022	NA	Bacteria	Acidobacteriota	Acidobacteriae	Acidoferrales	UBA7541	QHYU01	QHYU01 sp003224235
466bc7511bb8ca6c629222b0c167ac40	0.000480524	0.0179796	2021	0	0	2022	0	Bacteria	Acidobacteriota	Acidobacteriae	Acidoferrales	UBA7541	QHYU01	QHYU01 sp003224235						466bc7511bb8ca6c629222b0c167ac40	0	0	2021	0	0	2022	NA	Bacteria	Acidobacteriota	Acidobacteriae	Acidoferrales	UBA7541	QHYU01	QHYU01 sp003224235
712c221bf190390eeee3dd3595a4fd86	0	0	2021	0	0	2022	NA	Bacteria	Acidobacteriota	Acidobacteriae	Acidoferrales	UBA7541	QHYU01	QHYU01 sp003224235						712c221bf190390eeee3dd3595a4fd86	0.000356911	0.0133544	2021	0	0	2022	0	Bacteria	Acidobacteriota	Acidobacteriae	Acidoferrales	UBA7541	QHYU01	QHYU01 sp003224235
740253c032530c8e4a05d26f898ba530	0.00172244	0.0440628	2021	0.000512761	0.0217546	2022	0.297694	Bacteria	Acidobacteriota	Acidobacteriae	Acidoferrales	UBA7541	QHYU01	QHYU01 sp003224235						740253c032530c8e4a05d26f898ba530	0	0	2021	0	0	2022	NA	Bacteria	Acidobacteriota	Acidobacteriae	Acidoferrales	UBA7541	QHYU01	QHYU01 sp003224235
089673736cb2012f795fdad502762764	0	0	2021	0.000463017	0.0196441	2022	NA	Bacteria	Acidobacteriota	Acidobacteriae	Acidoferrales	UBA7541	QHYU01	QHYU01 sp003224235						089673736cb2012f795fdad502762764	0	0	2021	0	0	2022	NA	Bacteria	Acidobacteriota	Acidobacteriae	Acidoferrales	UBA7541	QHYU01	QHYU01 sp003224235
456c3c11fb8a89ac2eecee55df71b1ef	0	0	2021	0	0	2022	NA	Bacteria	Acidobacteriota	Acidobacteriae	Acidoferrales	UBA7541	QHYU01	QHYU01 sp003224235						456c3c11fb8a89ac2eecee55df71b1ef	0.000512306	0.0191687	2021	0	0	2022	0	Bacteria	Acidobacteriota	Acidobacteriae	Acidoferrales	UBA7541	QHYU01	QHYU01 sp003224235
80192c166d3e3e4dd5d6165397743924	0	0	2021	0.000665461	0.0282331	2022	NA	Bacteria	Acidobacteriota	Acidobacteriae	Acidoferrales	UBA7541	QHYU01	QHYU01 sp003224235						80192c166d3e3e4dd5d6165397743924	0	0	2021	0	0	2022	NA	Bacteria	Acidobacteriota	Acidobacteriae	Acidoferrales	UBA7541	QHYU01	QHYU01 sp003224235
715bce18edd4a4828e993ff5c44f8778	0	0	2021	0.000627038	0.026603	2022	NA	Bacteria	Acidobacteriota	Acidobacteriae	Acidoferrales	UBA7541	QHYU01	QHYU01 sp003224235						715bce18edd4a4828e993ff5c44f8778	0	0	2021	0	0	2022	NA	Bacteria	Acidobacteriota	Acidobacteriae	Acidoferrales	UBA7541	QHYU01	QHYU01 sp003224235
8d6424db4bda1ec063acc7b80cdac40a	0.000987414	0.0271881	2021	0.000396445	0.0168197	2022	0.401498	Bacteria	Acidobacteriota	Acidobacteriae	Acidoferrales	UBA7541	QHYU01	QHYU01 sp003224235						8d6424db4bda1ec063acc7b80cdac40a	0.00218259	0.0368224	2021	0.00124401	0.0426715	2022	0.569968	Bacteria	Acidobacteriota	Acidobacteriae	Acidoferrales	UBA7541	QHYU01	QHYU01 sp003224235
ed618497cf39614de705b70f876e7b4f	0	0	2021	0.000983578	0.0417297	2022	NA	Bacteria	Acidobacteriota	Acidobacteriae	Acidoferrales	UBA7541	QHYU01	QHYU01 sp003224235						ed618497cf39614de705b70f876e7b4f	0	0	2021	0.000675557	0.0286615	2022	NA	Bacteria	Acidobacteriota	Acidobacteriae	Acidoferrales	UBA7541	QHYU01	QHYU01 sp003224235
0c0e176b5bc8418658816e0e7b2802eb	0	0	2021	0.00018143	0.00769741	2022	NA	Bacteria	Acidobacteriota	Acidobacteriae	Acidoferrales	UBA7541	NA	NA						0c0e176b5bc8418658816e0e7b2802eb	0	0	2021	0.000898579	0.0309835	2022	NA	Bacteria	Acidobacteriota	Acidobacteriae	Acidoferrales	UBA7541	NA	NA
e294051515d2f1f8bef6f7a9613ac22f	0	0	2021	0.000402244	0.0170658	2022	NA	Bacteria	Acidobacteriota	Acidobacteriae	Acidoferrales	UBA7541	QHYU01	QHYU01 sp003224235						e294051515d2f1f8bef6f7a9613ac22f	0	0	2021	0	0	2022	NA	Bacteria	Acidobacteriota	Acidobacteriae	Acidoferrales	UBA7541	QHYU01	QHYU01 sp003224235
2ec1266bf25d5e5a94e6229308c03c7d	0	0	2021	0.000421914	0.0179003	2022	NA	Bacteria	Spirochaetota	Leptospirae	Leptospirales	Leptospiraceae	Leptospira_B	NA						2ec1266bf25d5e5a94e6229308c03c7d	0	0	2021	0	0	2022	NA	Bacteria	Spirochaetota	Leptospirae	Leptospirales	Leptospiraceae	Leptospira_B	NA
58a1056f6043c5ea225cd0e552265689	0	0	2021	0.000241347	0.0102395	2022	NA	Bacteria	Verrucomicrobiota	Verrucomicrobiae	Chthoniobacterales	UBA10450	Udaeobacter	Udaeobacter sp003221195						58a1056f6043c5ea225cd0e552265689	0	0	2021	0	0	2022	NA	Bacteria	Verrucomicrobiota	Verrucomicrobiae	Chthoniobacterales	UBA10450	Udaeobacter	Udaeobacter sp003221195
8bc3e7903fb5e30325b3ea68294e3ef6	0	0	2021	0	0	2022	NA	Bacteria	Verrucomicrobiota	Verrucomicrobiae	Chthoniobacterales	UBA10450	NA	NA						8bc3e7903fb5e30325b3ea68294e3ef6	0.00053946	0.0201848	2021	0	0	2022	0	Bacteria	Verrucomicrobiota	Verrucomicrobiae	Chthoniobacterales	UBA10450	NA	NA
916cd55fbbdb929059b9993fcf61b1fb	0.000259467	0.00970835	2021	0	0	2022	0	Bacteria	Verrucomicrobiota	Verrucomicrobiae	Chthoniobacterales	UBA10450	Udaeobacter	Udaeobacter sp003221195						916cd55fbbdb929059b9993fcf61b1fb	0	0	2021	0	0	2022	NA	Bacteria	Verrucomicrobiota	Verrucomicrobiae	Chthoniobacterales	UBA10450	Udaeobacter	Udaeobacter sp003221195
e362f1dd7a9fdc5abb0ebfad6eff117b	0.000259467	0.00970835	2021	0	0	2022	0	Bacteria	Verrucomicrobiota	Verrucomicrobiae	Chthoniobacterales	UBA10450	NA	NA						e362f1dd7a9fdc5abb0ebfad6eff117b	0	0	2021	0	0	2022	NA	Bacteria	Verrucomicrobiota	Verrucomicrobiae	Chthoniobacterales	UBA10450	NA	NA
4b78b460cb986a1cf102dd6c2559ba22	0	0	2021	0	0	2022	NA	Bacteria	Verrucomicrobiota	Verrucomicrobiae	Verrucomicrobiales	Verrucomicrobiaceae	VFKE01	VFKE01 sp009885695						4b78b460cb986a1cf102dd6c2559ba22	0.000404595	0.0151386	2021	0.000189635	0.00804554	2022	0.468704	Bacteria	Verrucomicrobiota	Verrucomicrobiae	Verrucomicrobiales	Verrucomicrobiaceae	VFKE01	VFKE01 sp009885695
643b54e8c892d150607373c636ddc930	0.000259467	0.00970835	2021	0	0	2022	0	Bacteria	Verrucomicrobiota	Verrucomicrobiae	Verrucomicrobiales	Verrucomicrobiaceae	Prosthecobacter	NA						643b54e8c892d150607373c636ddc930	0	0	2021	0	0	2022	NA	Bacteria	Verrucomicrobiota	Verrucomicrobiae	Verrucomicrobiales	Verrucomicrobiaceae	Prosthecobacter	NA
251d0b3b89e88d5796e72f8fe950b537	0.000722269	0.0195795	2021	0.00145133	0.022827	2022	2.00941	Bacteria	Verrucomicrobiota	Verrucomicrobiae	Verrucomicrobiales	Verrucomicrobiaceae	Prosthecobacter	NA						251d0b3b89e88d5796e72f8fe950b537	0.00214482	0.0412982	2021	0.00053804	0.0126957	2022	0.250856	Bacteria	Verrucomicrobiota	Verrucomicrobiae	Verrucomicrobiales	Verrucomicrobiaceae	Prosthecobacter	NA
f0bb577efda8c2453530439e8211a116	0.000259467	0.00970835	2021	0	0	2022	0	Bacteria	Verrucomicrobiota	Verrucomicrobiae	Verrucomicrobiales	Verrucomicrobiaceae	Prosthecobacter	NA						f0bb577efda8c2453530439e8211a116	0	0	2021	0	0	2022	NA	Bacteria	Verrucomicrobiota	Verrucomicrobiae	Verrucomicrobiales	Verrucomicrobiaceae	Prosthecobacter	NA
15ed4da72f10d28e12a1b84fd104db06	0.000672607	0.0251666	2021	0	0	2022	0	Bacteria	Verrucomicrobiota	Verrucomicrobiae	Verrucomicrobiales	Verrucomicrobiaceae	Prosthecobacter	Prosthecobacter fusiformis						15ed4da72f10d28e12a1b84fd104db06	0	0	2021	0	0	2022	NA	Bacteria	Verrucomicrobiota	Verrucomicrobiae	Verrucomicrobiales	Verrucomicrobiaceae	Prosthecobacter	Prosthecobacter fusiformis
28d2c7b90d6788f5bb1b74390677d50d	0	0	2021	0	0	2022	NA	Bacteria	Verrucomicrobiota	Verrucomicrobiae	Verrucomicrobiales	Verrucomicrobiaceae	Prosthecobacter	Prosthecobacter sp002279765						28d2c7b90d6788f5bb1b74390677d50d	0	0	2021	0.000499662	0.0211988	2022	NA	Bacteria	Verrucomicrobiota	Verrucomicrobiae	Verrucomicrobiales	Verrucomicrobiaceae	Prosthecobacter	Prosthecobacter sp002279765
2ab5991951b2b9d4b63496b1bd894ec4	0	0	2021	0	0	2022	NA	Bacteria	Verrucomicrobiota	Verrucomicrobiae	Verrucomicrobiales	Verrucomicrobiaceae	Prosthecobacter	Prosthecobacter sp002279765						2ab5991951b2b9d4b63496b1bd894ec4	0	0	2021	0.000512446	0.0217412	2022	NA	Bacteria	Verrucomicrobiota	Verrucomicrobiae	Verrucomicrobiales	Verrucomicrobiaceae	Prosthecobacter	Prosthecobacter sp002279765
0fff0e86f079251deb6c948555ac29fb	0.00144157	0.0539387	2021	0.000355405	0.0150786	2022	0.24654	Bacteria	Verrucomicrobiota	Verrucomicrobiae	Verrucomicrobiales	Verrucomicrobiaceae	Prosthecobacter	NA						0fff0e86f079251deb6c948555ac29fb	0	0	2021	0.00080893	0.026014	2022	NA	Bacteria	Verrucomicrobiota	Verrucomicrobiae	Verrucomicrobiales	Verrucomicrobiaceae	Prosthecobacter	NA
9b1a9b9316e2d83f2ec4d4eb937a0414	0	0	2021	0	0	2022	NA	Bacteria	Verrucomicrobiota	Verrucomicrobiae	Verrucomicrobiales	Verrucomicrobiaceae	Prosthecobacter	NA						9b1a9b9316e2d83f2ec4d4eb937a0414	0.000186292	0.0069704	2021	0	0	2022	0	Bacteria	Verrucomicrobiota	Verrucomicrobiae	Verrucomicrobiales	Verrucomicrobiaceae	Prosthecobacter	NA
66f41b639a5fe1da0f10c1850b1409e6	0.000480524	0.0179796	2021	0	0	2022	0	Bacteria	Verrucomicrobiota	Verrucomicrobiae	Verrucomicrobiales	Verrucomicrobiaceae	Prosthecobacter	NA						66f41b639a5fe1da0f10c1850b1409e6	0	0	2021	0	0	2022	NA	Bacteria	Verrucomicrobiota	Verrucomicrobiae	Verrucomicrobiales	Verrucomicrobiaceae	Prosthecobacter	NA
0fb2ab8b5d4383d77ac513d3a1182a02	0	0	2021	0	0	2022	NA	Bacteria	Verrucomicrobiota	Verrucomicrobiae	Verrucomicrobiales	Verrucomicrobiaceae	Prosthecobacter	NA						0fb2ab8b5d4383d77ac513d3a1182a02	0	0	2021	0.000272543	0.011563	2022	NA	Bacteria	Verrucomicrobiota	Verrucomicrobiae	Verrucomicrobiales	Verrucomicrobiaceae	Prosthecobacter	NA
b59f561bd591e55adeecd3df0e15528f	0	0	2021	0	0	2022	NA	Bacteria	Verrucomicrobiota	Verrucomicrobiae	Verrucomicrobiales	Verrucomicrobiaceae	Prosthecobacter	NA						b59f561bd591e55adeecd3df0e15528f	0	0	2021	9.00962e-05	0.00382246	2022	NA	Bacteria	Verrucomicrobiota	Verrucomicrobiae	Verrucomicrobiales	Verrucomicrobiaceae	Prosthecobacter	NA
35b63ca6976860482a215b7b79417cec	0.000268262	0.0100375	2021	0	0	2022	0	Bacteria	Verrucomicrobiota	Verrucomicrobiae	Verrucomicrobiales	Verrucomicrobiaceae	Prosthecobacter	NA						35b63ca6976860482a215b7b79417cec	0	0	2021	0	0	2022	NA	Bacteria	Verrucomicrobiota	Verrucomicrobiae	Verrucomicrobiales	Verrucomicrobiaceae	Prosthecobacter	NA
68db93db03b02950f4ede207aee7baa9	0	0	2021	0.000437032	0.0185417	2022	NA	Bacteria	Verrucomicrobiota	Verrucomicrobiae	Verrucomicrobiales	Verrucomicrobiaceae	Prosthecobacter	NA						68db93db03b02950f4ede207aee7baa9	0	0	2021	0	0	2022	NA	Bacteria	Verrucomicrobiota	Verrucomicrobiae	Verrucomicrobiales	Verrucomicrobiaceae	Prosthecobacter	NA
4b9ec66407e519d2bacfe28808b7d703	0	0	2021	0	0	2022	NA	Bacteria	Verrucomicrobiota	Verrucomicrobiae	Verrucomicrobiales	Verrucomicrobiaceae	Prosthecobacter	NA						4b9ec66407e519d2bacfe28808b7d703	0	0	2021	0.000145842	0.00618755	2022	NA	Bacteria	Verrucomicrobiota	Verrucomicrobiae	Verrucomicrobiales	Verrucomicrobiaceae	Prosthecobacter	NA
0bb9b4dee16853f7bf94a4db70771ada	0.0010473	0.0220845	2021	0.000294973	0.00938782	2022	0.281651	Bacteria	Verrucomicrobiota	Verrucomicrobiae	Verrucomicrobiales	Verrucomicrobiaceae	Prosthecobacter	NA						0bb9b4dee16853f7bf94a4db70771ada	0.00011897	0.00445146	2021	0.000224496	0.00952456	2022	1.88699	Bacteria	Verrucomicrobiota	Verrucomicrobiae	Verrucomicrobiales	Verrucomicrobiaceae	Prosthecobacter	NA
d3b08184ee959a60cbf200843f003dff	0.00115997	0.0305788	2021	0.000550873	0.0233716	2022	0.474902	Bacteria	Verrucomicrobiota	Verrucomicrobiae	Verrucomicrobiales	Verrucomicrobiaceae	NA	NA						d3b08184ee959a60cbf200843f003dff	0	0	2021	0	0	2022	NA	Bacteria	Verrucomicrobiota	Verrucomicrobiae	Verrucomicrobiales	Verrucomicrobiaceae	NA	NA
af05eaefade3ca8a0218fc7218436869	0	0	2021	0.000717865	0.0304564	2022	NA	Bacteria	Verrucomicrobiota	Verrucomicrobiae	Verrucomicrobiales	Verrucomicrobiaceae	NA	NA						af05eaefade3ca8a0218fc7218436869	0	0	2021	0.000851288	0.0361171	2022	NA	Bacteria	Verrucomicrobiota	Verrucomicrobiae	Verrucomicrobiales	Verrucomicrobiaceae	NA	NA
579fa42b288cf3e7c51cb81697ee4686	0	0	2021	0	0	2022	NA	Bacteria	Verrucomicrobiota	Verrucomicrobiae	Verrucomicrobiales	Verrucomicrobiaceae	NA	NA						579fa42b288cf3e7c51cb81697ee4686	0.000209939	0.0078552	2021	0	0	2022	0	Bacteria	Verrucomicrobiota	Verrucomicrobiae	Verrucomicrobiales	Verrucomicrobiaceae	NA	NA
aaefcf1264809d7623840d8acf5cc3d9	0.000336303	0.0125833	2021	0.000482292	0.0145129	2022	1.4341	Bacteria	Verrucomicrobiota	Verrucomicrobiae	Verrucomicrobiales	Verrucomicrobiaceae	NA	NA						aaefcf1264809d7623840d8acf5cc3d9	0.000186292	0.0069704	2021	0.00017386	0.00737624	2022	0.933266	Bacteria	Verrucomicrobiota	Verrucomicrobiae	Verrucomicrobiales	Verrucomicrobiaceae	NA	NA
82bd15686f3c7f0131f8fb97ab0d263d	0	0	2021	0	0	2022	NA	Bacteria	Verrucomicrobiota	Verrucomicrobiae	Verrucomicrobiales	Verrucomicrobiaceae	NA	NA						82bd15686f3c7f0131f8fb97ab0d263d	0.000124194	0.00464693	2021	0.000283763	0.012039	2022	2.28483	Bacteria	Verrucomicrobiota	Verrucomicrobiae	Verrucomicrobiales	Verrucomicrobiaceae	NA	NA
4c45004e348103dae1396094cb3260ef	0	0	2021	0.00083605	0.0354706	2022	NA	Bacteria	Verrucomicrobiota	Verrucomicrobiae	Verrucomicrobiales	Verrucomicrobiaceae	NA	NA						4c45004e348103dae1396094cb3260ef	0	0	2021	0	0	2022	NA	Bacteria	Verrucomicrobiota	Verrucomicrobiae	Verrucomicrobiales	Verrucomicrobiaceae	NA	NA
7eef6be90185ba9fb99c19a038f633e5	0.000864889	0.0323612	2021	0.00111064	0.0471205	2022	1.28414	Bacteria	Verrucomicrobiota	Verrucomicrobiae	Verrucomicrobiales	Verrucomicrobiaceae	NA	NA						7eef6be90185ba9fb99c19a038f633e5	0	0	2021	0	0	2022	NA	Bacteria	Verrucomicrobiota	Verrucomicrobiae	Verrucomicrobiales	Verrucomicrobiaceae	NA	NA
2ece5ca3e7b8746b6ea6c3f45a489700	0.000970893	0.0363275	2021	0	0	2022	0	Bacteria	Verrucomicrobiota	Verrucomicrobiae	Verrucomicrobiales	Verrucomicrobiaceae	NA	NA						2ece5ca3e7b8746b6ea6c3f45a489700	0	0	2021	0	0	2022	NA	Bacteria	Verrucomicrobiota	Verrucomicrobiae	Verrucomicrobiales	Verrucomicrobiaceae	NA	NA
9dfa047a0dd6aa10e65eebaa7bc63813	0.00487825	0.0803289	2021	0.00641953	0.129648	2022	1.31595	Bacteria	Verrucomicrobiota	Verrucomicrobiae	Verrucomicrobiales	Verrucomicrobiaceae	NA	NA						9dfa047a0dd6aa10e65eebaa7bc63813	0.00374507	0.0667595	2021	0.00260852	0.0592242	2022	0.696522	Bacteria	Verrucomicrobiota	Verrucomicrobiae	Verrucomicrobiales	Verrucomicrobiaceae	NA	NA
bfa76ce2dacec752fa36d25893190c87	0	0	2021	0	0	2022	NA	Bacteria	Verrucomicrobiota	Verrucomicrobiae	Verrucomicrobiales	Verrucomicrobiaceae	NA	NA						bfa76ce2dacec752fa36d25893190c87	0.00153692	0.0575062	2021	0.00368401	0.111522	2022	2.39701	Bacteria	Verrucomicrobiota	Verrucomicrobiae	Verrucomicrobiales	Verrucomicrobiaceae	NA	NA
610dc443581af45b48741f7f2506d02e	0.00445641	0.114064	2021	0	0	2022	0	Bacteria	Verrucomicrobiota	Verrucomicrobiae	Verrucomicrobiales	Verrucomicrobiaceae	NA	NA						610dc443581af45b48741f7f2506d02e	0	0	2021	0.00329799	0.0861316	2022	NA	Bacteria	Verrucomicrobiota	Verrucomicrobiae	Verrucomicrobiales	Verrucomicrobiaceae	NA	NA
1fdbc1b08d1c01c604487a3bac8811c7	0	0	2021	0	0	2022	NA	Bacteria	Verrucomicrobiota	Verrucomicrobiae	Verrucomicrobiales	Verrucomicrobiaceae	NA	NA						1fdbc1b08d1c01c604487a3bac8811c7	0	0	2021	0.00372949	0.158229	2022	NA	Bacteria	Verrucomicrobiota	Verrucomicrobiae	Verrucomicrobiales	Verrucomicrobiaceae	NA	NA
4c148d0819845007f60d97787fa92cf7	0	0	2021	0.000577533	0.0245026	2022	NA	Bacteria	Verrucomicrobiota	Verrucomicrobiae	Verrucomicrobiales	Verrucomicrobiaceae	NA	NA						4c148d0819845007f60d97787fa92cf7	0	0	2021	0	0	2022	NA	Bacteria	Verrucomicrobiota	Verrucomicrobiae	Verrucomicrobiales	Verrucomicrobiaceae	NA	NA
2b7c831d7ab829f7a80a2045bf13acd2	0	0	2021	0.00018966	0.00804657	2022	NA	Bacteria	Verrucomicrobiota	Verrucomicrobiae	Verrucomicrobiales	Verrucomicrobiaceae	NA	NA						2b7c831d7ab829f7a80a2045bf13acd2	0	0	2021	0	0	2022	NA	Bacteria	Verrucomicrobiota	Verrucomicrobiae	Verrucomicrobiales	Verrucomicrobiaceae	NA	NA
47cdcfd69398e70ad346ba12aa77776c	0	0	2021	0	0	2022	NA	Bacteria	Verrucomicrobiota	Verrucomicrobiae	Verrucomicrobiales	Verrucomicrobiaceae	NA	NA						47cdcfd69398e70ad346ba12aa77776c	0	0	2021	0.000315137	0.0133701	2022	NA	Bacteria	Verrucomicrobiota	Verrucomicrobiae	Verrucomicrobiales	Verrucomicrobiaceae	NA	NA
61d0c849ad5ad93c90a716f720e55ff4	0	0	2021	0	0	2022	NA	Bacteria	Verrucomicrobiota	Verrucomicrobiae	Verrucomicrobiales	Verrucomicrobiaceae	NA	NA						61d0c849ad5ad93c90a716f720e55ff4	0	0	2021	0.000408814	0.0173445	2022	NA	Bacteria	Verrucomicrobiota	Verrucomicrobiae	Verrucomicrobiales	Verrucomicrobiaceae	NA	NA
2a58afa4787aaa388070906f9154fbb5	0.000947088	0.0286119	2021	0	0	2022	0	Bacteria	Verrucomicrobiota	Verrucomicrobiae	Verrucomicrobiales	Verrucomicrobiaceae	NA	NA						2a58afa4787aaa388070906f9154fbb5	0	0	2021	0	0	2022	NA	Bacteria	Verrucomicrobiota	Verrucomicrobiae	Verrucomicrobiales	Verrucomicrobiaceae	NA	NA
95a8a96d06cf763cde03bcf2494540f2	0	0	2021	0	0	2022	NA	Bacteria	Verrucomicrobiota	Verrucomicrobiae	Verrucomicrobiales	Verrucomicrobiaceae	NA	NA						95a8a96d06cf763cde03bcf2494540f2	0.000705177	0.0263853	2021	0.000508226	0.015278	2022	0.720707	Bacteria	Verrucomicrobiota	Verrucomicrobiae	Verrucomicrobiales	Verrucomicrobiaceae	NA	NA
89e8dcefe2847c02b1746245ef94f540	0	0	2021	0	0	2022	NA	Bacteria	Verrucomicrobiota	Verrucomicrobiae	Verrucomicrobiales	Verrucomicrobiaceae	NA	NA						89e8dcefe2847c02b1746245ef94f540	0	0	2021	0.00065028	0.027589	2022	NA	Bacteria	Verrucomicrobiota	Verrucomicrobiae	Verrucomicrobiales	Verrucomicrobiaceae	NA	NA
a46034eeece058fca553202fbb54d17d	0.000205939	0.00770553	2021	0	0	2022	0	Bacteria	Verrucomicrobiota	Verrucomicrobiae	Verrucomicrobiales	Verrucomicrobiaceae	NA	NA						a46034eeece058fca553202fbb54d17d	0	0	2021	0	0	2022	NA	Bacteria	Verrucomicrobiota	Verrucomicrobiae	Verrucomicrobiales	Verrucomicrobiaceae	NA	NA
e969a6e6a99898aa153f4d486d821014	0.000343232	0.0128426	2021	0	0	2022	0	Bacteria	Verrucomicrobiota	Verrucomicrobiae	Verrucomicrobiales	Verrucomicrobiaceae	NA	NA						e969a6e6a99898aa153f4d486d821014	0	0	2021	0	0	2022	NA	Bacteria	Verrucomicrobiota	Verrucomicrobiae	Verrucomicrobiales	Verrucomicrobiaceae	NA	NA
ba8ed6d198fb07db0b2435f6c4e9cc15	0.00075511	0.0282536	2021	0	0	2022	0	Bacteria	Verrucomicrobiota	Verrucomicrobiae	Verrucomicrobiales	Verrucomicrobiaceae	NA	NA						ba8ed6d198fb07db0b2435f6c4e9cc15	0	0	2021	0	0	2022	NA	Bacteria	Verrucomicrobiota	Verrucomicrobiae	Verrucomicrobiales	Verrucomicrobiaceae	NA	NA
d169192ab1a41d4f2a702124766fb5f4	0	0	2021	0	0	2022	NA	Bacteria	Verrucomicrobiota	Verrucomicrobiae	Verrucomicrobiales	Verrucomicrobiaceae	NA	NA						d169192ab1a41d4f2a702124766fb5f4	0	0	2021	0.000499662	0.0211988	2022	NA	Bacteria	Verrucomicrobiota	Verrucomicrobiae	Verrucomicrobiales	Verrucomicrobiaceae	NA	NA
0d1d326715d7cf22f09c5205700c6f7e	0.000617817	0.0231166	2021	0	0	2022	0	Bacteria	Verrucomicrobiota	Verrucomicrobiae	Verrucomicrobiales	Verrucomicrobiaceae	NA	NA						0d1d326715d7cf22f09c5205700c6f7e	0	0	2021	0	0	2022	NA	Bacteria	Verrucomicrobiota	Verrucomicrobiae	Verrucomicrobiales	Verrucomicrobiaceae	NA	NA
35336f2eb6ef5a523dac9497d8d23b44	0.000268262	0.0100375	2021	0	0	2022	0	Bacteria	Verrucomicrobiota	Verrucomicrobiae	Verrucomicrobiales	Verrucomicrobiaceae	NA	NA						35336f2eb6ef5a523dac9497d8d23b44	0	0	2021	0	0	2022	NA	Bacteria	Verrucomicrobiota	Verrucomicrobiae	Verrucomicrobiales	Verrucomicrobiaceae	NA	NA
45fd8cefcbf8e8f345a34549e13d8dbd	0.000160957	0.00602247	2021	0	0	2022	0	Bacteria	Verrucomicrobiota	Verrucomicrobiae	Verrucomicrobiales	Verrucomicrobiaceae	NA	NA						45fd8cefcbf8e8f345a34549e13d8dbd	0	0	2021	0	0	2022	NA	Bacteria	Verrucomicrobiota	Verrucomicrobiae	Verrucomicrobiales	Verrucomicrobiaceae	NA	NA
65a8660612f0bf17072ae9301499f817	0	0	2021	0.000509715	0.0216254	2022	NA	Bacteria	Verrucomicrobiota	Verrucomicrobiae	Verrucomicrobiales	Verrucomicrobiaceae	Roseimicrobium	Roseimicrobium gellanilyticum						65a8660612f0bf17072ae9301499f817	0	0	2021	0.00134353	0.0466535	2022	NA	Bacteria	Verrucomicrobiota	Verrucomicrobiae	Verrucomicrobiales	Verrucomicrobiaceae	Roseimicrobium	Roseimicrobium gellanilyticum
b6c67223f7bdf3976bd628c37e968244	0	0	2021	0.000185207	0.00785766	2022	NA	Bacteria	Verrucomicrobiota	Verrucomicrobiae	Verrucomicrobiales	Verrucomicrobiaceae	Roseimicrobium	Roseimicrobium gellanilyticum						b6c67223f7bdf3976bd628c37e968244	0	0	2021	0	0	2022	NA	Bacteria	Verrucomicrobiota	Verrucomicrobiae	Verrucomicrobiales	Verrucomicrobiaceae	Roseimicrobium	Roseimicrobium gellanilyticum
e43f16f6287bfd72d4f3318d84dc650f	0	0	2021	0	0	2022	NA	Bacteria	Verrucomicrobiota	Verrucomicrobiae	Verrucomicrobiales	Verrucomicrobiaceae	Roseimicrobium	Roseimicrobium gellanilyticum						e43f16f6287bfd72d4f3318d84dc650f	0.000594851	0.0222573	2021	0	0	2022	0	Bacteria	Verrucomicrobiota	Verrucomicrobiae	Verrucomicrobiales	Verrucomicrobiaceae	Roseimicrobium	Roseimicrobium gellanilyticum
e872742b4a291e9a24fbc2b4f1dec3a2	0	0	2021	0.000184421	0.00782431	2022	NA	Bacteria	Verrucomicrobiota	Verrucomicrobiae	Verrucomicrobiales	Verrucomicrobiaceae	Roseimicrobium	Roseimicrobium gellanilyticum						e872742b4a291e9a24fbc2b4f1dec3a2	0	0	2021	0	0	2022	NA	Bacteria	Verrucomicrobiota	Verrucomicrobiae	Verrucomicrobiales	Verrucomicrobiaceae	Roseimicrobium	Roseimicrobium gellanilyticum
446dd1b6ac5e61f91ef1368020996116	0.00214718	0.0684305	2021	0.00106621	0.0452357	2022	0.496566	Bacteria	Verrucomicrobiota	Verrucomicrobiae	Verrucomicrobiales	Verrucomicrobiaceae	Roseimicrobium	Roseimicrobium gellanilyticum						446dd1b6ac5e61f91ef1368020996116	0.00172263	0.0450702	2021	0.00240996	0.0658387	2022	1.399	Bacteria	Verrucomicrobiota	Verrucomicrobiae	Verrucomicrobiales	Verrucomicrobiaceae	Roseimicrobium	Roseimicrobium gellanilyticum
7bc72715d963c5e2f8f47dc263bc5e6e	0.000970036	0.0362954	2021	0	0	2022	0	Bacteria	Verrucomicrobiota	Verrucomicrobiae	Verrucomicrobiales	Verrucomicrobiaceae	Roseimicrobium	Roseimicrobium gellanilyticum						7bc72715d963c5e2f8f47dc263bc5e6e	0	0	2021	0	0	2022	NA	Bacteria	Verrucomicrobiota	Verrucomicrobiae	Verrucomicrobiales	Verrucomicrobiaceae	Roseimicrobium	Roseimicrobium gellanilyticum
120eb3dd531e7713f0b8e3ab45f1ef77	0	0	2021	0	0	2022	NA	Bacteria	Verrucomicrobiota	Verrucomicrobiae	Verrucomicrobiales	Verrucomicrobiaceae	Roseimicrobium	Roseimicrobium gellanilyticum						120eb3dd531e7713f0b8e3ab45f1ef77	0.000209939	0.0078552	2021	0	0	2022	0	Bacteria	Verrucomicrobiota	Verrucomicrobiae	Verrucomicrobiales	Verrucomicrobiaceae	Roseimicrobium	Roseimicrobium gellanilyticum
894067520c95239044d1a2738479b285	0.00121251	0.0347062	2021	0.00170419	0.0470638	2022	1.40551	Bacteria	Verrucomicrobiota	Verrucomicrobiae	Verrucomicrobiales	Verrucomicrobiaceae	NA	NA						894067520c95239044d1a2738479b285	0	0	2021	0	0	2022	NA	Bacteria	Verrucomicrobiota	Verrucomicrobiae	Verrucomicrobiales	Verrucomicrobiaceae	NA	NA
37bee7198417cdabc33a54c522706e4d	0	0	2021	0	0	2022	NA	Bacteria	Verrucomicrobiota	Verrucomicrobiae	Verrucomicrobiales	Verrucomicrobiaceae	NA	NA						37bee7198417cdabc33a54c522706e4d	0.00082291	0.0307905	2021	0.000714087	0.0187407	2022	0.867758	Bacteria	Verrucomicrobiota	Verrucomicrobiae	Verrucomicrobiales	Verrucomicrobiaceae	NA	NA
822317b0b17e44652e97f4a05591ba44	0.00124083	0.0464277	2021	0	0	2022	0	Bacteria	Verrucomicrobiota	Verrucomicrobiae	Verrucomicrobiales	Verrucomicrobiaceae	NA	NA						822317b0b17e44652e97f4a05591ba44	0	0	2021	0	0	2022	NA	Bacteria	Verrucomicrobiota	Verrucomicrobiae	Verrucomicrobiales	Verrucomicrobiaceae	NA	NA
e93cd9eeb22b1b3b44cd802a68dd8cd4	0	0	2021	0.000241347	0.0102395	2022	NA	Bacteria	Verrucomicrobiota	Verrucomicrobiae	Verrucomicrobiales	Verrucomicrobiaceae	NA	NA						e93cd9eeb22b1b3b44cd802a68dd8cd4	0	0	2021	0	0	2022	NA	Bacteria	Verrucomicrobiota	Verrucomicrobiae	Verrucomicrobiales	Verrucomicrobiaceae	NA	NA
0f971a42b0aad819583a07e043009ede	0	0	2021	0	0	2022	NA	Bacteria	Verrucomicrobiota	Verrucomicrobiae	Verrucomicrobiales	Verrucomicrobiaceae	NA	NA						0f971a42b0aad819583a07e043009ede	0.000951762	0.0356117	2021	0	0	2022	0	Bacteria	Verrucomicrobiota	Verrucomicrobiae	Verrucomicrobiales	Verrucomicrobiaceae	NA	NA
ac6e348f502debe073c08c98647db46b	0.00304577	0.0831613	2021	0.00143227	0.0607661	2022	0.470249	Bacteria	Verrucomicrobiota	Verrucomicrobiae	Verrucomicrobiales	Verrucomicrobiaceae	NA	NA						ac6e348f502debe073c08c98647db46b	0	0	2021	0.00209352	0.0439616	2022	NA	Bacteria	Verrucomicrobiota	Verrucomicrobiae	Verrucomicrobiales	Verrucomicrobiaceae	NA	NA
e1380025cdb8b1c04eeb7c26d00706f1	0.00442928	0.0890877	2021	0.00788583	0.110976	2022	1.78039	Bacteria	Verrucomicrobiota	Verrucomicrobiae	Verrucomicrobiales	Verrucomicrobiaceae	NA	NA						e1380025cdb8b1c04eeb7c26d00706f1	0.00233041	0.0606125	2021	0.00212237	0.0516044	2022	0.910729	Bacteria	Verrucomicrobiota	Verrucomicrobiae	Verrucomicrobiales	Verrucomicrobiaceae	NA	NA
133b61cf931670d01f444c77d50edae8	0.00281041	0.0811577	2021	0.00211052	0.0687357	2022	0.750963	Bacteria	Verrucomicrobiota	Verrucomicrobiae	Verrucomicrobiales	Verrucomicrobiaceae	NA	NA						133b61cf931670d01f444c77d50edae8	0.00230955	0.0589906	2021	0	0	2022	0	Bacteria	Verrucomicrobiota	Verrucomicrobiae	Verrucomicrobiales	Verrucomicrobiaceae	NA	NA
48eee1b9dc63134c26d5988b2a500443	0.000910212	0.034057	2021	0.0029534	0.125302	2022	3.24474	Bacteria	Verrucomicrobiota	Verrucomicrobiae	Verrucomicrobiales	Verrucomicrobiaceae	NA	NA						48eee1b9dc63134c26d5988b2a500443	0	0	2021	0	0	2022	NA	Bacteria	Verrucomicrobiota	Verrucomicrobiae	Verrucomicrobiales	Verrucomicrobiaceae	NA	NA
c4c3ae6ea25fd612a27663b7668f9d91	0.011334	0.241388	2021	0.00233884	0.0697503	2022	0.206357	Bacteria	Verrucomicrobiota	Verrucomicrobiae	Verrucomicrobiales	Verrucomicrobiaceae	NA	NA						c4c3ae6ea25fd612a27663b7668f9d91	0.0074427	0.189816	2021	0.0103917	0.192784	2022	1.39622	Bacteria	Verrucomicrobiota	Verrucomicrobiae	Verrucomicrobiales	Verrucomicrobiaceae	NA	NA
43a51601d1002188472fa9dacef03cff	0	0	2021	0.000396445	0.0168197	2022	NA	Bacteria	Verrucomicrobiota	Verrucomicrobiae	Verrucomicrobiales	Verrucomicrobiaceae	NA	NA						43a51601d1002188472fa9dacef03cff	0	0	2021	0	0	2022	NA	Bacteria	Verrucomicrobiota	Verrucomicrobiae	Verrucomicrobiales	Verrucomicrobiaceae	NA	NA
92caee4415d2e7b5e1f60cf6ce65ee18	0.000751134	0.0281049	2021	0	0	2022	0	Bacteria	Verrucomicrobiota	Verrucomicrobiae	Verrucomicrobiales	Verrucomicrobiaceae	NA	NA						92caee4415d2e7b5e1f60cf6ce65ee18	0	0	2021	0.000442482	0.0187729	2022	NA	Bacteria	Verrucomicrobiota	Verrucomicrobiae	Verrucomicrobiales	Verrucomicrobiaceae	NA	NA
c447d1dd3b9ba90b90aa8a84873a21b5	0	0	2021	0.000581171	0.024657	2022	NA	Bacteria	Verrucomicrobiota	Verrucomicrobiae	Verrucomicrobiales	Verrucomicrobiaceae	NA	NA						c447d1dd3b9ba90b90aa8a84873a21b5	0	0	2021	0	0	2022	NA	Bacteria	Verrucomicrobiota	Verrucomicrobiae	Verrucomicrobiales	Verrucomicrobiaceae	NA	NA
ab3c828e60ceeee9f1eed1e0c62357ff	0	0	2021	0	0	2022	NA	Bacteria	Verrucomicrobiota	Verrucomicrobiae	Verrucomicrobiales	Verrucomicrobiaceae	NA	NA						ab3c828e60ceeee9f1eed1e0c62357ff	0.000186292	0.0069704	2021	0	0	2022	0	Bacteria	Verrucomicrobiota	Verrucomicrobiae	Verrucomicrobiales	Verrucomicrobiaceae	NA	NA
3fed8b76416c195ac3cd7b379002b8bf	0	0	2021	0.000237074	0.0100582	2022	NA	Bacteria	Verrucomicrobiota	Verrucomicrobiae	Verrucomicrobiales	Verrucomicrobiaceae	NA	NA						3fed8b76416c195ac3cd7b379002b8bf	0	0	2021	0	0	2022	NA	Bacteria	Verrucomicrobiota	Verrucomicrobiae	Verrucomicrobiales	Verrucomicrobiaceae	NA	NA
f7c98ae0fa5238d01ad675594b4297c4	0.00425894	0.159355	2021	0	0	2022	0	Bacteria	Verrucomicrobiota	Verrucomicrobiae	Verrucomicrobiales	Verrucomicrobiaceae	NA	NA						f7c98ae0fa5238d01ad675594b4297c4	0.000832792	0.0311602	2021	0	0	2022	0	Bacteria	Verrucomicrobiota	Verrucomicrobiae	Verrucomicrobiales	Verrucomicrobiaceae	NA	NA
ab3668ad2f3bbfd48666ace2f000eb8e	0	0	2021	0.000310979	0.0131937	2022	NA	Bacteria	Verrucomicrobiota	Verrucomicrobiae	Verrucomicrobiales	Verrucomicrobiaceae	NA	NA						ab3668ad2f3bbfd48666ace2f000eb8e	0	0	2021	0	0	2022	NA	Bacteria	Verrucomicrobiota	Verrucomicrobiae	Verrucomicrobiales	Verrucomicrobiaceae	NA	NA
88c46381afbcaa435e330d2bfc93f2f2	0.00652669	0.226756	2021	0.000355405	0.0150786	2022	0.0544541	Bacteria	Verrucomicrobiota	Verrucomicrobiae	Verrucomicrobiales	Verrucomicrobiaceae	NA	NA						88c46381afbcaa435e330d2bfc93f2f2	0.00208229	0.066419	2021	0.000316059	0.0134092	2022	0.151784	Bacteria	Verrucomicrobiota	Verrucomicrobiae	Verrucomicrobiales	Verrucomicrobiaceae	NA	NA
3d2a0f111330892e3d461cd89b41dcbc	0.00147031	0.055014	2021	0.000272144	0.0115461	2022	0.185093	Bacteria	Verrucomicrobiota	Verrucomicrobiae	Verrucomicrobiales	Verrucomicrobiaceae	NA	NA						3d2a0f111330892e3d461cd89b41dcbc	0	0	2021	0	0	2022	NA	Bacteria	Verrucomicrobiota	Verrucomicrobiae	Verrucomicrobiales	Verrucomicrobiaceae	NA	NA
e2e0a72bc8a8fe357b02520a23d58a59	0.000280253	0.0104861	2021	0.000577533	0.0245026	2022	2.06076	Bacteria	Verrucomicrobiota	Verrucomicrobiae	Verrucomicrobiales	Verrucomicrobiaceae	NA	NA						e2e0a72bc8a8fe357b02520a23d58a59	0.000209939	0.0078552	2021	0	0	2022	0	Bacteria	Verrucomicrobiota	Verrucomicrobiae	Verrucomicrobiales	Verrucomicrobiaceae	NA	NA
cb2dd6b1f59ceb8b5259278e7af53bab	0.000237251	0.00887712	2021	0	0	2022	0	Bacteria	Verrucomicrobiota	Verrucomicrobiae	Verrucomicrobiales	Verrucomicrobiaceae	NA	NA						cb2dd6b1f59ceb8b5259278e7af53bab	0	0	2021	0	0	2022	NA	Bacteria	Verrucomicrobiota	Verrucomicrobiae	Verrucomicrobiales	Verrucomicrobiaceae	NA	NA
0474c65a93c23d76926e3399491339aa	0.0178494	0.248596	2021	0.0118018	0.165607	2022	0.661184	Bacteria	Verrucomicrobiota	Verrucomicrobiae	Verrucomicrobiales	Verrucomicrobiaceae	NA	NA						0474c65a93c23d76926e3399491339aa	0.0115292	0.188601	2021	0.0306626	0.418225	2022	2.65956	Bacteria	Verrucomicrobiota	Verrucomicrobiae	Verrucomicrobiales	Verrucomicrobiaceae	NA	NA
2459981ccaf3eed35abb79e3b235e776	0	0	2021	0.0027231	0.092709	2022	NA	Bacteria	Verrucomicrobiota	Verrucomicrobiae	Verrucomicrobiales	Verrucomicrobiaceae	NA	NA						2459981ccaf3eed35abb79e3b235e776	0	0	2021	0	0	2022	NA	Bacteria	Verrucomicrobiota	Verrucomicrobiae	Verrucomicrobiales	Verrucomicrobiaceae	NA	NA
16dd57e06c7d8a2721c52cc07ee8fea9	0	0	2021	0.000589646	0.0250166	2022	NA	Bacteria	Verrucomicrobiota	Verrucomicrobiae	Verrucomicrobiales	Verrucomicrobiaceae	NA	NA						16dd57e06c7d8a2721c52cc07ee8fea9	0	0	2021	0	0	2022	NA	Bacteria	Verrucomicrobiota	Verrucomicrobiae	Verrucomicrobiales	Verrucomicrobiaceae	NA	NA
69f3bda4a4f41cced94c4c11dc729e4b	0.00483186	0.122824	2021	0.00535491	0.123401	2022	1.10825	Bacteria	Verrucomicrobiota	Verrucomicrobiae	Verrucomicrobiales	Verrucomicrobiaceae	NA	NA						69f3bda4a4f41cced94c4c11dc729e4b	0.00544771	0.110178	2021	0.00765598	0.163846	2022	1.40536	Bacteria	Verrucomicrobiota	Verrucomicrobiae	Verrucomicrobiales	Verrucomicrobiaceae	NA	NA
8bb00034e6d3209844b0c675710ae134	0.000912092	0.0341273	2021	0.000285198	0.0120999	2022	0.312685	Bacteria	Verrucomicrobiota	Verrucomicrobiae	Verrucomicrobiales	Verrucomicrobiaceae	NA	NA						8bb00034e6d3209844b0c675710ae134	0	0	2021	0	0	2022	NA	Bacteria	Verrucomicrobiota	Verrucomicrobiae	Verrucomicrobiales	Verrucomicrobiaceae	NA	NA
b980de88fd2cd899b88e908456305386	0	0	2021	0.000220349	0.00934863	2022	NA	Bacteria	Verrucomicrobiota	Verrucomicrobiae	Verrucomicrobiales	Verrucomicrobiaceae	NA	NA						b980de88fd2cd899b88e908456305386	0	0	2021	0.000189175	0.00802602	2022	NA	Bacteria	Verrucomicrobiota	Verrucomicrobiae	Verrucomicrobiales	Verrucomicrobiaceae	NA	NA
741baecc82536b0ca3d71696909adac6	0	0	2021	0.000122947	0.00521621	2022	NA	Bacteria	Verrucomicrobiota	Verrucomicrobiae	Verrucomicrobiales	Verrucomicrobiaceae	NA	NA						741baecc82536b0ca3d71696909adac6	0	0	2021	0	0	2022	NA	Bacteria	Verrucomicrobiota	Verrucomicrobiae	Verrucomicrobiales	Verrucomicrobiaceae	NA	NA
787050e59cc3d2335a656ec557612102	0	0	2021	0	0	2022	NA	Bacteria	Verrucomicrobiota	Verrucomicrobiae	Verrucomicrobiales	Verrucomicrobiaceae	Verrucomicrobium	NA						787050e59cc3d2335a656ec557612102	0.000993556	0.0371754	2021	0	0	2022	0	Bacteria	Verrucomicrobiota	Verrucomicrobiae	Verrucomicrobiales	Verrucomicrobiaceae	Verrucomicrobium	NA
81efc2d8ffa253648a089779e18a68d0	0	0	2021	0	0	2022	NA	Bacteria	Verrucomicrobiota	Verrucomicrobiae	Verrucomicrobiales	Verrucomicrobiaceae	Verrucomicrobium	NA						81efc2d8ffa253648a089779e18a68d0	0	0	2021	0.00111011	0.0470981	2022	NA	Bacteria	Verrucomicrobiota	Verrucomicrobiae	Verrucomicrobiales	Verrucomicrobiaceae	Verrucomicrobium	NA
ebbe43b73f11e88fc69ba1ae87b50a16	0.0064637	0.136906	2021	0.00352387	0.0540977	2022	0.545178	Bacteria	Verrucomicrobiota	Verrucomicrobiae	Verrucomicrobiales	Verrucomicrobiaceae	Verrucomicrobium	NA						ebbe43b73f11e88fc69ba1ae87b50a16	0.00419794	0.0740595	2021	0.00447659	0.0824694	2022	1.06638	Bacteria	Verrucomicrobiota	Verrucomicrobiae	Verrucomicrobiales	Verrucomicrobiaceae	Verrucomicrobium	NA
ba83e1f4f2d37896879c7e4cb4a19a5e	0.00382522	0.118706	2021	0	0	2022	0	Bacteria	Verrucomicrobiota	Verrucomicrobiae	Verrucomicrobiales	Verrucomicrobiaceae	Verrucomicrobium	Verrucomicrobium spinosum						ba83e1f4f2d37896879c7e4cb4a19a5e	0.000592873	0.0221833	2021	0.00188747	0.0537575	2022	3.1836	Bacteria	Verrucomicrobiota	Verrucomicrobiae	Verrucomicrobiales	Verrucomicrobiaceae	Verrucomicrobium	Verrucomicrobium spinosum
4a030967a5a65bbf299ab8be65be65b5	0	0	2021	0	0	2022	NA	Bacteria	Verrucomicrobiota	Verrucomicrobiae	Verrucomicrobiales	Verrucomicrobiaceae	Verrucomicrobium	Verrucomicrobium spinosum						4a030967a5a65bbf299ab8be65be65b5	0	0	2021	0.000259603	0.011014	2022	NA	Bacteria	Verrucomicrobiota	Verrucomicrobiae	Verrucomicrobiales	Verrucomicrobiaceae	Verrucomicrobium	Verrucomicrobium spinosum
2c948b231dae5b8c7284c4841fe396d4	0.000727527	0.0272216	2021	0	0	2022	0	Bacteria	Verrucomicrobiota	Verrucomicrobiae	Verrucomicrobiales	Verrucomicrobiaceae	VFKE01	NA						2c948b231dae5b8c7284c4841fe396d4	0	0	2021	0.00117227	0.0459141	2022	NA	Bacteria	Verrucomicrobiota	Verrucomicrobiae	Verrucomicrobiales	Verrucomicrobiaceae	VFKE01	NA
d89f1a99554856dc35348181640fb802	0	0	2021	0	0	2022	NA	Bacteria	Verrucomicrobiota	Verrucomicrobiae	Verrucomicrobiales	SLCJ01	SLCJ01	NA						d89f1a99554856dc35348181640fb802	0.000124194	0.00464693	2021	0	0	2022	0	Bacteria	Verrucomicrobiota	Verrucomicrobiae	Verrucomicrobiales	SLCJ01	SLCJ01	NA
2d83c02476a105bbdea071b3b91f22ea	0	0	2021	0	0	2022	NA	Bacteria	Verrucomicrobiota	Verrucomicrobiae	Verrucomicrobiales	Akkermansiaceae	Luteolibacter_776537	Luteolibacter ambystomatis						2d83c02476a105bbdea071b3b91f22ea	0.000674325	0.0252309	2021	0	0	2022	0	Bacteria	Verrucomicrobiota	Verrucomicrobiae	Verrucomicrobiales	Akkermansiaceae	Luteolibacter_776537	Luteolibacter ambystomatis
4f74140164eabe172f3c1eca15ec0022	0	0	2021	0.000563142	0.0238921	2022	NA	Bacteria	Verrucomicrobiota	Verrucomicrobiae	Verrucomicrobiales	Akkermansiaceae	Luteolibacter_776537	Luteolibacter ambystomatis						4f74140164eabe172f3c1eca15ec0022	0.000246873	0.00923714	2021	0.000450629	0.0142395	2022	1.82535	Bacteria	Verrucomicrobiota	Verrucomicrobiae	Verrucomicrobiales	Akkermansiaceae	Luteolibacter_776537	Luteolibacter ambystomatis
c4931c3c045a147480f8474033ff6a0a	0.00145505	0.0544431	2021	0	0	2022	0	Bacteria	Verrucomicrobiota	Verrucomicrobiae	Verrucomicrobiales	Akkermansiaceae	Luteolibacter_776537	Luteolibacter ambystomatis						c4931c3c045a147480f8474033ff6a0a	0	0	2021	0	0	2022	NA	Bacteria	Verrucomicrobiota	Verrucomicrobiae	Verrucomicrobiales	Akkermansiaceae	Luteolibacter_776537	Luteolibacter ambystomatis
cbb086a4d3a809438e967f7bb7f76e12	0	0	2021	0.00033981	0.0144169	2022	NA	Bacteria	Verrucomicrobiota	Verrucomicrobiae	Verrucomicrobiales	Akkermansiaceae	Luteolibacter_776537	Luteolibacter ambystomatis						cbb086a4d3a809438e967f7bb7f76e12	0	0	2021	0	0	2022	NA	Bacteria	Verrucomicrobiota	Verrucomicrobiae	Verrucomicrobiales	Akkermansiaceae	Luteolibacter_776537	Luteolibacter ambystomatis
1478e6b16cd679d07b223953db5e069d	0	0	2021	0.000577533	0.0245026	2022	NA	Bacteria	Verrucomicrobiota	Verrucomicrobiae	Verrucomicrobiales	Akkermansiaceae	Luteolibacter_776538	NA						1478e6b16cd679d07b223953db5e069d	0.00080919	0.0302771	2021	0	0	2022	0	Bacteria	Verrucomicrobiota	Verrucomicrobiae	Verrucomicrobiales	Akkermansiaceae	Luteolibacter_776538	NA
7efd8cbc7d65abc39cb5c512332f9b1f	0.0311507	0.32306	2021	0.0275257	0.538366	2022	0.883631	Bacteria	Verrucomicrobiota	Verrucomicrobiae	Verrucomicrobiales	Akkermansiaceae	Luteolibacter_776538	NA						7efd8cbc7d65abc39cb5c512332f9b1f	0.0252257	0.301681	2021	0.0116425	0.148814	2022	0.461535	Bacteria	Verrucomicrobiota	Verrucomicrobiae	Verrucomicrobiales	Akkermansiaceae	Luteolibacter_776538	NA
00453273742842b67be378961f327f2b	0	0	2021	0.000804488	0.0341316	2022	NA	Bacteria	Verrucomicrobiota	Verrucomicrobiae	Verrucomicrobiales	Akkermansiaceae	Luteolibacter_776538	NA						00453273742842b67be378961f327f2b	0	0	2021	0	0	2022	NA	Bacteria	Verrucomicrobiota	Verrucomicrobiae	Verrucomicrobiales	Akkermansiaceae	Luteolibacter_776538	NA
b09e30f259d130b6bedf5a0bde7ffe8f	0.00198924	0.0744307	2021	0.000888512	0.0376964	2022	0.446658	Bacteria	Verrucomicrobiota	Verrucomicrobiae	Verrucomicrobiales	Akkermansiaceae	Haloferula_776278	Haloferula sp000739615						b09e30f259d130b6bedf5a0bde7ffe8f	0.00105871	0.0396133	2021	0	0	2022	0	Bacteria	Verrucomicrobiota	Verrucomicrobiae	Verrucomicrobiales	Akkermansiaceae	Haloferula_776278	Haloferula sp000739615
b02e8843916754dfb80d28695d9c6f35	0	0	2021	0	0	2022	NA	Bacteria	Verrucomicrobiota	Verrucomicrobiae	Verrucomicrobiales	Akkermansiaceae	Haloferula_776278	Haloferula sp000739615						b02e8843916754dfb80d28695d9c6f35	0	0	2021	0.000216336	0.00917837	2022	NA	Bacteria	Verrucomicrobiota	Verrucomicrobiae	Verrucomicrobiales	Akkermansiaceae	Haloferula_776278	Haloferula sp000739615
a1dc0eda5bd5809ac9cd1557208614e9	0.000672607	0.0251666	2021	0.00143227	0.0607661	2022	2.12943	Bacteria	Verrucomicrobiota	Verrucomicrobiae	Verrucomicrobiales	Akkermansiaceae	Haloferula_776278	Haloferula sp000739615						a1dc0eda5bd5809ac9cd1557208614e9	0	0	2021	0	0	2022	NA	Bacteria	Verrucomicrobiota	Verrucomicrobiae	Verrucomicrobiales	Akkermansiaceae	Haloferula_776278	Haloferula sp000739615
3b96215f444003e20787c900ecf3791f	0.000511941	0.0191551	2021	0	0	2022	0	Bacteria	Verrucomicrobiota	Verrucomicrobiae	Verrucomicrobiales	Akkermansiaceae	Haloferula_776278	NA						3b96215f444003e20787c900ecf3791f	0.00123436	0.0461857	2021	0	0	2022	0	Bacteria	Verrucomicrobiota	Verrucomicrobiae	Verrucomicrobiales	Akkermansiaceae	Haloferula_776278	NA
ba6c032efa4ff16bbda2138d26e4a739	0	0	2021	0.00018966	0.00804657	2022	NA	Bacteria	Verrucomicrobiota	Verrucomicrobiae	Verrucomicrobiales	Akkermansiaceae	Haloferula_776278	Haloferula sp000739615						ba6c032efa4ff16bbda2138d26e4a739	0	0	2021	0	0	2022	NA	Bacteria	Verrucomicrobiota	Verrucomicrobiae	Verrucomicrobiales	Akkermansiaceae	Haloferula_776278	Haloferula sp000739615
7016b4ca870aac82b2d5e716c6c3d8c1	0	0	2021	0.000945568	0.0401171	2022	NA	Bacteria	Verrucomicrobiota	Verrucomicrobiae	Verrucomicrobiales	Akkermansiaceae	Haloferula_776278	Haloferula sp000739615						7016b4ca870aac82b2d5e716c6c3d8c1	0	0	2021	0.00222022	0.0941961	2022	NA	Bacteria	Verrucomicrobiota	Verrucomicrobiae	Verrucomicrobiales	Akkermansiaceae	Haloferula_776278	Haloferula sp000739615
8fcb07c1c0c084b7675e77de58046566	0.000697482	0.0260974	2021	0	0	2022	0	Bacteria	Verrucomicrobiota	Verrucomicrobiae	Verrucomicrobiales	Akkermansiaceae	Haloferula_776278	NA						8fcb07c1c0c084b7675e77de58046566	0	0	2021	0	0	2022	NA	Bacteria	Verrucomicrobiota	Verrucomicrobiae	Verrucomicrobiales	Akkermansiaceae	Haloferula_776278	NA
6e1aac9a21410ee18f79e82fd83ecdb1	0	0	2021	0	0	2022	NA	Bacteria	Verrucomicrobiota	Verrucomicrobiae	Verrucomicrobiales	Akkermansiaceae	Luteolibacter_776538	NA						6e1aac9a21410ee18f79e82fd83ecdb1	0	0	2021	0.00131729	0.0558879	2022	NA	Bacteria	Verrucomicrobiota	Verrucomicrobiae	Verrucomicrobiales	Akkermansiaceae	Luteolibacter_776538	NA
7649c9ef2ec1217e926342b73b2082b4	0.00324703	0.0839802	2021	0.00422445	0.0932293	2022	1.30102	Bacteria	Verrucomicrobiota	Verrucomicrobiae	Verrucomicrobiales	Akkermansiaceae	Luteolibacter_776538	Luteolibacter gellanilyticus						7649c9ef2ec1217e926342b73b2082b4	0.00667535	0.150312	2021	0.00146737	0.046337	2022	0.21982	Bacteria	Verrucomicrobiota	Verrucomicrobiae	Verrucomicrobiales	Akkermansiaceae	Luteolibacter_776538	Luteolibacter gellanilyticus
625d4876800c4dffbd6e0ef579c4aa4e	0.00354404	0.0702318	2021	0.00154226	0.038095	2022	0.435169	Bacteria	Verrucomicrobiota	Verrucomicrobiae	Verrucomicrobiales	Akkermansiaceae	NA	NA						625d4876800c4dffbd6e0ef579c4aa4e	0.00139798	0.028533	2021	0.000549985	0.018346	2022	0.393414	Bacteria	Verrucomicrobiota	Verrucomicrobiae	Verrucomicrobiales	Akkermansiaceae	NA	NA
9e4ef8aebf58fa68b0cb5add05956c9f	0	0	2021	0	0	2022	NA	Bacteria	Verrucomicrobiota	Verrucomicrobiae	Verrucomicrobiales	DEV007	CACIUL01	CACIUL01 sp902589825						9e4ef8aebf58fa68b0cb5add05956c9f	0	0	2021	0.000316147	0.013413	2022	NA	Bacteria	Verrucomicrobiota	Verrucomicrobiae	Verrucomicrobiales	DEV007	CACIUL01	CACIUL01 sp902589825
343c56c4c25b501b917742123fc21a27	0	0	2021	0.00118934	0.0504592	2022	NA	Bacteria	Verrucomicrobiota	Verrucomicrobiae	Verrucomicrobiales	Verrucomicrobiaceae	VFKE01	VFKE01 sp009885695						343c56c4c25b501b917742123fc21a27	0	0	2021	0	0	2022	NA	Bacteria	Verrucomicrobiota	Verrucomicrobiae	Verrucomicrobiales	Verrucomicrobiaceae	VFKE01	VFKE01 sp009885695
58a1ea41b53cdff869bae4ea1ead1d3b	0.0133878	0.218063	2021	0.0167382	0.287367	2022	1.25026	Bacteria	Verrucomicrobiota	Verrucomicrobiae	Verrucomicrobiales	Verrucomicrobiaceae	VFKE01	VFKE01 sp009885695						58a1ea41b53cdff869bae4ea1ead1d3b	0.0113148	0.20136	2021	0.00804107	0.186124	2022	0.710667	Bacteria	Verrucomicrobiota	Verrucomicrobiae	Verrucomicrobiales	Verrucomicrobiaceae	VFKE01	VFKE01 sp009885695
f7aea53ff2ce2dafe4062935db203e50	0	0	2021	0	0	2022	NA	Bacteria	Verrucomicrobiota	Verrucomicrobiae	Verrucomicrobiales	Verrucomicrobiaceae	VFKE01	VFKE01 sp009885695						f7aea53ff2ce2dafe4062935db203e50	0	0	2021	0.00307933	0.130645	2022	NA	Bacteria	Verrucomicrobiota	Verrucomicrobiae	Verrucomicrobiales	Verrucomicrobiaceae	VFKE01	VFKE01 sp009885695
83e6006944128007f5fbb2ed5799c984	0.00353118	0.132125	2021	0.00118537	0.0502911	2022	0.335687	Bacteria	Verrucomicrobiota	Verrucomicrobiae	Verrucomicrobiales	Verrucomicrobiaceae	VFKE01	VFKE01 sp009885695						83e6006944128007f5fbb2ed5799c984	0.00242179	0.0906151	2021	0.00160139	0.0679414	2022	0.661243	Bacteria	Verrucomicrobiota	Verrucomicrobiae	Verrucomicrobiales	Verrucomicrobiaceae	VFKE01	VFKE01 sp009885695
942d5d04fd3b3f3ddb4e65c1dafd370f	0	0	2021	0	0	2022	NA	Bacteria	Verrucomicrobiota	Verrucomicrobiae	Verrucomicrobiales	Verrucomicrobiaceae	VFKE01	VFKE01 sp009885695						942d5d04fd3b3f3ddb4e65c1dafd370f	0	0	2021	0.000521579	0.0221287	2022	NA	Bacteria	Verrucomicrobiota	Verrucomicrobiae	Verrucomicrobiales	Verrucomicrobiaceae	VFKE01	VFKE01 sp009885695
78c6d11ecd3484e59d8efebf332115e4	0.00160957	0.0602247	2021	0.0266621	1.0062	2022	16.5647	Bacteria	Verrucomicrobiota	Verrucomicrobiae	Verrucomicrobiales	Verrucomicrobiaceae	VFKE01	VFKE01 sp009885695						78c6d11ecd3484e59d8efebf332115e4	0.00142307	0.0532465	2021	0.00675544	0.143024	2022	4.74708	Bacteria	Verrucomicrobiota	Verrucomicrobiae	Verrucomicrobiales	Verrucomicrobiaceae	VFKE01	VFKE01 sp009885695
e238d23df4aa3a3a7ffe3308e49b3986	0	0	2021	0.00181616	0.0770531	2022	NA	Bacteria	Verrucomicrobiota	Verrucomicrobiae	Verrucomicrobiales	Verrucomicrobiaceae	VFKE01	VFKE01 sp009885695						e238d23df4aa3a3a7ffe3308e49b3986	0	0	2021	0	0	2022	NA	Bacteria	Verrucomicrobiota	Verrucomicrobiae	Verrucomicrobiales	Verrucomicrobiaceae	VFKE01	VFKE01 sp009885695
a1ddef17f318ca63703e8069c1d12e15	0.0200491	0.386766	2021	0.0197481	0.300508	2022	0.984988	Bacteria	Verrucomicrobiota	Verrucomicrobiae	Verrucomicrobiales	Verrucomicrobiaceae	VFKE01	VFKE01 sp009885695						a1ddef17f318ca63703e8069c1d12e15	0.0274438	0.404927	2021	0.0196677	0.366925	2022	0.716655	Bacteria	Verrucomicrobiota	Verrucomicrobiae	Verrucomicrobiales	Verrucomicrobiaceae	VFKE01	VFKE01 sp009885695
aec6a46b14a618ff0d78d02cde5bf8a2	0	0	2021	0	0	2022	NA	Bacteria	Verrucomicrobiota	Verrucomicrobiae	Verrucomicrobiales	Verrucomicrobiaceae	VFKE01	VFKE01 sp009885695						aec6a46b14a618ff0d78d02cde5bf8a2	0	0	2021	0.000478114	0.0202847	2022	NA	Bacteria	Verrucomicrobiota	Verrucomicrobiae	Verrucomicrobiales	Verrucomicrobiaceae	VFKE01	VFKE01 sp009885695
62135f0a4524e4ca563841e8fe9a3d72	0.00218258	0.0816647	2021	0.0025451	0.0741678	2022	1.1661	Bacteria	Verrucomicrobiota	Verrucomicrobiae	Verrucomicrobiales	Verrucomicrobiaceae	VFKE01	VFKE01 sp009885695						62135f0a4524e4ca563841e8fe9a3d72	0.00248053	0.0928129	2021	0	0	2022	0	Bacteria	Verrucomicrobiota	Verrucomicrobiae	Verrucomicrobiales	Verrucomicrobiaceae	VFKE01	VFKE01 sp009885695
9b28c084592c83ff09384f148424d66d	0	0	2021	0.000386823	0.0164115	2022	NA	Bacteria	Verrucomicrobiota	Verrucomicrobiae	Verrucomicrobiales	Verrucomicrobiaceae	VFKE01	VFKE01 sp009885695						9b28c084592c83ff09384f148424d66d	0	0	2021	0	0	2022	NA	Bacteria	Verrucomicrobiota	Verrucomicrobiae	Verrucomicrobiales	Verrucomicrobiaceae	VFKE01	VFKE01 sp009885695
e00139d3687a054c8df91e38a7747659	0.0019221	0.0719183	2021	0	0	2022	0	Bacteria	Verrucomicrobiota	Verrucomicrobiae	Verrucomicrobiales	Verrucomicrobiaceae	VFKE01	VFKE01 sp009885695						e00139d3687a054c8df91e38a7747659	0.000455383	0.0170389	2021	0.00804979	0.142485	2022	17.677	Bacteria	Verrucomicrobiota	Verrucomicrobiae	Verrucomicrobiales	Verrucomicrobiaceae	VFKE01	VFKE01 sp009885695
67c142f4d228e0e841ade355fd49cd8d	0	0	2021	0	0	2022	NA	Bacteria	Verrucomicrobiota	Verrucomicrobiae	Verrucomicrobiales	Verrucomicrobiaceae	VFKE01	VFKE01 sp009885695						67c142f4d228e0e841ade355fd49cd8d	0	0	2021	0.000317966	0.0134902	2022	NA	Bacteria	Verrucomicrobiota	Verrucomicrobiae	Verrucomicrobiales	Verrucomicrobiaceae	VFKE01	VFKE01 sp009885695
5dcd9639e78ab99ece94998877602e51	0.000504455	0.018875	2021	0	0	2022	0	Bacteria	Verrucomicrobiota	Verrucomicrobiae	Verrucomicrobiales	Verrucomicrobiaceae	VFKE01	VFKE01 sp009885695						5dcd9639e78ab99ece94998877602e51	0	0	2021	0	0	2022	NA	Bacteria	Verrucomicrobiota	Verrucomicrobiae	Verrucomicrobiales	Verrucomicrobiaceae	VFKE01	VFKE01 sp009885695
a0591153f750ca543f93478f475a9b45	0	0	2021	0.00153684	0.0652026	2022	NA	Bacteria	Verrucomicrobiota	Verrucomicrobiae	Verrucomicrobiales	Verrucomicrobiaceae	VFKE01	VFKE01 sp009885695						a0591153f750ca543f93478f475a9b45	0	0	2021	0	0	2022	NA	Bacteria	Verrucomicrobiota	Verrucomicrobiae	Verrucomicrobiales	Verrucomicrobiaceae	VFKE01	VFKE01 sp009885695
a305768067caab415c2badd532d91459	0.00358066	0.133976	2021	0	0	2022	0	Bacteria	Verrucomicrobiota	Verrucomicrobiae	Verrucomicrobiales	Verrucomicrobiaceae	VFKE01	VFKE01 sp009885695						a305768067caab415c2badd532d91459	0	0	2021	0.0058251	0.170505	2022	NA	Bacteria	Verrucomicrobiota	Verrucomicrobiae	Verrucomicrobiales	Verrucomicrobiaceae	VFKE01	VFKE01 sp009885695
5a65b1ab3a9dc7f112c9dbf57d85346a	0	0	2021	0	0	2022	NA	Bacteria	Verrucomicrobiota	Verrucomicrobiae	Verrucomicrobiales	Verrucomicrobiaceae	VFKE01	VFKE01 sp009885695						5a65b1ab3a9dc7f112c9dbf57d85346a	0.000839756	0.0314208	2021	0.000752006	0.0319049	2022	0.895506	Bacteria	Verrucomicrobiota	Verrucomicrobiae	Verrucomicrobiales	Verrucomicrobiaceae	VFKE01	VFKE01 sp009885695
4e68ce7b13b20410e731b9eab6a39433	0.00140126	0.0524305	2021	0	0	2022	0	Bacteria	Verrucomicrobiota	Verrucomicrobiae	Verrucomicrobiales	Verrucomicrobiaceae	VFKE01	VFKE01 sp009885695						4e68ce7b13b20410e731b9eab6a39433	0	0	2021	0	0	2022	NA	Bacteria	Verrucomicrobiota	Verrucomicrobiae	Verrucomicrobiales	Verrucomicrobiaceae	VFKE01	VFKE01 sp009885695
75a18c7fef152f37db95043f32fa7467	0	0	2021	8.59607e-05	0.003647	2022	NA	Bacteria	Verrucomicrobiota	Verrucomicrobiae	Verrucomicrobiales	Verrucomicrobiaceae	VFKE01	VFKE01 sp009885695						75a18c7fef152f37db95043f32fa7467	0	0	2021	0	0	2022	NA	Bacteria	Verrucomicrobiota	Verrucomicrobiae	Verrucomicrobiales	Verrucomicrobiaceae	VFKE01	VFKE01 sp009885695
d95c7b5c2304a6592ba44e7f916bfbde	0.00145802	0.0378058	2021	0.000881397	0.0373945	2022	0.604518	Bacteria	Verrucomicrobiota	Verrucomicrobiae	Verrucomicrobiales	Verrucomicrobiaceae	VFKE01	VFKE01 sp009885695						d95c7b5c2304a6592ba44e7f916bfbde	0.000356911	0.0133544	2021	0.000236469	0.0100325	2022	0.662544	Bacteria	Verrucomicrobiota	Verrucomicrobiae	Verrucomicrobiales	Verrucomicrobiaceae	VFKE01	VFKE01 sp009885695
4e651c3641075aca269601b74e0e1ae5	0	0	2021	0.000977363	0.041466	2022	NA	Bacteria	Verrucomicrobiota	Verrucomicrobiae	Verrucomicrobiales	Verrucomicrobiaceae	VFKE01	VFKE01 sp009885695						4e651c3641075aca269601b74e0e1ae5	0	0	2021	0	0	2022	NA	Bacteria	Verrucomicrobiota	Verrucomicrobiae	Verrucomicrobiales	Verrucomicrobiaceae	VFKE01	VFKE01 sp009885695
3c49ee1f2d4a6c4d06498548bc9c4345	0	0	2021	0	0	2022	NA	Bacteria	Verrucomicrobiota	Verrucomicrobiae	Verrucomicrobiales	Verrucomicrobiaceae	VFKE01	VFKE01 sp009885695						3c49ee1f2d4a6c4d06498548bc9c4345	0.00107892	0.0403695	2021	0	0	2022	0	Bacteria	Verrucomicrobiota	Verrucomicrobiae	Verrucomicrobiales	Verrucomicrobiaceae	VFKE01	VFKE01 sp009885695
aa18235a2b2f481d8a8fd7c714e3c2fd	0	0	2021	0	0	2022	NA	Bacteria	Verrucomicrobiota	Verrucomicrobiae	Verrucomicrobiales	Verrucomicrobiaceae	VFKE01	VFKE01 sp009885695						aa18235a2b2f481d8a8fd7c714e3c2fd	0.000237941	0.00890292	2021	0	0	2022	0	Bacteria	Verrucomicrobiota	Verrucomicrobiae	Verrucomicrobiales	Verrucomicrobiaceae	VFKE01	VFKE01 sp009885695
e0534dc3137e3d23fc916662db3d5b6e	0.000616556	0.0230694	2021	0	0	2022	0	Bacteria	Verrucomicrobiota	Verrucomicrobiae	Verrucomicrobiales	Verrucomicrobiaceae	VFKE01	VFKE01 sp009885695						e0534dc3137e3d23fc916662db3d5b6e	0	0	2021	0	0	2022	NA	Bacteria	Verrucomicrobiota	Verrucomicrobiae	Verrucomicrobiales	Verrucomicrobiaceae	VFKE01	VFKE01 sp009885695
02b25ff4f893eb5171765b0bfe618844	0.000728657	0.0272639	2021	0	0	2022	0	Bacteria	Verrucomicrobiota	Verrucomicrobiae	Verrucomicrobiales	Verrucomicrobiaceae	VFKE01	VFKE01 sp009885695						02b25ff4f893eb5171765b0bfe618844	0.000558875	0.0209112	2021	0.00186346	0.0651806	2022	3.3343	Bacteria	Verrucomicrobiota	Verrucomicrobiae	Verrucomicrobiales	Verrucomicrobiaceae	VFKE01	VFKE01 sp009885695
35cd8c40ae5590755f8bc6ec52e55bce	0.00451941	0.118685	2021	0	0	2022	0	Bacteria	Verrucomicrobiota	Verrucomicrobiae	Verrucomicrobiales	Verrucomicrobiaceae	VFKE01	VFKE01 sp009885695						35cd8c40ae5590755f8bc6ec52e55bce	0	0	2021	0.00538457	0.187674	2022	NA	Bacteria	Verrucomicrobiota	Verrucomicrobiae	Verrucomicrobiales	Verrucomicrobiaceae	VFKE01	VFKE01 sp009885695
7b20a3a96f73cbf01cf19726fcd717a2	0.00212992	0.0796943	2021	0	0	2022	0	Bacteria	Verrucomicrobiota	Verrucomicrobiae	Verrucomicrobiales	Verrucomicrobiaceae	VFKE01	VFKE01 sp009885695						7b20a3a96f73cbf01cf19726fcd717a2	0	0	2021	0	0	2022	NA	Bacteria	Verrucomicrobiota	Verrucomicrobiae	Verrucomicrobiales	Verrucomicrobiaceae	VFKE01	VFKE01 sp009885695
6bbb50b48d8058fb4c80377ee3714b8e	0.00446388	0.142822	2021	0.000977363	0.041466	2022	0.218949	Bacteria	Verrucomicrobiota	Verrucomicrobiae	Verrucomicrobiales	Verrucomicrobiaceae	VFKE01	VFKE01 sp009885695						6bbb50b48d8058fb4c80377ee3714b8e	0	0	2021	0.00414221	0.123134	2022	NA	Bacteria	Verrucomicrobiota	Verrucomicrobiae	Verrucomicrobiales	Verrucomicrobiaceae	VFKE01	VFKE01 sp009885695
5f5ddcfdd389e96d33be2d0e50b3b029	0	0	2021	0	0	2022	NA	Bacteria	Verrucomicrobiota	Verrucomicrobiae	Verrucomicrobiales	Verrucomicrobiaceae	VFKE01	VFKE01 sp009885695						5f5ddcfdd389e96d33be2d0e50b3b029	0	0	2021	0.000217325	0.0092203	2022	NA	Bacteria	Verrucomicrobiota	Verrucomicrobiae	Verrucomicrobiales	Verrucomicrobiaceae	VFKE01	VFKE01 sp009885695
a109a739aa7531aeb47523f6e31f68d4	0.045876	0.428185	2021	0.0100306	0.227913	2022	0.218646	Bacteria	Verrucomicrobiota	Verrucomicrobiae	Verrucomicrobiales	Verrucomicrobiaceae	VFKE01	VFKE01 sp009885695						a109a739aa7531aeb47523f6e31f68d4	0.0226471	0.301898	2021	0.0196633	0.249514	2022	0.868248	Bacteria	Verrucomicrobiota	Verrucomicrobiae	Verrucomicrobiales	Verrucomicrobiaceae	VFKE01	VFKE01 sp009885695
7e843bee1d7cc3e5987b30b5bd87d878	0.00325093	0.121639	2021	0.00211488	0.0646403	2022	0.650545	Bacteria	Verrucomicrobiota	Verrucomicrobiae	Verrucomicrobiales	Verrucomicrobiaceae	VFKE01	VFKE01 sp009885695						7e843bee1d7cc3e5987b30b5bd87d878	0.00175325	0.0656004	2021	0	0	2022	0	Bacteria	Verrucomicrobiota	Verrucomicrobiae	Verrucomicrobiales	Verrucomicrobiaceae	VFKE01	VFKE01 sp009885695
976f62af709a33d372fb4ff46967486a	0	0	2021	0	0	2022	NA	Bacteria	Verrucomicrobiota	Verrucomicrobiae	Chthoniobacterales	Chthoniobacteraceae	NA	NA						976f62af709a33d372fb4ff46967486a	0	0	2021	0.000225819	0.00958069	2022	NA	Bacteria	Verrucomicrobiota	Verrucomicrobiae	Chthoniobacterales	Chthoniobacteraceae	NA	NA
ecc62d6cec662d0346fa782a1b44db24	0.000697482	0.0260974	2021	0	0	2022	0	Bacteria	Verrucomicrobiota	Verrucomicrobiae	Chthoniobacterales	Chthoniobacteraceae	NA	NA						ecc62d6cec662d0346fa782a1b44db24	0	0	2021	0	0	2022	NA	Bacteria	Verrucomicrobiota	Verrucomicrobiae	Chthoniobacterales	Chthoniobacteraceae	NA	NA
706c0b505009f2791ee578219a93a6b3	0	0	2021	0	0	2022	NA	Bacteria	Verrucomicrobiota	Verrucomicrobiae	Chthoniobacterales	Chthoniobacteraceae	NA	NA						706c0b505009f2791ee578219a93a6b3	0	0	2021	0.000353885	0.0150141	2022	NA	Bacteria	Verrucomicrobiota	Verrucomicrobiae	Chthoniobacterales	Chthoniobacteraceae	NA	NA
5cf08cba8c0046c45b08d9a925696f93	0	0	2021	0	0	2022	NA	Bacteria	Verrucomicrobiota	Verrucomicrobiae	Chthoniobacterales	Chthoniobacteraceae	NA	NA						5cf08cba8c0046c45b08d9a925696f93	0	0	2021	0.000442482	0.0187729	2022	NA	Bacteria	Verrucomicrobiota	Verrucomicrobiae	Chthoniobacterales	Chthoniobacteraceae	NA	NA
dca03853b82524bd654cdc32162fbd62	0.000375567	0.0140524	2021	0	0	2022	0	Bacteria	Verrucomicrobiota	Verrucomicrobiae	Chthoniobacterales	Chthoniobacteraceae	NA	NA						dca03853b82524bd654cdc32162fbd62	0	0	2021	0	0	2022	NA	Bacteria	Verrucomicrobiota	Verrucomicrobiae	Chthoniobacterales	Chthoniobacteraceae	NA	NA
d38cbeaa18b5899f8fff2080e916f904	0	0	2021	0	0	2022	NA	Bacteria	Verrucomicrobiota	Verrucomicrobiae	Chthoniobacterales	Chthoniobacteraceae	NA	NA						d38cbeaa18b5899f8fff2080e916f904	0	0	2021	0.000565044	0.0239728	2022	NA	Bacteria	Verrucomicrobiota	Verrucomicrobiae	Chthoniobacterales	Chthoniobacteraceae	NA	NA
533116b2072a0ec6d840e6da55bde5ee	0	0	2021	0	0	2022	NA	Bacteria	Verrucomicrobiota	Verrucomicrobiae	Chthoniobacterales	Chthoniobacteraceae	NA	NA						533116b2072a0ec6d840e6da55bde5ee	0	0	2021	0.000391184	0.0165965	2022	NA	Bacteria	Verrucomicrobiota	Verrucomicrobiae	Chthoniobacterales	Chthoniobacteraceae	NA	NA
fecf3354bf643c8dd292ba8dc14981fc	0.000205939	0.00770553	2021	0	0	2022	0	Bacteria	Verrucomicrobiota	Verrucomicrobiae	Chthoniobacterales	Chthoniobacteraceae	NA	NA						fecf3354bf643c8dd292ba8dc14981fc	0	0	2021	0	0	2022	NA	Bacteria	Verrucomicrobiota	Verrucomicrobiae	Chthoniobacterales	Chthoniobacteraceae	NA	NA
f51f883930e4ccbd147ada3b114d9265	0	0	2021	0.0012802	0.0543144	2022	NA	Bacteria	Verrucomicrobiota	Verrucomicrobiae	Chthoniobacterales	Terrimicrobiaceae	Terrimicrobium	Terrimicrobium sacchariphilum						f51f883930e4ccbd147ada3b114d9265	0	0	2021	0	0	2022	NA	Bacteria	Verrucomicrobiota	Verrucomicrobiae	Chthoniobacterales	Terrimicrobiaceae	Terrimicrobium	Terrimicrobium sacchariphilum
ed5cd1ebc76215d013a08827b428a83c	0.000411878	0.0154111	2021	0	0	2022	0	Bacteria	Verrucomicrobiota	Verrucomicrobiae	Chthoniobacterales	Terrimicrobiaceae	Terrimicrobium	Terrimicrobium sacchariphilum						ed5cd1ebc76215d013a08827b428a83c	0	0	2021	0	0	2022	NA	Bacteria	Verrucomicrobiota	Verrucomicrobiae	Chthoniobacterales	Terrimicrobiaceae	Terrimicrobium	Terrimicrobium sacchariphilum
dc8ba65586a8f929b3c244ebeed5cb1a	0.0048265	0.0959332	2021	0.0022464	0.0740878	2022	0.465431	Bacteria	Verrucomicrobiota	Verrucomicrobiae	Chthoniobacterales	Terrimicrobiaceae	Terrimicrobium	Terrimicrobium sacchariphilum						dc8ba65586a8f929b3c244ebeed5cb1a	0.000592873	0.0221833	2021	0.00164351	0.069728	2022	2.77211	Bacteria	Verrucomicrobiota	Verrucomicrobiae	Chthoniobacterales	Terrimicrobiaceae	Terrimicrobium	Terrimicrobium sacchariphilum
b9bd70314f9b97b5e933c9102e586fde	0.00281638	0.0745183	2021	0	0	2022	0	Bacteria	Verrucomicrobiota	Verrucomicrobiae	Chthoniobacterales	Terrimicrobiaceae	Terrimicrobium	Terrimicrobium sacchariphilum						b9bd70314f9b97b5e933c9102e586fde	0.00161838	0.0605543	2021	0	0	2022	0	Bacteria	Verrucomicrobiota	Verrucomicrobiae	Chthoniobacterales	Terrimicrobiaceae	Terrimicrobium	Terrimicrobium sacchariphilum
3fe1e36cb342f5015ee74bac5e04f32d	0	0	2021	0.00104583	0.044371	2022	NA	Bacteria	Verrucomicrobiota	Verrucomicrobiae	Chthoniobacterales	Terrimicrobiaceae	Terrimicrobium	Terrimicrobium sacchariphilum						3fe1e36cb342f5015ee74bac5e04f32d	0	0	2021	0	0	2022	NA	Bacteria	Verrucomicrobiota	Verrucomicrobiae	Chthoniobacterales	Terrimicrobiaceae	Terrimicrobium	Terrimicrobium sacchariphilum
7d940504d13d2a2f1b808a3bc5e0da9f	0	0	2021	0	0	2022	NA	Bacteria	Verrucomicrobiota	Verrucomicrobiae	Chthoniobacterales	Terrimicrobiaceae	Terrimicrobium	Terrimicrobium sacchariphilum						7d940504d13d2a2f1b808a3bc5e0da9f	0	0	2021	0.00220899	0.065009	2022	NA	Bacteria	Verrucomicrobiota	Verrucomicrobiae	Chthoniobacterales	Terrimicrobiaceae	Terrimicrobium	Terrimicrobium sacchariphilum
4b39bc207cfe0f67ad18dfa10e4462fa	0.00241017	0.0901804	2021	0	0	2022	0	Bacteria	Verrucomicrobiota	Verrucomicrobiae	Chthoniobacterales	Terrimicrobiaceae	Terrimicrobium	Terrimicrobium sacchariphilum						4b39bc207cfe0f67ad18dfa10e4462fa	0.000869361	0.0325285	2021	0.00179356	0.0760944	2022	2.06308	Bacteria	Verrucomicrobiota	Verrucomicrobiae	Chthoniobacterales	Terrimicrobiaceae	Terrimicrobium	Terrimicrobium sacchariphilum
14f091fa499c15cf4fff39c9991dc4c1	0.00145505	0.0544431	2021	0	0	2022	0	Bacteria	Verrucomicrobiota	Verrucomicrobiae	Chthoniobacterales	Terrimicrobiaceae	Terrimicrobium	Terrimicrobium sacchariphilum						14f091fa499c15cf4fff39c9991dc4c1	0	0	2021	0.000347719	0.0147525	2022	NA	Bacteria	Verrucomicrobiota	Verrucomicrobiae	Chthoniobacterales	Terrimicrobiaceae	Terrimicrobium	Terrimicrobium sacchariphilum
fc7d500f8beab4c91641a91518dcdc02	0	0	2021	0.00079911	0.0339034	2022	NA	Bacteria	Verrucomicrobiota	Verrucomicrobiae	Chthoniobacterales	Terrimicrobiaceae	Terrimicrobium	Terrimicrobium sacchariphilum						fc7d500f8beab4c91641a91518dcdc02	0	0	2021	0	0	2022	NA	Bacteria	Verrucomicrobiota	Verrucomicrobiae	Chthoniobacterales	Terrimicrobiaceae	Terrimicrobium	Terrimicrobium sacchariphilum
39f00246e0b863470bc17da750eae265	0.0033329	0.0954726	2021	0.00697992	0.142366	2022	2.09425	Bacteria	Verrucomicrobiota	Verrucomicrobiae	Chthoniobacterales	Terrimicrobiaceae	Terrimicrobium	Terrimicrobium sacchariphilum						39f00246e0b863470bc17da750eae265	0.00119538	0.0447271	2021	0.00251903	0.0990731	2022	2.1073	Bacteria	Verrucomicrobiota	Verrucomicrobiae	Chthoniobacterales	Terrimicrobiaceae	Terrimicrobium	Terrimicrobium sacchariphilum
a8e5e7373e6d3050b4176a932f160d61	0.199173	2.27459	2021	0.164256	1.64193	2022	0.82469	Bacteria	Verrucomicrobiota	Verrucomicrobiae	Chthoniobacterales	Terrimicrobiaceae	Terrimicrobium	Terrimicrobium sacchariphilum						a8e5e7373e6d3050b4176a932f160d61	0.14254	2.02121	2021	0.168749	1.56202	2022	1.18387	Bacteria	Verrucomicrobiota	Verrucomicrobiae	Chthoniobacterales	Terrimicrobiaceae	Terrimicrobium	Terrimicrobium sacchariphilum
4ce464f57ecf8528fba59f3f910d5ca9	0.00221908	0.0566781	2021	0.00854136	0.169668	2022	3.84905	Bacteria	Verrucomicrobiota	Verrucomicrobiae	Chthoniobacterales	Terrimicrobiaceae	Terrimicrobium	Terrimicrobium sacchariphilum						4ce464f57ecf8528fba59f3f910d5ca9	0	0	2021	0	0	2022	NA	Bacteria	Verrucomicrobiota	Verrucomicrobiae	Chthoniobacterales	Terrimicrobiaceae	Terrimicrobium	Terrimicrobium sacchariphilum
75619da76a854bb52d00c10392c01c2e	0.198269	2.22786	2021	0.216669	4.15502	2022	1.0928	Bacteria	Verrucomicrobiota	Verrucomicrobiae	Chthoniobacterales	Terrimicrobiaceae	Terrimicrobium	Terrimicrobium sacchariphilum						75619da76a854bb52d00c10392c01c2e	0.094502	1.28892	2021	0.102142	1.28126	2022	1.08085	Bacteria	Verrucomicrobiota	Verrucomicrobiae	Chthoniobacterales	Terrimicrobiaceae	Terrimicrobium	Terrimicrobium sacchariphilum
ec2f0a8fe33a97b65742938822b1be9c	0	0	2021	0	0	2022	NA	Bacteria	Verrucomicrobiota	Verrucomicrobiae	Chthoniobacterales	Terrimicrobiaceae	Terrimicrobium	Terrimicrobium sacchariphilum						ec2f0a8fe33a97b65742938822b1be9c	0	0	2021	0.000132707	0.00563028	2022	NA	Bacteria	Verrucomicrobiota	Verrucomicrobiae	Chthoniobacterales	Terrimicrobiaceae	Terrimicrobium	Terrimicrobium sacchariphilum
e57b88158a1502e96226f43d6450a403	0.0615113	1.0503	2021	0.0572305	1.00013	2022	0.930405	Bacteria	Verrucomicrobiota	Verrucomicrobiae	Chthoniobacterales	Terrimicrobiaceae	Terrimicrobium	Terrimicrobium sacchariphilum						e57b88158a1502e96226f43d6450a403	0.0420691	1.06244	2021	0.0796557	1.09296	2022	1.89345	Bacteria	Verrucomicrobiota	Verrucomicrobiae	Chthoniobacterales	Terrimicrobiaceae	Terrimicrobium	Terrimicrobium sacchariphilum
b38bb85a893fcca043d8ecd2e585d721	0.0335515	0.77175	2021	0	0	2022	0	Bacteria	Verrucomicrobiota	Verrucomicrobiae	Chthoniobacterales	Terrimicrobiaceae	Terrimicrobium	Terrimicrobium sacchariphilum						b38bb85a893fcca043d8ecd2e585d721	0.0215922	0.636207	2021	0.00545577	0.163733	2022	0.252673	Bacteria	Verrucomicrobiota	Verrucomicrobiae	Chthoniobacterales	Terrimicrobiaceae	Terrimicrobium	Terrimicrobium sacchariphilum
3fd2d0b7fca308fe46b1ad5a41624aac	0.00789536	0.168497	2021	0.0160138	0.340515	2022	2.02826	Bacteria	Verrucomicrobiota	Verrucomicrobiae	Chthoniobacterales	Terrimicrobiaceae	Terrimicrobium	Terrimicrobium sacchariphilum						3fd2d0b7fca308fe46b1ad5a41624aac	0.00595957	0.152454	2021	0.00435026	0.134093	2022	0.729963	Bacteria	Verrucomicrobiota	Verrucomicrobiae	Chthoniobacterales	Terrimicrobiaceae	Terrimicrobium	Terrimicrobium sacchariphilum
62c37906b808c3f73e65fa5a2501825f	0.0130662	0.337549	2021	0.0327785	0.475935	2022	2.50864	Bacteria	Verrucomicrobiota	Verrucomicrobiae	Chthoniobacterales	Terrimicrobiaceae	Terrimicrobium	Terrimicrobium sacchariphilum						62c37906b808c3f73e65fa5a2501825f	0.0140957	0.289117	2021	0.022362	0.51313	2022	1.58644	Bacteria	Verrucomicrobiota	Verrucomicrobiae	Chthoniobacterales	Terrimicrobiaceae	Terrimicrobium	Terrimicrobium sacchariphilum
c6990ebd7696a313069268c74e69c660	0	0	2021	0.00425976	0.180726	2022	NA	Bacteria	Verrucomicrobiota	Verrucomicrobiae	Chthoniobacterales	Terrimicrobiaceae	Terrimicrobium	Terrimicrobium sacchariphilum						c6990ebd7696a313069268c74e69c660	0	0	2021	0	0	2022	NA	Bacteria	Verrucomicrobiota	Verrucomicrobiae	Chthoniobacterales	Terrimicrobiaceae	Terrimicrobium	Terrimicrobium sacchariphilum
2fe9f336a29a41ca1a056ff5ce19b49d	0	0	2021	0	0	2022	NA	Bacteria	Verrucomicrobiota	Verrucomicrobiae	Chthoniobacterales	Terrimicrobiaceae	Terrimicrobium	Terrimicrobium sacchariphilum						2fe9f336a29a41ca1a056ff5ce19b49d	0	0	2021	0.00108115	0.0458695	2022	NA	Bacteria	Verrucomicrobiota	Verrucomicrobiae	Chthoniobacterales	Terrimicrobiaceae	Terrimicrobium	Terrimicrobium sacchariphilum
0c71c69a248ae60fdeff1da8e553c5b5	0	0	2021	0	0	2022	NA	Bacteria	Verrucomicrobiota	Verrucomicrobiae	Chthoniobacterales	Terrimicrobiaceae	Terrimicrobium	Terrimicrobium sacchariphilum						0c71c69a248ae60fdeff1da8e553c5b5	0	0	2021	0.00177524	0.0753169	2022	NA	Bacteria	Verrucomicrobiota	Verrucomicrobiae	Chthoniobacterales	Terrimicrobiaceae	Terrimicrobium	Terrimicrobium sacchariphilum
108b81de65e3ab3398addabe7ae1a0ab	0.0400644	0.702341	2021	0.0117873	0.328212	2022	0.294209	Bacteria	Verrucomicrobiota	Verrucomicrobiae	Chthoniobacterales	Terrimicrobiaceae	Terrimicrobium	Terrimicrobium sacchariphilum						108b81de65e3ab3398addabe7ae1a0ab	0.0136812	0.279117	2021	0.00281647	0.0918922	2022	0.205864	Bacteria	Verrucomicrobiota	Verrucomicrobiae	Chthoniobacterales	Terrimicrobiaceae	Terrimicrobium	Terrimicrobium sacchariphilum
6ff1072ac9e27075b9a1d68acfcf56c8	0	0	2021	0.0101401	0.430207	2022	NA	Bacteria	Verrucomicrobiota	Verrucomicrobiae	Chthoniobacterales	Terrimicrobiaceae	Terrimicrobium	Terrimicrobium sacchariphilum						6ff1072ac9e27075b9a1d68acfcf56c8	0.0026973	0.100924	2021	0.0501506	1.35945	2022	18.5929	Bacteria	Verrucomicrobiota	Verrucomicrobiae	Chthoniobacterales	Terrimicrobiaceae	Terrimicrobium	Terrimicrobium sacchariphilum
891f8db38092ff24f980c5b17d2a9a1f	0	0	2021	0.008288	0.35163	2022	NA	Bacteria	Verrucomicrobiota	Verrucomicrobiae	Chthoniobacterales	Terrimicrobiaceae	Terrimicrobium	Terrimicrobium sacchariphilum						891f8db38092ff24f980c5b17d2a9a1f	0	0	2021	0.0331879	0.81846	2022	NA	Bacteria	Verrucomicrobiota	Verrucomicrobiae	Chthoniobacterales	Terrimicrobiaceae	Terrimicrobium	Terrimicrobium sacchariphilum
52b363f805c8312cb7f240842ab1ee72	0.050413	0.714889	2021	0.129042	2.47166	2022	2.5597	Bacteria	Verrucomicrobiota	Verrucomicrobiae	Chthoniobacterales	Terrimicrobiaceae	Terrimicrobium	Terrimicrobium sacchariphilum						52b363f805c8312cb7f240842ab1ee72	0.0341725	0.508072	2021	0.221946	2.90801	2022	6.49487	Bacteria	Verrucomicrobiota	Verrucomicrobiae	Chthoniobacterales	Terrimicrobiaceae	Terrimicrobium	Terrimicrobium sacchariphilum
27ba5e568e3833ba62792167766289c3	0	0	2021	0.000160898	0.00682631	2022	NA	Bacteria	Verrucomicrobiota	Verrucomicrobiae	Chthoniobacterales	Terrimicrobiaceae	Terrimicrobium	Terrimicrobium sacchariphilum						27ba5e568e3833ba62792167766289c3	0	0	2021	0	0	2022	NA	Bacteria	Verrucomicrobiota	Verrucomicrobiae	Chthoniobacterales	Terrimicrobiaceae	Terrimicrobium	Terrimicrobium sacchariphilum
cd9313a4ca47a3b32dbb92ee5800c40c	0	0	2021	0	0	2022	NA	Bacteria	Verrucomicrobiota	Verrucomicrobiae	Chthoniobacterales	Terrimicrobiaceae	Terrimicrobium	Terrimicrobium sacchariphilum						cd9313a4ca47a3b32dbb92ee5800c40c	0.000164582	0.00615809	2021	0	0	2022	0	Bacteria	Verrucomicrobiota	Verrucomicrobiae	Chthoniobacterales	Terrimicrobiaceae	Terrimicrobium	Terrimicrobium sacchariphilum
c09972b2f6a2cd48606c458a59edd3db	0.0182887	0.368558	2021	0.0361948	0.618513	2022	1.97908	Bacteria	Verrucomicrobiota	Verrucomicrobiae	Chthoniobacterales	Terrimicrobiaceae	Terrimicrobium	Terrimicrobium sacchariphilum						c09972b2f6a2cd48606c458a59edd3db	0.0162968	0.280333	2021	0.00871412	0.153991	2022	0.534714	Bacteria	Verrucomicrobiota	Verrucomicrobiae	Chthoniobacterales	Terrimicrobiaceae	Terrimicrobium	Terrimicrobium sacchariphilum
3a0cfb7acb2bc618462b2e3d7cfcba5c	0.0199996	0.47205	2021	0	0	2022	0	Bacteria	Verrucomicrobiota	Verrucomicrobiae	Chthoniobacterales	Terrimicrobiaceae	Terrimicrobium	Terrimicrobium sacchariphilum						3a0cfb7acb2bc618462b2e3d7cfcba5c	0.00281615	0.105371	2021	0.0121453	0.271878	2022	4.31273	Bacteria	Verrucomicrobiota	Verrucomicrobiae	Chthoniobacterales	Terrimicrobiaceae	Terrimicrobium	Terrimicrobium sacchariphilum
48a7c7891b6b334f7a2da02e124b8bf9	0	0	2021	0.00226878	0.0962563	2022	NA	Bacteria	Verrucomicrobiota	Verrucomicrobiae	Chthoniobacterales	Terrimicrobiaceae	Terrimicrobium	Terrimicrobium sacchariphilum						48a7c7891b6b334f7a2da02e124b8bf9	0	0	2021	0.00432672	0.183567	2022	NA	Bacteria	Verrucomicrobiota	Verrucomicrobiae	Chthoniobacterales	Terrimicrobiaceae	Terrimicrobium	Terrimicrobium sacchariphilum
0bcbeb289b771f5962f00f3e03bc4589	0.0327005	0.890772	2021	0.0159855	0.315714	2022	0.488847	Bacteria	Verrucomicrobiota	Verrucomicrobiae	Chthoniobacterales	Terrimicrobiaceae	Terrimicrobium	Terrimicrobium sacchariphilum						0bcbeb289b771f5962f00f3e03bc4589	0.0109447	0.226594	2021	0.0194182	0.509607	2022	1.7742	Bacteria	Verrucomicrobiota	Verrucomicrobiae	Chthoniobacterales	Terrimicrobiaceae	Terrimicrobium	Terrimicrobium sacchariphilum
a4e6c371c20b46c325c8f45ad29d1ff3	0.00308426	0.115403	2021	0	0	2022	0	Bacteria	Verrucomicrobiota	Verrucomicrobiae	Chthoniobacterales	Terrimicrobiaceae	Terrimicrobium	Terrimicrobium sacchariphilum						a4e6c371c20b46c325c8f45ad29d1ff3	0	0	2021	0	0	2022	NA	Bacteria	Verrucomicrobiota	Verrucomicrobiae	Chthoniobacterales	Terrimicrobiaceae	Terrimicrobium	Terrimicrobium sacchariphilum
5e7662b330b3bb80aa1daac13de17803	0	0	2021	0	0	2022	NA	Bacteria	Verrucomicrobiota	Verrucomicrobiae	Chthoniobacterales	Terrimicrobiaceae	Terrimicrobium	Terrimicrobium sacchariphilum						5e7662b330b3bb80aa1daac13de17803	0	0	2021	0.00121706	0.0516355	2022	NA	Bacteria	Verrucomicrobiota	Verrucomicrobiae	Chthoniobacterales	Terrimicrobiaceae	Terrimicrobium	Terrimicrobium sacchariphilum
4007b168f5244a9c042c8a68b4d8123a	0	0	2021	0.00656607	0.194349	2022	NA	Bacteria	Verrucomicrobiota	Verrucomicrobiae	Chthoniobacterales	Terrimicrobiaceae	Terrimicrobium	Terrimicrobium sacchariphilum						4007b168f5244a9c042c8a68b4d8123a	0.00202249	0.0756748	2021	0	0	2022	0	Bacteria	Verrucomicrobiota	Verrucomicrobiae	Chthoniobacterales	Terrimicrobiaceae	Terrimicrobium	Terrimicrobium sacchariphilum
b4e00bef6f83f31670de30cdf27b2feb	0	0	2021	0.000237074	0.0100582	2022	NA	Bacteria	Verrucomicrobiota	Verrucomicrobiae	Chthoniobacterales	Terrimicrobiaceae	Terrimicrobium	Terrimicrobium sacchariphilum						b4e00bef6f83f31670de30cdf27b2feb	0	0	2021	0.00017386	0.00737624	2022	NA	Bacteria	Verrucomicrobiota	Verrucomicrobiae	Chthoniobacterales	Terrimicrobiaceae	Terrimicrobium	Terrimicrobium sacchariphilum
e4e90c5573fba6399cc3531b9a5ca0c1	0	0	2021	0	0	2022	NA	Bacteria	Verrucomicrobiota	Verrucomicrobiae	Chthoniobacterales	Terrimicrobiaceae	Terrimicrobium	Terrimicrobium sacchariphilum						e4e90c5573fba6399cc3531b9a5ca0c1	0	0	2021	0.000252847	0.0107274	2022	NA	Bacteria	Verrucomicrobiota	Verrucomicrobiae	Chthoniobacterales	Terrimicrobiaceae	Terrimicrobium	Terrimicrobium sacchariphilum
4fb697daceec629dffdd0a9b7eb52336	0.000375567	0.0140524	2021	0	0	2022	0	Bacteria	Verrucomicrobiota	Verrucomicrobiae	Chthoniobacterales	Xiphinematobacteraceae	Xiphinematobacter	Xiphinematobacter sp001318295						4fb697daceec629dffdd0a9b7eb52336	0.000683075	0.0255583	2021	0.0010746	0.0455914	2022	1.57318	Bacteria	Verrucomicrobiota	Verrucomicrobiae	Chthoniobacterales	Xiphinematobacteraceae	Xiphinematobacter	Xiphinematobacter sp001318295
75c0f63f21dfe90e3284021b497d7dd5	0.000315697	0.0118123	2021	0	0	2022	0	Bacteria	Verrucomicrobiota	Verrucomicrobiae	Chthoniobacterales	Xiphinematobacteraceae	Xiphinematobacter	Xiphinematobacter sp001318295						75c0f63f21dfe90e3284021b497d7dd5	0	0	2021	0	0	2022	NA	Bacteria	Verrucomicrobiota	Verrucomicrobiae	Chthoniobacterales	Xiphinematobacteraceae	Xiphinematobacter	Xiphinematobacter sp001318295
75b28223829453d13c074ca9b8d69a54	0	0	2021	0.00027781	0.0117865	2022	NA	Bacteria	Verrucomicrobiota	Verrucomicrobiae	Chthoniobacterales	Xiphinematobacteraceae	Xiphinematobacter	Xiphinematobacter sp001318295						75b28223829453d13c074ca9b8d69a54	0	0	2021	0	0	2022	NA	Bacteria	Verrucomicrobiota	Verrucomicrobiae	Chthoniobacterales	Xiphinematobacteraceae	Xiphinematobacter	Xiphinematobacter sp001318295
58998c86a20022ebad794ff881f78c87	0.000536524	0.0200749	2021	0.000355405	0.0150786	2022	0.662421	Bacteria	Verrucomicrobiota	Verrucomicrobiae	Chthoniobacterales	Xiphinematobacteraceae	Xiphinematobacter	Xiphinematobacter sp001318295						58998c86a20022ebad794ff881f78c87	0	0	2021	0	0	2022	NA	Bacteria	Verrucomicrobiota	Verrucomicrobiae	Chthoniobacterales	Xiphinematobacteraceae	Xiphinematobacter	Xiphinematobacter sp001318295
3aa9ff82576e27cdd2e859e101f5ef81	0	0	2021	0	0	2022	NA	Bacteria	Verrucomicrobiota	Verrucomicrobiae	Chthoniobacterales	Xiphinematobacteraceae	Xiphinematobacter	Xiphinematobacter sp001318295						3aa9ff82576e27cdd2e859e101f5ef81	0.000822707	0.0307829	2021	0.000320279	0.0135883	2022	0.389299	Bacteria	Verrucomicrobiota	Verrucomicrobiae	Chthoniobacterales	Xiphinematobacteraceae	Xiphinematobacter	Xiphinematobacter sp001318295
ab5a941f4ffc4f95e3a2592fafc59db1	0	0	2021	0	0	2022	NA	Bacteria	Verrucomicrobiota	Verrucomicrobiae	Chthoniobacterales	Terrimicrobiaceae	Terrimicrobium	Terrimicrobium sacchariphilum						ab5a941f4ffc4f95e3a2592fafc59db1	0	0	2021	0.000134698	0.00571473	2022	NA	Bacteria	Verrucomicrobiota	Verrucomicrobiae	Chthoniobacterales	Terrimicrobiaceae	Terrimicrobium	Terrimicrobium sacchariphilum
59f0dcb50d7ebc4ec605d20ec30f3c7b	0	0	2021	0.000532517	0.0174588	2022	NA	Bacteria	Verrucomicrobiota	Verrucomicrobiae	Chthoniobacterales	UBA6821	UBA6821	NA						59f0dcb50d7ebc4ec605d20ec30f3c7b	0	0	2021	0.000270983	0.0114968	2022	NA	Bacteria	Verrucomicrobiota	Verrucomicrobiae	Chthoniobacterales	UBA6821	UBA6821	NA
d0dd3dcb5b27a553ec9464e601b81960	0	0	2021	0	0	2022	NA	Bacteria	Verrucomicrobiota	Verrucomicrobiae	Chthoniobacterales	UBA6821	UBA6821	NA						d0dd3dcb5b27a553ec9464e601b81960	0.000621394	0.0167366	2021	0	0	2022	0	Bacteria	Verrucomicrobiota	Verrucomicrobiae	Chthoniobacterales	UBA6821	UBA6821	NA
4b446b92fed0e55b1c8fb655d7fbc341	0	0	2021	0	0	2022	NA	Bacteria	Verrucomicrobiota	Verrucomicrobiae	Chthoniobacterales	UBA6821	UBA6821	NA						4b446b92fed0e55b1c8fb655d7fbc341	0.00053946	0.0201848	2021	0	0	2022	0	Bacteria	Verrucomicrobiota	Verrucomicrobiae	Chthoniobacterales	UBA6821	UBA6821	NA
49a7400812022167b048a7588546c9ed	0	0	2021	0	0	2022	NA	Bacteria	Verrucomicrobiota	Verrucomicrobiae	Chthoniobacterales	Xiphinematobacteraceae	Xiphinematobacter	Xiphinematobacter sp001318295						49a7400812022167b048a7588546c9ed	0	0	2021	0.000505694	0.0214548	2022	NA	Bacteria	Verrucomicrobiota	Verrucomicrobiae	Chthoniobacterales	Xiphinematobacteraceae	Xiphinematobacter	Xiphinematobacter sp001318295
915d557c6ffbe8b6ce05586644d4a4ec	0	0	2021	0	0	2022	NA	Bacteria	Verrucomicrobiota	Verrucomicrobiae	Chthoniobacterales	Xiphinematobacteraceae	Xiphinematobacter	Xiphinematobacter sp001318295						915d557c6ffbe8b6ce05586644d4a4ec	0.000170769	0.00638958	2021	0	0	2022	0	Bacteria	Verrucomicrobiota	Verrucomicrobiae	Chthoniobacterales	Xiphinematobacteraceae	Xiphinematobacter	Xiphinematobacter sp001318295
b516ea70d4c728262bce67dbba6519ec	0.000321915	0.0120449	2021	0	0	2022	0	Bacteria	Verrucomicrobiota	Verrucomicrobiae	Chthoniobacterales	Chthoniobacteraceae	NA	NA						b516ea70d4c728262bce67dbba6519ec	0	0	2021	0	0	2022	NA	Bacteria	Verrucomicrobiota	Verrucomicrobiae	Chthoniobacterales	Chthoniobacteraceae	NA	NA
c2eb648910f729a153be3ab91754b04b	0	0	2021	0.000177702	0.00753928	2022	NA	Bacteria	Verrucomicrobiota	Verrucomicrobiae	Chthoniobacterales	Chthoniobacteraceae	NA	NA						c2eb648910f729a153be3ab91754b04b	0	0	2021	0	0	2022	NA	Bacteria	Verrucomicrobiota	Verrucomicrobiae	Chthoniobacterales	Chthoniobacteraceae	NA	NA
0dde5ca6fdd1ecf74c7e7d9b84b65caa	0	0	2021	0	0	2022	NA	Bacteria	Verrucomicrobiota	Verrucomicrobiae	Chthoniobacterales	Chthoniobacteraceae	NA	NA						0dde5ca6fdd1ecf74c7e7d9b84b65caa	0.00125985	0.0471394	2021	0.000283763	0.012039	2022	0.225235	Bacteria	Verrucomicrobiota	Verrucomicrobiae	Chthoniobacterales	Chthoniobacteraceae	NA	NA
b80af687dc02f1e11f698363e51b6b19	0.000961049	0.0359591	2021	0	0	2022	0	Bacteria	Verrucomicrobiota	Verrucomicrobiae	Chthoniobacterales	Chthoniobacteraceae	NA	NA						b80af687dc02f1e11f698363e51b6b19	0	0	2021	0	0	2022	NA	Bacteria	Verrucomicrobiota	Verrucomicrobiae	Chthoniobacterales	Chthoniobacteraceae	NA	NA
89ab8f0c377612465cc9180590b019d5	0	0	2021	0	0	2022	NA	Bacteria	Verrucomicrobiota	Verrucomicrobiae	Chthoniobacterales	Chthoniobacteraceae	NA	NA						89ab8f0c377612465cc9180590b019d5	0.000297426	0.0111287	2021	0	0	2022	0	Bacteria	Verrucomicrobiota	Verrucomicrobiae	Chthoniobacterales	Chthoniobacteraceae	NA	NA
261aa3de5811f69f009261c59f86cdab	0	0	2021	0.00680828	0.288851	2022	NA	Bacteria	Verrucomicrobiota	Verrucomicrobiae	Chthoniobacterales	Chthoniobacteraceae	NA	NA						261aa3de5811f69f009261c59f86cdab	0	0	2021	0	0	2022	NA	Bacteria	Verrucomicrobiota	Verrucomicrobiae	Chthoniobacterales	Chthoniobacteraceae	NA	NA
ca8df4ed633b340b84ae6ccfbd76238c	0.000858439	0.0321199	2021	0	0	2022	0	Bacteria	Verrucomicrobiota	Verrucomicrobiae	Chthoniobacterales	Chthoniobacteraceae	NA	NA						ca8df4ed633b340b84ae6ccfbd76238c	0	0	2021	0.000722621	0.0306582	2022	NA	Bacteria	Verrucomicrobiota	Verrucomicrobiae	Chthoniobacterales	Chthoniobacteraceae	NA	NA
83606d8a9ea282bdf646e43265c89e45	0	0	2021	0	0	2022	NA	Bacteria	Verrucomicrobiota	Verrucomicrobiae	Chthoniobacterales	Chthoniobacteraceae	NA	NA						83606d8a9ea282bdf646e43265c89e45	0	0	2021	8.97984e-05	0.00380982	2022	NA	Bacteria	Verrucomicrobiota	Verrucomicrobiae	Chthoniobacterales	Chthoniobacteraceae	NA	NA
1ca41a9722733044381e5980887ee45e	0	0	2021	0	0	2022	NA	Bacteria	Verrucomicrobiota	Verrucomicrobiae	Chthoniobacterales	Chthoniobacteraceae	NA	NA						1ca41a9722733044381e5980887ee45e	0.000666982	0.0249562	2021	0	0	2022	0	Bacteria	Verrucomicrobiota	Verrucomicrobiae	Chthoniobacterales	Chthoniobacteraceae	NA	NA
606aeabfb5eb9c4714f7acb74d01fff8	0	0	2021	0	0	2022	NA	Bacteria	Verrucomicrobiota	Verrucomicrobiae	Chthoniobacterales	Chthoniobacteraceae	NA	NA						606aeabfb5eb9c4714f7acb74d01fff8	0	0	2021	0.000265414	0.0112606	2022	NA	Bacteria	Verrucomicrobiota	Verrucomicrobiae	Chthoniobacterales	Chthoniobacteraceae	NA	NA
3312e088d82951463e60b55be0295544	0.000303404	0.0113523	2021	0	0	2022	0	Bacteria	Verrucomicrobiota	Verrucomicrobiae	Chthoniobacterales	Chthoniobacteraceae	NA	NA						3312e088d82951463e60b55be0295544	0	0	2021	0.000420183	0.0178269	2022	NA	Bacteria	Verrucomicrobiota	Verrucomicrobiae	Chthoniobacterales	Chthoniobacteraceae	NA	NA
5281d465d33e89dfc8704b3bdf0f2e45	0	0	2021	0.000133277	0.00565446	2022	NA	Bacteria	Verrucomicrobiota	Verrucomicrobiae	Chthoniobacterales	Chthoniobacteraceae	NA	NA						5281d465d33e89dfc8704b3bdf0f2e45	0	0	2021	0	0	2022	NA	Bacteria	Verrucomicrobiota	Verrucomicrobiae	Chthoniobacterales	Chthoniobacteraceae	NA	NA
3877f7680f91f799a6b866d26a0f2c28	0	0	2021	0	0	2022	NA	Bacteria	Verrucomicrobiota	Verrucomicrobiae	Chthoniobacterales	Chthoniobacteraceae	NA	NA						3877f7680f91f799a6b866d26a0f2c28	0	0	2021	0.000632118	0.0268185	2022	NA	Bacteria	Verrucomicrobiota	Verrucomicrobiae	Chthoniobacterales	Chthoniobacteraceae	NA	NA
289d5532cd9b69bd1f4f0043d6d1dc76	0.000280253	0.0104861	2021	0	0	2022	0	Bacteria	Verrucomicrobiota	Verrucomicrobiae	Chthoniobacterales	UBA6821	UBA6821	UBA6821 sp002452515						289d5532cd9b69bd1f4f0043d6d1dc76	0	0	2021	0	0	2022	NA	Bacteria	Verrucomicrobiota	Verrucomicrobiae	Chthoniobacterales	UBA6821	UBA6821	UBA6821 sp002452515
2609632ba767a4ce050e6e4c811aae91	0.00243368	0.09106	2021	0	0	2022	0	Bacteria	Verrucomicrobiota	Verrucomicrobiae	Chthoniobacterales	Chthoniobacteraceae	NA	NA						2609632ba767a4ce050e6e4c811aae91	0	0	2021	0	0	2022	NA	Bacteria	Verrucomicrobiota	Verrucomicrobiae	Chthoniobacterales	Chthoniobacteraceae	NA	NA
120d74f05606d25556bf2932eb5f1d65	0.000840758	0.0314583	2021	0.000488682	0.020733	2022	0.581239	Bacteria	Verrucomicrobiota	Verrucomicrobiae	Chthoniobacterales	Chthoniobacteraceae	NA	NA						120d74f05606d25556bf2932eb5f1d65	0.000579478	0.0150022	2021	0.000136271	0.0057815	2022	0.235162	Bacteria	Verrucomicrobiota	Verrucomicrobiae	Chthoniobacterales	Chthoniobacteraceae	NA	NA
dbf83e08bc437dbc7a0052f45e582fcc	0	0	2021	0	0	2022	NA	Bacteria	Verrucomicrobiota	Verrucomicrobiae	Chthoniobacterales	Chthoniobacteraceae	NA	NA						dbf83e08bc437dbc7a0052f45e582fcc	0	0	2021	0.000180655	0.00766455	2022	NA	Bacteria	Verrucomicrobiota	Verrucomicrobiae	Chthoniobacterales	Chthoniobacteraceae	NA	NA
f2bc9983954f8ca0006df326150826fd	0	0	2021	0	0	2022	NA	Bacteria	Verrucomicrobiota	Verrucomicrobiae	Chthoniobacterales	Terrimicrobiaceae	Terrimicrobium	NA						f2bc9983954f8ca0006df326150826fd	0	0	2021	0.000179597	0.00761964	2022	NA	Bacteria	Verrucomicrobiota	Verrucomicrobiae	Chthoniobacterales	Terrimicrobiaceae	Terrimicrobium	NA
1345ae4d6c815ad6434ddbc4f9457fbd	0	0	2021	0	0	2022	NA	Bacteria	Verrucomicrobiota	Verrucomicrobiae	Chthoniobacterales	Terrimicrobiaceae	Terrimicrobium	Terrimicrobium sacchariphilum						1345ae4d6c815ad6434ddbc4f9457fbd	0	0	2021	0.000126424	0.0053637	2022	NA	Bacteria	Verrucomicrobiota	Verrucomicrobiae	Chthoniobacterales	Terrimicrobiaceae	Terrimicrobium	Terrimicrobium sacchariphilum
88b8f1a385a211f61e771c8c0f76c3b7	0	0	2021	0.000222128	0.00942409	2022	NA	Bacteria	Verrucomicrobiota	Verrucomicrobiae	Chthoniobacterales	Chthoniobacteraceae	NA	NA						88b8f1a385a211f61e771c8c0f76c3b7	0	0	2021	0	0	2022	NA	Bacteria	Verrucomicrobiota	Verrucomicrobiae	Chthoniobacterales	Chthoniobacteraceae	NA	NA
b56aa266f564d8fde52b7b6a97cc9106	0	0	2021	0.000470768	0.0142853	2022	NA	Bacteria	Verrucomicrobiota	Verrucomicrobiae	Chthoniobacterales	Chthoniobacteraceae	NA	NA						b56aa266f564d8fde52b7b6a97cc9106	0	0	2021	0	0	2022	NA	Bacteria	Verrucomicrobiota	Verrucomicrobiae	Chthoniobacterales	Chthoniobacteraceae	NA	NA
c871e1463af6979b73bb5e2c46e50009	0	0	2021	0	0	2022	NA	Bacteria	Verrucomicrobiota	Verrucomicrobiae	Chthoniobacterales	Chthoniobacteraceae	NA	NA						c871e1463af6979b73bb5e2c46e50009	0	0	2021	8.65345e-05	0.00367135	2022	NA	Bacteria	Verrucomicrobiota	Verrucomicrobiae	Chthoniobacterales	Chthoniobacteraceae	NA	NA
67003931fe24d5568c84886dfb3b82a1	0.00042922	0.0160599	2021	0	0	2022	0	Bacteria	Verrucomicrobiota	Verrucomicrobiae	Chthoniobacterales	Chthoniobacteraceae	NA	NA						67003931fe24d5568c84886dfb3b82a1	0	0	2021	0	0	2022	NA	Bacteria	Verrucomicrobiota	Verrucomicrobiae	Chthoniobacterales	Chthoniobacteraceae	NA	NA
3babf1d11c1f3c3cc13bd9c578dcf421	0.00243193	0.0447975	2021	0.00432759	0.065763	2022	1.77949	Bacteria	Verrucomicrobiota	Verrucomicrobiae	Chthoniobacterales	Chthoniobacteraceae	NA	NA						3babf1d11c1f3c3cc13bd9c578dcf421	0.00188147	0.0322871	2021	0.00245826	0.0714651	2022	1.30656	Bacteria	Verrucomicrobiota	Verrucomicrobiae	Chthoniobacterales	Chthoniobacteraceae	NA	NA
56fa547aa94efa6f22116ecec7f67b3d	0	0	2021	0	0	2022	NA	Bacteria	Verrucomicrobiota	Verrucomicrobiae	Chthoniobacterales	Chthoniobacteraceae	NA	NA						56fa547aa94efa6f22116ecec7f67b3d	0.000658328	0.0246324	2021	0	0	2022	0	Bacteria	Verrucomicrobiota	Verrucomicrobiae	Chthoniobacterales	Chthoniobacteraceae	NA	NA
e6f7a4b167876acad9b08f632c3a547f	0.674335	5.00406	2021	1.09228	15.5832	2022	1.61979	Bacteria	Verrucomicrobiota	Verrucomicrobiae	Chthoniobacterales	Chthoniobacteraceae	NA	NA						e6f7a4b167876acad9b08f632c3a547f	1.16276	20.7299	2021	1.11786	9.32959	2022	0.961391	Bacteria	Verrucomicrobiota	Verrucomicrobiae	Chthoniobacterales	Chthoniobacteraceae	NA	NA
37d95447af8eb1fd49c280e7fe89a8d7	0	0	2021	0.000237665	0.0100833	2022	NA	Bacteria	Verrucomicrobiota	Verrucomicrobiae	Chthoniobacterales	Chthoniobacteraceae	NA	NA						37d95447af8eb1fd49c280e7fe89a8d7	0	0	2021	0	0	2022	NA	Bacteria	Verrucomicrobiota	Verrucomicrobiae	Chthoniobacterales	Chthoniobacteraceae	NA	NA
ba6045ea28fb60b88954a4b83b29913a	0.646739	8.08809	2021	0.853696	11.5616	2022	1.32	Bacteria	Verrucomicrobiota	Verrucomicrobiae	Chthoniobacterales	Chthoniobacteraceae	NA	NA						ba6045ea28fb60b88954a4b83b29913a	0.280214	4.3109	2021	0.925503	13.7237	2022	3.30285	Bacteria	Verrucomicrobiota	Verrucomicrobiae	Chthoniobacterales	Chthoniobacteraceae	NA	NA
bb63de78ae150392a46ff93e551d9294	0.0919299	1.1923	2021	0.208397	1.92442	2022	2.26692	Bacteria	Verrucomicrobiota	Verrucomicrobiae	Chthoniobacterales	Chthoniobacteraceae	NA	NA						bb63de78ae150392a46ff93e551d9294	0.0707301	0.887557	2021	0.180781	2.44983	2022	2.55592	Bacteria	Verrucomicrobiota	Verrucomicrobiae	Chthoniobacterales	Chthoniobacteraceae	NA	NA
d1d5892c568e6b867c38f0167c911131	0	0	2021	0	0	2022	NA	Bacteria	Verrucomicrobiota	Verrucomicrobiae	Chthoniobacterales	Chthoniobacteraceae	NA	NA						d1d5892c568e6b867c38f0167c911131	0	0	2021	9.00962e-05	0.00382246	2022	NA	Bacteria	Verrucomicrobiota	Verrucomicrobiae	Chthoniobacterales	Chthoniobacteraceae	NA	NA
ec16eb2b283bf74a803408bf886933eb	0.668316	5.86555	2021	0.644909	5.39082	2022	0.964975	Bacteria	Verrucomicrobiota	Verrucomicrobiae	Chthoniobacterales	Chthoniobacteraceae	NA	NA						ec16eb2b283bf74a803408bf886933eb	0.270465	2.94779	2021	0.711308	8.05538	2022	2.62995	Bacteria	Verrucomicrobiota	Verrucomicrobiae	Chthoniobacterales	Chthoniobacteraceae	NA	NA
858db03babf40b99b01b8226f03f3f81	0.000107305	0.00401498	2021	0	0	2022	0	Bacteria	Verrucomicrobiota	Verrucomicrobiae	Chthoniobacterales	UBA10450	NA	NA						858db03babf40b99b01b8226f03f3f81	0	0	2021	0	0	2022	NA	Bacteria	Verrucomicrobiota	Verrucomicrobiae	Chthoniobacterales	UBA10450	NA	NA
0b6f4747c8b5b69baacb140a7dda0f9a	0.13575	1.87874	2021	0.0852495	1.58491	2022	0.627991	Bacteria	Verrucomicrobiota	Verrucomicrobiae	Chthoniobacterales	Chthoniobacteraceae	NA	NA						0b6f4747c8b5b69baacb140a7dda0f9a	0.0313262	0.543636	2021	0.163778	2.41069	2022	5.22813	Bacteria	Verrucomicrobiota	Verrucomicrobiae	Chthoniobacterales	Chthoniobacteraceae	NA	NA
00d9c1f5fb90af7120e13c2e308746ce	0.0438837	0.978821	2021	0.0355284	0.892369	2022	0.809603	Bacteria	Verrucomicrobiota	Verrucomicrobiae	Chthoniobacterales	Chthoniobacteraceae	NA	NA						00d9c1f5fb90af7120e13c2e308746ce	0.0128726	0.332602	2021	0.143514	2.97464	2022	11.1487	Bacteria	Verrucomicrobiota	Verrucomicrobiae	Chthoniobacterales	Chthoniobacteraceae	NA	NA
662661e41a140d2bed1ca2f1786619fd	0.075908	1.24913	2021	0.0468174	0.863835	2022	0.616766	Bacteria	Verrucomicrobiota	Verrucomicrobiae	Chthoniobacterales	Chthoniobacteraceae	NA	NA						662661e41a140d2bed1ca2f1786619fd	0.0310696	0.507	2021	0.124903	2.05107	2022	4.02009	Bacteria	Verrucomicrobiota	Verrucomicrobiae	Chthoniobacterales	Chthoniobacteraceae	NA	NA
dbbdec639fa3a349fcbd749f28dd6bae	0	0	2021	0	0	2022	NA	Bacteria	Verrucomicrobiota	Verrucomicrobiae	Chthoniobacterales	UBA10450	NA	NA						dbbdec639fa3a349fcbd749f28dd6bae	0.000470118	0.0175902	2021	0	0	2022	0	Bacteria	Verrucomicrobiota	Verrucomicrobiae	Chthoniobacterales	UBA10450	NA	NA
e9db48c86cd33d2cd4903531229d7fc4	0.000631394	0.0236246	2021	0	0	2022	0	Bacteria	Verrucomicrobiota	Verrucomicrobiae	Chthoniobacterales	UBA10450	CADDYX01	CADDYX01 sp902810735						e9db48c86cd33d2cd4903531229d7fc4	0	0	2021	0.00110879	0.0326123	2022	NA	Bacteria	Verrucomicrobiota	Verrucomicrobiae	Chthoniobacterales	UBA10450	CADDYX01	CADDYX01 sp902810735
e85742b794297b3eacd171b45b286df4	0.00534484	0.135909	2021	0.00649507	0.198219	2022	1.2152	Bacteria	Verrucomicrobiota	Verrucomicrobiae	Chthoniobacterales	Chthoniobacteraceae	NA	NA						e85742b794297b3eacd171b45b286df4	0.00102461	0.0383375	2021	0.0117396	0.377481	2022	11.4576	Bacteria	Verrucomicrobiota	Verrucomicrobiae	Chthoniobacterales	Chthoniobacteraceae	NA	NA
e32146adc2b7c1ad00a510a35ab4fcc0	0	0	2021	0	0	2022	NA	Bacteria	Verrucomicrobiota	Verrucomicrobiae	Chthoniobacterales	UBA10450	CADDYX01	CADDYX01 sp902810735						e32146adc2b7c1ad00a510a35ab4fcc0	0.00101125	0.0378374	2021	0	0	2022	0	Bacteria	Verrucomicrobiota	Verrucomicrobiae	Chthoniobacterales	UBA10450	CADDYX01	CADDYX01 sp902810735
2ad4181fce4a8b3561d2f69eba01cf90	0.00559973	0.152092	2021	0	0	2022	0	Bacteria	Verrucomicrobiota	Verrucomicrobiae	Chthoniobacterales	UBA10450	NA	NA						2ad4181fce4a8b3561d2f69eba01cf90	0.000739998	0.0276882	2021	0.0106795	0.31464	2022	14.4318	Bacteria	Verrucomicrobiota	Verrucomicrobiae	Chthoniobacterales	UBA10450	NA	NA
6554a233bacaab17b42772b33d4aec4a	0	0	2021	0	0	2022	NA	Bacteria	Verrucomicrobiota	Verrucomicrobiae	Chthoniobacterales	Chthoniobacteraceae	NA	NA						6554a233bacaab17b42772b33d4aec4a	0	0	2021	0.00789545	0.187365	2022	NA	Bacteria	Verrucomicrobiota	Verrucomicrobiae	Chthoniobacterales	Chthoniobacteraceae	NA	NA
994b97bc8862286a016eed49873ea2d9	0.097458	0.903209	2021	0.17199	2.26461	2022	1.76476	Bacteria	Verrucomicrobiota	Verrucomicrobiae	Chthoniobacterales	UBA10450	NA	NA						994b97bc8862286a016eed49873ea2d9	0.0384191	0.506769	2021	0.127973	1.88204	2022	3.33098	Bacteria	Verrucomicrobiota	Verrucomicrobiae	Chthoniobacterales	UBA10450	NA	NA
6f9bc94a4301147b9759fc84ac48d6b8	0	0	2021	0	0	2022	NA	Bacteria	Verrucomicrobiota	Verrucomicrobiae	Chthoniobacterales	UBA10450	NA	NA						6f9bc94a4301147b9759fc84ac48d6b8	0.000170769	0.00638958	2021	0	0	2022	0	Bacteria	Verrucomicrobiota	Verrucomicrobiae	Chthoniobacterales	UBA10450	NA	NA
32143a2760879d9a3f5e9efc7573e280	0	0	2021	0	0	2022	NA	Bacteria	Verrucomicrobiota	Verrucomicrobiae	Chthoniobacterales	Chthoniobacteraceae	NA	NA						32143a2760879d9a3f5e9efc7573e280	0	0	2021	0.000692276	0.0293708	2022	NA	Bacteria	Verrucomicrobiota	Verrucomicrobiae	Chthoniobacterales	Chthoniobacteraceae	NA	NA
dbda1a5b63dbde249f3fe67d50402c28	0.0234425	0.350942	2021	0.0192094	0.257522	2022	0.819426	Bacteria	Verrucomicrobiota	Verrucomicrobiae	Chthoniobacterales	UBA10450	Palsa-1392	Palsa-1392 sp003169975						dbda1a5b63dbde249f3fe67d50402c28	0.0115193	0.230077	2021	0.0204743	0.44599	2022	1.77739	Bacteria	Verrucomicrobiota	Verrucomicrobiae	Chthoniobacterales	UBA10450	Palsa-1392	Palsa-1392 sp003169975
73fb4844b8630e636d24f14e38536604	0.00354106	0.132494	2021	0	0	2022	0	Bacteria	Verrucomicrobiota	Verrucomicrobiae	Chthoniobacterales	UBA10450	NA	NA						73fb4844b8630e636d24f14e38536604	0	0	2021	0.00339476	0.100057	2022	NA	Bacteria	Verrucomicrobiota	Verrucomicrobiae	Chthoniobacterales	UBA10450	NA	NA
184d93ecf9c1d65d2f97ccbe6384322f	0.00512794	0.132249	2021	0.0162968	0.284093	2022	3.17805	Bacteria	Verrucomicrobiota	Verrucomicrobiae	Chthoniobacterales	UBA10450	AV80	AV80 sp003134765						184d93ecf9c1d65d2f97ccbe6384322f	0.00307254	0.0805176	2021	0.00307468	0.130447	2022	1.0007	Bacteria	Verrucomicrobiota	Verrucomicrobiae	Chthoniobacterales	UBA10450	AV80	AV80 sp003134765
50bb23e53044f47c9376ef2493806fa2	0.0875623	1.16811	2021	0.088296	1.43924	2022	1.00838	Bacteria	Verrucomicrobiota	Verrucomicrobiae	Chthoniobacterales	UBA10450	Palsa-1392	Palsa-1392 sp003169975						50bb23e53044f47c9376ef2493806fa2	0.0361495	0.667381	2021	0.113554	1.84884	2022	3.14123	Bacteria	Verrucomicrobiota	Verrucomicrobiae	Chthoniobacterales	UBA10450	Palsa-1392	Palsa-1392 sp003169975
cfcf076932740a9f97f270add63995e5	0	0	2021	0	0	2022	NA	Bacteria	Verrucomicrobiota	Verrucomicrobiae	Chthoniobacterales	UBA10450	Palsa-1392	Palsa-1392 sp003169975						cfcf076932740a9f97f270add63995e5	0	0	2021	0.00043352	0.0183927	2022	NA	Bacteria	Verrucomicrobiota	Verrucomicrobiae	Chthoniobacterales	UBA10450	Palsa-1392	Palsa-1392 sp003169975
5e13f3639837ba7049597fb8b612d515	0.00341804	0.0869508	2021	0.00342633	0.145367	2022	1.00242	Bacteria	Verrucomicrobiota	Verrucomicrobiae	Chthoniobacterales	UBA10450	Palsa-1392	Palsa-1392 sp003169975						5e13f3639837ba7049597fb8b612d515	0	0	2021	0.016799	0.354022	2022	NA	Bacteria	Verrucomicrobiota	Verrucomicrobiae	Chthoniobacterales	UBA10450	Palsa-1392	Palsa-1392 sp003169975
fa0913fa0522527ac6fd76d3fb132551	0	0	2021	0.00226571	0.0961258	2022	NA	Bacteria	Verrucomicrobiota	Verrucomicrobiae	Chthoniobacterales	UBA10450	Palsa-1392	Palsa-1392 sp003169975						fa0913fa0522527ac6fd76d3fb132551	0.0241267	0.90274	2021	0	0	2022	0	Bacteria	Verrucomicrobiota	Verrucomicrobiae	Chthoniobacterales	UBA10450	Palsa-1392	Palsa-1392 sp003169975
16572beddc272ba8f472e130447a43a5	0.0017848	0.0667813	2021	0	0	2022	0	Bacteria	Verrucomicrobiota	Verrucomicrobiae	Chthoniobacterales	UBA10450	NA	NA						16572beddc272ba8f472e130447a43a5	0	0	2021	0.00365575	0.106555	2022	NA	Bacteria	Verrucomicrobiota	Verrucomicrobiae	Chthoniobacterales	UBA10450	NA	NA
fd9008f5c629c5e488f9d011868d46ad	0	0	2021	0	0	2022	NA	Bacteria	Verrucomicrobiota	Verrucomicrobiae	Chthoniobacterales	UBA10450	Palsa-1382	Palsa-1382 sp003167365						fd9008f5c629c5e488f9d011868d46ad	0	0	2021	0.00103611	0.0439583	2022	NA	Bacteria	Verrucomicrobiota	Verrucomicrobiae	Chthoniobacterales	UBA10450	Palsa-1382	Palsa-1382 sp003167365
78a8d0a8749d7d0b397e83a2ef4b811d	0.00143084	0.0365354	2021	0.000881397	0.0373945	2022	0.616	Bacteria	Verrucomicrobiota	Verrucomicrobiae	Chthoniobacterales	UBA10450	CADDYX01	CADDYX01 sp902810735						78a8d0a8749d7d0b397e83a2ef4b811d	0.000535366	0.0200316	2021	0.000673488	0.0285737	2022	1.25799	Bacteria	Verrucomicrobiota	Verrucomicrobiae	Chthoniobacterales	UBA10450	CADDYX01	CADDYX01 sp902810735
7fb5f0552a6c5d02e7d3ab7a23e72431	0	0	2021	0.000508524	0.0215749	2022	NA	Bacteria	Verrucomicrobiota	Verrucomicrobiae	Chthoniobacterales	UBA10450	CADDYX01	CADDYX01 sp902810735						7fb5f0552a6c5d02e7d3ab7a23e72431	0	0	2021	0.00268195	0.0717224	2022	NA	Bacteria	Verrucomicrobiota	Verrucomicrobiae	Chthoniobacterales	UBA10450	CADDYX01	CADDYX01 sp902810735
ac43b66c4c1a7cde8c1ee27d6aaa56e4	0	0	2021	0	0	2022	NA	Bacteria	Verrucomicrobiota	Verrucomicrobiae	Chthoniobacterales	UBA10450	NA	NA						ac43b66c4c1a7cde8c1ee27d6aaa56e4	0	0	2021	0.00265784	0.112762	2022	NA	Bacteria	Verrucomicrobiota	Verrucomicrobiae	Chthoniobacterales	UBA10450	NA	NA
dcabb919ef3726328e9c74c85d3c6cf8	0	0	2021	0	0	2022	NA	Bacteria	Verrucomicrobiota	Verrucomicrobiae	Chthoniobacterales	UBA10450	Palsa-1392	Palsa-1392 sp003169975						dcabb919ef3726328e9c74c85d3c6cf8	0	0	2021	0.000347719	0.0147525	2022	NA	Bacteria	Verrucomicrobiota	Verrucomicrobiae	Chthoniobacterales	UBA10450	Palsa-1392	Palsa-1392 sp003169975
1917cf7848510012d4ca4036db0a05de	0.00130428	0.0488017	2021	0	0	2022	0	Bacteria	Verrucomicrobiota	Verrucomicrobiae	Chthoniobacterales	UBA10450	NA	NA						1917cf7848510012d4ca4036db0a05de	0	0	2021	0.0149865	0.43966	2022	NA	Bacteria	Verrucomicrobiota	Verrucomicrobiae	Chthoniobacterales	UBA10450	NA	NA
42a5ce66829298147fee6b3c3cc227db	0.0210838	0.321776	2021	0.0150601	0.303659	2022	0.714295	Bacteria	Verrucomicrobiota	Verrucomicrobiae	Chthoniobacterales	UBA10450	NA	NA						42a5ce66829298147fee6b3c3cc227db	0.0122118	0.259112	2021	0.0419354	0.565744	2022	3.43401	Bacteria	Verrucomicrobiota	Verrucomicrobiae	Chthoniobacterales	UBA10450	NA	NA
fbb438b617054a9b7acc94cc42efc03a	0.013042	0.259946	2021	0.0456659	0.584538	2022	3.50146	Bacteria	Verrucomicrobiota	Verrucomicrobiae	Chthoniobacterales	UBA10450	NA	NA						fbb438b617054a9b7acc94cc42efc03a	0.0159335	0.268547	2021	0.0102259	0.433849	2022	0.641789	Bacteria	Verrucomicrobiota	Verrucomicrobiae	Chthoniobacterales	UBA10450	NA	NA
93a59fa4d44ac4216ee3ab5f40e3897c	0	0	2021	0.00240365	0.101978	2022	NA	Bacteria	Verrucomicrobiota	Verrucomicrobiae	Chthoniobacterales	UBA10450	NA	NA						93a59fa4d44ac4216ee3ab5f40e3897c	0	0	2021	0	0	2022	NA	Bacteria	Verrucomicrobiota	Verrucomicrobiae	Chthoniobacterales	UBA10450	NA	NA
22c8ff5a2ee6b813b6e8a063dab683c7	0	0	2021	0	0	2022	NA	Bacteria	Verrucomicrobiota	Verrucomicrobiae	Chthoniobacterales	UBA10450	CADDYX01	CADDYX01 sp902810735						22c8ff5a2ee6b813b6e8a063dab683c7	0	0	2021	0.000908476	0.0385434	2022	NA	Bacteria	Verrucomicrobiota	Verrucomicrobiae	Chthoniobacterales	UBA10450	CADDYX01	CADDYX01 sp902810735
6a0d3ce12f82301ffb3f075607d81b73	0	0	2021	0.00309534	0.0721316	2022	NA	Bacteria	Verrucomicrobiota	Verrucomicrobiae	Chthoniobacterales	UBA10450	CADDYX01	CADDYX01 sp902810735						6a0d3ce12f82301ffb3f075607d81b73	0	0	2021	0	0	2022	NA	Bacteria	Verrucomicrobiota	Verrucomicrobiae	Chthoniobacterales	UBA10450	CADDYX01	CADDYX01 sp902810735
15f93b8278e5ef097d0af9142a251721	0.000912092	0.0341273	2021	0	0	2022	0	Bacteria	Verrucomicrobiota	Verrucomicrobiae	Chthoniobacterales	UBA10450	CADDYX01	CADDYX01 sp902810735						15f93b8278e5ef097d0af9142a251721	0	0	2021	0.00285216	0.0835543	2022	NA	Bacteria	Verrucomicrobiota	Verrucomicrobiae	Chthoniobacterales	UBA10450	CADDYX01	CADDYX01 sp902810735
ec2801f5ff15a210d991c3c32f073918	0.0051249	0.138064	2021	0.00940245	0.236288	2022	1.83466	Bacteria	Verrucomicrobiota	Verrucomicrobiae	Chthoniobacterales	UBA10450	CADDYX01	CADDYX01 sp902810735						ec2801f5ff15a210d991c3c32f073918	0.0250475	0.552401	2021	0.00747305	0.205547	2022	0.298355	Bacteria	Verrucomicrobiota	Verrucomicrobiae	Chthoniobacterales	UBA10450	CADDYX01	CADDYX01 sp902810735
23496a9c8da49005ca7d81b53b74bd26	0.00853962	0.192326	2021	0.0053211	0.128816	2022	0.623107	Bacteria	Verrucomicrobiota	Verrucomicrobiae	Chthoniobacterales	UBA10450	AV80	AV80 sp003134765						23496a9c8da49005ca7d81b53b74bd26	0.00293824	0.109939	2021	0.00514632	0.154108	2022	1.7515	Bacteria	Verrucomicrobiota	Verrucomicrobiae	Chthoniobacterales	UBA10450	AV80	AV80 sp003134765
c90a5792fc35fda0a5ae35f898d16037	0.000892402	0.0333906	2021	0	0	2022	0	Bacteria	Verrucomicrobiota	Verrucomicrobiae	Chthoniobacterales	UBA10450	AV80	AV80 sp003134765						c90a5792fc35fda0a5ae35f898d16037	0	0	2021	0	0	2022	NA	Bacteria	Verrucomicrobiota	Verrucomicrobiae	Chthoniobacterales	UBA10450	AV80	AV80 sp003134765
78ca6eb1892619920e542e7395302968	0	0	2021	0	0	2022	NA	Bacteria	Verrucomicrobiota	Verrucomicrobiae	Chthoniobacterales	UBA10450	AV80	AV80 sp003134765						78ca6eb1892619920e542e7395302968	0	0	2021	0.00321008	0.0944135	2022	NA	Bacteria	Verrucomicrobiota	Verrucomicrobiae	Chthoniobacterales	UBA10450	AV80	AV80 sp003134765
0f83b6c718e8db0ae1edab32218b5e6a	0.0131678	0.194682	2021	0.0335906	0.642319	2022	2.55096	Bacteria	Verrucomicrobiota	Verrucomicrobiae	Chthoniobacterales	UBA10450	AV80	AV80 sp003134765						0f83b6c718e8db0ae1edab32218b5e6a	0.0103219	0.205733	2021	0.0258401	0.657156	2022	2.50342	Bacteria	Verrucomicrobiota	Verrucomicrobiae	Chthoniobacterales	UBA10450	AV80	AV80 sp003134765
e11a06d96e7ec1e292e649053cfd768c	0.0920516	1.25015	2021	0.119324	2.59235	2022	1.29628	Bacteria	Verrucomicrobiota	Verrucomicrobiae	Chthoniobacterales	UBA10450	AV80	AV80 sp003134765						e11a06d96e7ec1e292e649053cfd768c	0.026027	0.440838	2021	0.109522	1.61895	2022	4.208	Bacteria	Verrucomicrobiota	Verrucomicrobiae	Chthoniobacterales	UBA10450	AV80	AV80 sp003134765
25d4440c8f6eebc167d9b78fe07a4cd6	0	0	2021	0	0	2022	NA	Bacteria	Verrucomicrobiota	Verrucomicrobiae	Chthoniobacterales	UBA10450	AV80	NA						25d4440c8f6eebc167d9b78fe07a4cd6	0	0	2021	0.00913282	0.324031	2022	NA	Bacteria	Verrucomicrobiota	Verrucomicrobiae	Chthoniobacterales	UBA10450	AV80	NA
6077a7d752e6f214c94d7692a6b8fa66	0	0	2021	0.000907148	0.038487	2022	NA	Bacteria	Verrucomicrobiota	Verrucomicrobiae	Chthoniobacterales	UBA10450	AV80	AV80 sp003134765						6077a7d752e6f214c94d7692a6b8fa66	0	0	2021	0	0	2022	NA	Bacteria	Verrucomicrobiota	Verrucomicrobiae	Chthoniobacterales	UBA10450	AV80	AV80 sp003134765
d7055608d7b112537b2dedb9e99392c5	0.00952594	0.220355	2021	0.00141389	0.0599864	2022	0.148426	Bacteria	Verrucomicrobiota	Verrucomicrobiae	Chthoniobacterales	UBA10450	AV80	AV80 sp003134765						d7055608d7b112537b2dedb9e99392c5	0	0	2021	0.00526916	0.223551	2022	NA	Bacteria	Verrucomicrobiota	Verrucomicrobiae	Chthoniobacterales	UBA10450	AV80	AV80 sp003134765
11a94f96fdbacf37f8376e4cfad973bf	0	0	2021	0	0	2022	NA	Bacteria	Verrucomicrobiota	Verrucomicrobiae	Chthoniobacterales	UBA10450	AV80	AV80 sp003134765						11a94f96fdbacf37f8376e4cfad973bf	0	0	2021	9.08476e-05	0.00385434	2022	NA	Bacteria	Verrucomicrobiota	Verrucomicrobiae	Chthoniobacterales	UBA10450	AV80	AV80 sp003134765
0976cdd3fda8c837e97824be740a7544	0.00209245	0.0782921	2021	0	0	2022	0	Bacteria	Verrucomicrobiota	Verrucomicrobiae	Chthoniobacterales	UBA10450	AV80	AV80 sp003134765						0976cdd3fda8c837e97824be740a7544	0	0	2021	0.00227119	0.0963584	2022	NA	Bacteria	Verrucomicrobiota	Verrucomicrobiae	Chthoniobacterales	UBA10450	AV80	AV80 sp003134765
3e7278743356baf30abb625a3756ee08	0.230137	2.35464	2021	0.276919	2.51771	2022	1.20328	Bacteria	Verrucomicrobiota	Verrucomicrobiae	Chthoniobacterales	UBA10450	AV80	NA						3e7278743356baf30abb625a3756ee08	0.229998	4.36275	2021	0.287452	3.93929	2022	1.2498	Bacteria	Verrucomicrobiota	Verrucomicrobiae	Chthoniobacterales	UBA10450	AV80	NA
2be9ad9ea21966283c8547350370ccea	0	0	2021	0.00011327	0.00480564	2022	NA	Bacteria	Verrucomicrobiota	Verrucomicrobiae	Chthoniobacterales	UBA10450	NA	NA						2be9ad9ea21966283c8547350370ccea	0	0	2021	0	0	2022	NA	Bacteria	Verrucomicrobiota	Verrucomicrobiae	Chthoniobacterales	UBA10450	NA	NA
98661a875fbcab0453c5a2dad5f6989c	0.00252166	0.0943521	2021	0	0	2022	0	Bacteria	Verrucomicrobiota	Verrucomicrobiae	Chthoniobacterales	UBA10450	AV80	AV80 sp003134765						98661a875fbcab0453c5a2dad5f6989c	0.00273632	0.102384	2021	0.00572568	0.178948	2022	2.09248	Bacteria	Verrucomicrobiota	Verrucomicrobiae	Chthoniobacterales	UBA10450	AV80	AV80 sp003134765
702aed9d3d93f2c0616daaa8fab0227c	0	0	2021	0	0	2022	NA	Bacteria	Verrucomicrobiota	Verrucomicrobiae	Chthoniobacterales	UBA10450	CADDYX01	CADDYX01 sp902810735						702aed9d3d93f2c0616daaa8fab0227c	0	0	2021	0.00334896	0.098157	2022	NA	Bacteria	Verrucomicrobiota	Verrucomicrobiae	Chthoniobacterales	UBA10450	CADDYX01	CADDYX01 sp902810735
643363736943a701d935850cfcafa8c2	0.0443706	0.509441	2021	0.0260479	0.388616	2022	0.587053	Bacteria	Verrucomicrobiota	Verrucomicrobiae	Chthoniobacterales	UBA10450	CADDYX01	CADDYX01 sp902810735						643363736943a701d935850cfcafa8c2	0.0203372	0.36488	2021	0.0403169	0.546698	2022	1.98241	Bacteria	Verrucomicrobiota	Verrucomicrobiae	Chthoniobacterales	UBA10450	CADDYX01	CADDYX01 sp902810735
c269f6316c97f28d242f2d9c25d4b13a	0.0187851	0.274284	2021	0.0176902	0.240658	2022	0.941712	Bacteria	Verrucomicrobiota	Verrucomicrobiae	Chthoniobacterales	UBA10450	CADDYX01	CADDYX01 sp902810735						c269f6316c97f28d242f2d9c25d4b13a	0.00764809	0.114775	2021	0.026474	0.476852	2022	3.46151	Bacteria	Verrucomicrobiota	Verrucomicrobiae	Chthoniobacterales	UBA10450	CADDYX01	CADDYX01 sp902810735
a0fec57b4c4cdb6684735481d3a90bc6	0.000672607	0.0251666	2021	0.00438943	0.134901	2022	6.526	Bacteria	Verrucomicrobiota	Verrucomicrobiae	Chthoniobacterales	Chthoniobacteraceae	NA	NA						a0fec57b4c4cdb6684735481d3a90bc6	0.000222327	0.00831873	2021	0.00168671	0.0531719	2022	7.58659	Bacteria	Verrucomicrobiota	Verrucomicrobiae	Chthoniobacterales	Chthoniobacteraceae	NA	NA
c761c62ac25f171ebeb034111bb23a7f	0.0129738	0.233985	2021	0.0434676	0.552715	2022	3.35042	Bacteria	Verrucomicrobiota	Verrucomicrobiae	Chthoniobacterales	UBA10450	Palsa-1392	Palsa-1392 sp003169975						c761c62ac25f171ebeb034111bb23a7f	0.0106419	0.22038	2021	0.0143472	0.417734	2022	1.34817	Bacteria	Verrucomicrobiota	Verrucomicrobiae	Chthoniobacterales	UBA10450	Palsa-1392	Palsa-1392 sp003169975
5703217b05fda277d1a545eb2b8329bc	0	0	2021	0.000128941	0.00547051	2022	NA	Bacteria	Verrucomicrobiota	Verrucomicrobiae	Chthoniobacterales	UBA10450	Palsa-1392	Palsa-1392 sp003169975						5703217b05fda277d1a545eb2b8329bc	0	0	2021	0	0	2022	NA	Bacteria	Verrucomicrobiota	Verrucomicrobiae	Chthoniobacterales	UBA10450	Palsa-1392	Palsa-1392 sp003169975
ea122104f592945b62fabe32eb62d11b	0	0	2021	0.000136072	0.00577305	2022	NA	Bacteria	Verrucomicrobiota	Verrucomicrobiae	Chthoniobacterales	UBA10450	Palsa-1392	Palsa-1392 sp003169975						ea122104f592945b62fabe32eb62d11b	0	0	2021	0	0	2022	NA	Bacteria	Verrucomicrobiota	Verrucomicrobiae	Chthoniobacterales	UBA10450	Palsa-1392	Palsa-1392 sp003169975
b7f3b3f0b5ef9132cd503d6e38fa116a	0.0300633	0.440936	2021	0.0496519	0.854956	2022	1.65158	Bacteria	Verrucomicrobiota	Verrucomicrobiae	Chthoniobacterales	UBA10450	Palsa-1392	Palsa-1392 sp003169975						b7f3b3f0b5ef9132cd503d6e38fa116a	0.0112454	0.231948	2021	0.0570956	0.819652	2022	5.07726	Bacteria	Verrucomicrobiota	Verrucomicrobiae	Chthoniobacterales	UBA10450	Palsa-1392	Palsa-1392 sp003169975
5127e65e8bf2698f8483ca6fe3cdc114	0	0	2021	0	0	2022	NA	Bacteria	Verrucomicrobiota	Verrucomicrobiae	Chthoniobacterales	UBA10450	Palsa-1392	Palsa-1392 sp003169975						5127e65e8bf2698f8483ca6fe3cdc114	0	0	2021	0.00191246	0.0811387	2022	NA	Bacteria	Verrucomicrobiota	Verrucomicrobiae	Chthoniobacterales	UBA10450	Palsa-1392	Palsa-1392 sp003169975
4ac48af3f72f73b00535e73c6721f53a	0.00737714	0.153891	2021	0.00721995	0.14427	2022	0.978693	Bacteria	Verrucomicrobiota	Verrucomicrobiae	Chthoniobacterales	UBA10450	Palsa-1392	Palsa-1392 sp003169975						4ac48af3f72f73b00535e73c6721f53a	0	0	2021	0.00882506	0.251899	2022	NA	Bacteria	Verrucomicrobiota	Verrucomicrobiae	Chthoniobacterales	UBA10450	Palsa-1392	Palsa-1392 sp003169975
c2f2ef7f702055aba7a0e2abd70ecc37	0	0	2021	0.0105926	0.259083	2022	NA	Bacteria	Verrucomicrobiota	Verrucomicrobiae	Chthoniobacterales	UBA10450	Palsa-1392	Palsa-1392 sp003169975						c2f2ef7f702055aba7a0e2abd70ecc37	0.00672501	0.251627	2021	0.0184678	0.514077	2022	2.74614	Bacteria	Verrucomicrobiota	Verrucomicrobiae	Chthoniobacterales	UBA10450	Palsa-1392	Palsa-1392 sp003169975
a683c3d691145ccee2a7500d4402a3d3	0.0744776	0.81248	2021	0.110433	1.27548	2022	1.48276	Bacteria	Verrucomicrobiota	Verrucomicrobiae	Chthoniobacterales	UBA10450	Palsa-1392	Palsa-1392 sp003169975						a683c3d691145ccee2a7500d4402a3d3	0.0426311	0.581598	2021	0.0544646	0.805025	2022	1.27758	Bacteria	Verrucomicrobiota	Verrucomicrobiae	Chthoniobacterales	UBA10450	Palsa-1392	Palsa-1392 sp003169975
b32f40968abf3d6815afdb753033a1f6	0.0178336	0.294342	2021	0.0280498	0.355575	2022	1.57286	Bacteria	Verrucomicrobiota	Verrucomicrobiae	Chthoniobacterales	UBA10450	Palsa-1392	Palsa-1392 sp003169975						b32f40968abf3d6815afdb753033a1f6	0.00349273	0.0972283	2021	0.019667	0.452903	2022	5.63084	Bacteria	Verrucomicrobiota	Verrucomicrobiae	Chthoniobacterales	UBA10450	Palsa-1392	Palsa-1392 sp003169975
eb427612819eb7cd023d0af38f746c48	0.0661645	0.951535	2021	0.0438217	0.478639	2022	0.662315	Bacteria	Verrucomicrobiota	Verrucomicrobiae	Chthoniobacterales	UBA10450	Palsa-1392	Palsa-1392 sp003169975						eb427612819eb7cd023d0af38f746c48	0.0291941	0.494941	2021	0.04013	0.514863	2022	1.37459	Bacteria	Verrucomicrobiota	Verrucomicrobiae	Chthoniobacterales	UBA10450	Palsa-1392	Palsa-1392 sp003169975
c17645eec0b0810765ece077014f330b	0.000376912	0.0141028	2021	0	0	2022	0	Bacteria	Verrucomicrobiota	Verrucomicrobiae	Chthoniobacterales	UBA10450	Palsa-1392	Palsa-1392 sp003169975						c17645eec0b0810765ece077014f330b	0	0	2021	0	0	2022	NA	Bacteria	Verrucomicrobiota	Verrucomicrobiae	Chthoniobacterales	UBA10450	Palsa-1392	Palsa-1392 sp003169975
0735632e75c75d29fddeb0c03d66b19f	0.00187784	0.0702622	2021	0	0	2022	0	Bacteria	Verrucomicrobiota	Verrucomicrobiae	Chthoniobacterales	UBA10450	Palsa-1392	Palsa-1392 sp003169975						0735632e75c75d29fddeb0c03d66b19f	0	0	2021	0.0012163	0.0516032	2022	NA	Bacteria	Verrucomicrobiota	Verrucomicrobiae	Chthoniobacterales	UBA10450	Palsa-1392	Palsa-1392 sp003169975
3ab7b8d41755d87bb6582accb1290b0b	0.00404289	0.0860391	2021	0	0	2022	0	Bacteria	Verrucomicrobiota	Verrucomicrobiae	Chthoniobacterales	UBA10450	Palsa-1392	Palsa-1392 sp003169975						3ab7b8d41755d87bb6582accb1290b0b	0	0	2021	0.00621001	0.199784	2022	NA	Bacteria	Verrucomicrobiota	Verrucomicrobiae	Chthoniobacterales	UBA10450	Palsa-1392	Palsa-1392 sp003169975
21ac7e54570db3e7d22df7a01dcf4580	0	0	2021	0	0	2022	NA	Bacteria	Verrucomicrobiota	Verrucomicrobiae	Chthoniobacterales	UBA10450	AV80	AV80 sp003134765						21ac7e54570db3e7d22df7a01dcf4580	0	0	2021	0.000681357	0.0289075	2022	NA	Bacteria	Verrucomicrobiota	Verrucomicrobiae	Chthoniobacterales	UBA10450	AV80	AV80 sp003134765
3cbce4d22fe622115b2c4118f1a7f6a6	0	0	2021	0.000231508	0.00982207	2022	NA	Bacteria	Verrucomicrobiota	Verrucomicrobiae	Chthoniobacterales	UBA10450	AV80	AV80 sp003134765						3cbce4d22fe622115b2c4118f1a7f6a6	0	0	2021	0.000711216	0.022391	2022	NA	Bacteria	Verrucomicrobiota	Verrucomicrobiae	Chthoniobacterales	UBA10450	AV80	AV80 sp003134765
e40ff751ffa56b8ea4ba336cd51bea46	0.00330987	0.0848947	2021	0.00674448	0.199983	2022	2.03769	Bacteria	Verrucomicrobiota	Verrucomicrobiae	Chthoniobacterales	UBA10450	AV80	AV80 sp003134765						e40ff751ffa56b8ea4ba336cd51bea46	0.000987492	0.0369486	2021	0.0158541	0.60976	2022	16.055	Bacteria	Verrucomicrobiota	Verrucomicrobiae	Chthoniobacterales	UBA10450	AV80	AV80 sp003134765
5703407c00a70ec7c8f9ca2b7d9817e3	0.00482818	0.132322	2021	0.0111313	0.208367	2022	2.30548	Bacteria	Verrucomicrobiota	Verrucomicrobiae	Chthoniobacterales	UBA10450	AV80	AV80 sp003134765						5703407c00a70ec7c8f9ca2b7d9817e3	0.00269229	0.0695766	2021	0	0	2022	0	Bacteria	Verrucomicrobiota	Verrucomicrobiae	Chthoniobacterales	UBA10450	AV80	AV80 sp003134765
75656939d0f14e2337ebb79ca75903b2	0.000343232	0.0128426	2021	0.0024589	0.0763372	2022	7.16396	Bacteria	Verrucomicrobiota	Verrucomicrobiae	Chthoniobacterales	UBA10450	AV80	AV80 sp003134765						75656939d0f14e2337ebb79ca75903b2	0	0	2021	0.00219167	0.0679104	2022	NA	Bacteria	Verrucomicrobiota	Verrucomicrobiae	Chthoniobacterales	UBA10450	AV80	AV80 sp003134765
b4e08758dbe61d051db87471f70955d2	0.000583207	0.0151223	2021	0	0	2022	0	Bacteria	Verrucomicrobiota	Verrucomicrobiae	Chthoniobacterales	Chthoniobacteraceae	VFJQ01	NA						b4e08758dbe61d051db87471f70955d2	0	0	2021	0	0	2022	NA	Bacteria	Verrucomicrobiota	Verrucomicrobiae	Chthoniobacterales	Chthoniobacteraceae	VFJQ01	NA
56131bf163c68088d973621f6c0d6835	0.000336303	0.0125833	2021	0	0	2022	0	Bacteria	Verrucomicrobiota	Verrucomicrobiae	Chthoniobacterales	UBA10450	AV40	NA						56131bf163c68088d973621f6c0d6835	0	0	2021	0	0	2022	NA	Bacteria	Verrucomicrobiota	Verrucomicrobiae	Chthoniobacterales	UBA10450	AV40	NA
6f9d6f459ba1aab8d11ec78a0fea9170	0	0	2021	0.000488682	0.020733	2022	NA	Bacteria	Verrucomicrobiota	Verrucomicrobiae	Chthoniobacterales	Chthoniobacteraceae	VFJQ01	VFJQ01 sp009885995						6f9d6f459ba1aab8d11ec78a0fea9170	0	0	2021	0.000304254	0.0129084	2022	NA	Bacteria	Verrucomicrobiota	Verrucomicrobiae	Chthoniobacterales	Chthoniobacteraceae	VFJQ01	VFJQ01 sp009885995
fd69b139de76470e9f0a06764e98ecb4	0	0	2021	0	0	2022	NA	Bacteria	Verrucomicrobiota	Verrucomicrobiae	Chthoniobacterales	Chthoniobacteraceae	VFJQ01	VFJQ01 sp009885995						fd69b139de76470e9f0a06764e98ecb4	0	0	2021	0.000833508	0.0243688	2022	NA	Bacteria	Verrucomicrobiota	Verrucomicrobiae	Chthoniobacterales	Chthoniobacteraceae	VFJQ01	VFJQ01 sp009885995
50a80074e958ddbdc918e1b765f81520	0	0	2021	0	0	2022	NA	Bacteria	Verrucomicrobiota	Verrucomicrobiae	Chthoniobacterales	Chthoniobacteraceae	VFJQ01	VFJQ01 sp009885995						50a80074e958ddbdc918e1b765f81520	0	0	2021	0.00207167	0.0485814	2022	NA	Bacteria	Verrucomicrobiota	Verrucomicrobiae	Chthoniobacterales	Chthoniobacteraceae	VFJQ01	VFJQ01 sp009885995
82ff1842b6416d784675c1b6d2e6ecd6	0	0	2021	0	0	2022	NA	Bacteria	Verrucomicrobiota	Verrucomicrobiae	Chthoniobacterales	Chthoniobacteraceae	VFJQ01	VFJQ01 sp009885995						82ff1842b6416d784675c1b6d2e6ecd6	0	0	2021	0.000194456	0.00825006	2022	NA	Bacteria	Verrucomicrobiota	Verrucomicrobiae	Chthoniobacterales	Chthoniobacteraceae	VFJQ01	VFJQ01 sp009885995
4c0a68336bad032d98ad40973e469ea8	0.000482872	0.0180674	2021	0	0	2022	0	Bacteria	Verrucomicrobiota	Verrucomicrobiae	Chthoniobacterales	Chthoniobacteraceae	VFJQ01	VFJQ01 sp009885995						4c0a68336bad032d98ad40973e469ea8	0	0	2021	0	0	2022	NA	Bacteria	Verrucomicrobiota	Verrucomicrobiae	Chthoniobacterales	Chthoniobacteraceae	VFJQ01	VFJQ01 sp009885995
c8dd6421de5fe3babcb5c311dc04a8fe	0	0	2021	0.000285198	0.0120999	2022	NA	Bacteria	Verrucomicrobiota	Verrucomicrobiae	Chthoniobacterales	Chthoniobacteraceae	VFJQ01	VFJQ01 sp009885995						c8dd6421de5fe3babcb5c311dc04a8fe	0	0	2021	0	0	2022	NA	Bacteria	Verrucomicrobiota	Verrucomicrobiae	Chthoniobacterales	Chthoniobacteraceae	VFJQ01	VFJQ01 sp009885995
7036b39e790aa2352f7a7214c7f1e59c	0.00515999	0.0988047	2021	0.00574822	0.102077	2022	1.114	Bacteria	Verrucomicrobiota	Verrucomicrobiae	Chthoniobacterales	Chthoniobacteraceae	VFJQ01	VFJQ01 sp009885995						7036b39e790aa2352f7a7214c7f1e59c	0.00341931	0.0570168	2021	0.0119512	0.208209	2022	3.49522	Bacteria	Verrucomicrobiota	Verrucomicrobiae	Chthoniobacterales	Chthoniobacteraceae	VFJQ01	VFJQ01 sp009885995
c473720ecade4cd31ede9b350dfb9fca	0.020204	0.367678	2021	0.00597216	0.160975	2022	0.295593	Bacteria	Verrucomicrobiota	Verrucomicrobiae	Chthoniobacterales	Chthoniobacteraceae	VFJQ01	VFJQ01 sp009885995						c473720ecade4cd31ede9b350dfb9fca	0.0182414	0.249107	2021	0.0100793	0.212301	2022	0.552552	Bacteria	Verrucomicrobiota	Verrucomicrobiae	Chthoniobacterales	Chthoniobacteraceae	VFJQ01	VFJQ01 sp009885995
8446bcec78d8b5b9e3c88014c7637e45	0.00691456	0.191479	2021	0.0265579	0.504753	2022	3.84087	Bacteria	Verrucomicrobiota	Verrucomicrobiae	Chthoniobacterales	Chthoniobacteraceae	VFJQ01	VFJQ01 sp009885995						8446bcec78d8b5b9e3c88014c7637e45	0.00605361	0.122536	2021	0.000988967	0.0289235	2022	0.163368	Bacteria	Verrucomicrobiota	Verrucomicrobiae	Chthoniobacterales	Chthoniobacteraceae	VFJQ01	VFJQ01 sp009885995
21c63b392860ce8a2aff984caa9f7039	0.00553435	0.0926442	2021	0.0091815	0.160021	2022	1.659	Bacteria	Verrucomicrobiota	Verrucomicrobiae	Chthoniobacterales	Chthoniobacteraceae	VFJQ01	VFJQ01 sp009885995						21c63b392860ce8a2aff984caa9f7039	0.00336727	0.0562538	2021	0.0166759	0.322583	2022	4.95233	Bacteria	Verrucomicrobiota	Verrucomicrobiae	Chthoniobacterales	Chthoniobacteraceae	VFJQ01	VFJQ01 sp009885995
e6bc111dd5bf3efe8040575a193907b7	0	0	2021	0	0	2022	NA	Bacteria	Verrucomicrobiota	Verrucomicrobiae	Chthoniobacterales	Chthoniobacteraceae	VFJQ01	VFJQ01 sp009885995						e6bc111dd5bf3efe8040575a193907b7	0	0	2021	0.00189688	0.0804778	2022	NA	Bacteria	Verrucomicrobiota	Verrucomicrobiae	Chthoniobacterales	Chthoniobacteraceae	VFJQ01	VFJQ01 sp009885995
bf92c256535d0d1fdfa1e7aaba5304cd	0.00142264	0.0339703	2021	0.00477929	0.10595	2022	3.35944	Bacteria	Verrucomicrobiota	Verrucomicrobiae	Chthoniobacterales	Chthoniobacteraceae	VFJQ01	VFJQ01 sp009885995						bf92c256535d0d1fdfa1e7aaba5304cd	0.00271702	0.0838152	2021	0.00400677	0.092208	2022	1.47469	Bacteria	Verrucomicrobiota	Verrucomicrobiae	Chthoniobacterales	Chthoniobacteraceae	VFJQ01	VFJQ01 sp009885995
fe0ff54c21257962daf9f0b9f0e9f191	0	0	2021	0.000997863	0.0423357	2022	NA	Bacteria	Verrucomicrobiota	Verrucomicrobiae	Chthoniobacterales	Chthoniobacteraceae	VFJQ01	VFJQ01 sp009885995						fe0ff54c21257962daf9f0b9f0e9f191	0	0	2021	0	0	2022	NA	Bacteria	Verrucomicrobiota	Verrucomicrobiae	Chthoniobacterales	Chthoniobacteraceae	VFJQ01	VFJQ01 sp009885995
f6d82bfb46a40ecdc48c1b43f89b76b7	0.000546127	0.0204342	2021	0	0	2022	0	Bacteria	Verrucomicrobiota	Verrucomicrobiae	Chthoniobacterales	Chthoniobacteraceae	VFJQ01	VFJQ01 sp009885995						f6d82bfb46a40ecdc48c1b43f89b76b7	0.00123436	0.0461857	2021	0	0	2022	0	Bacteria	Verrucomicrobiota	Verrucomicrobiae	Chthoniobacterales	Chthoniobacteraceae	VFJQ01	VFJQ01 sp009885995
45f6ca8f925589677917d04b4e97277a	0.00816835	0.134016	2021	0.00520492	0.105654	2022	0.637206	Bacteria	Verrucomicrobiota	Verrucomicrobiae	Chthoniobacterales	Chthoniobacteraceae	Chthoniobacter	Chthoniobacter flavus						45f6ca8f925589677917d04b4e97277a	0.00309461	0.0645318	2021	0.0115818	0.221888	2022	3.74258	Bacteria	Verrucomicrobiota	Verrucomicrobiae	Chthoniobacterales	Chthoniobacteraceae	Chthoniobacter	Chthoniobacter flavus
f4d777ae73d5f1870c38ae1ee7e4318d	0.00749331	0.150625	2021	0.00196491	0.0506894	2022	0.262223	Bacteria	Verrucomicrobiota	Verrucomicrobiae	Chthoniobacterales	Chthoniobacteraceae	Chthoniobacter	Chthoniobacter flavus						f4d777ae73d5f1870c38ae1ee7e4318d	0.001998	0.0747584	2021	0.00664769	0.200377	2022	3.32717	Bacteria	Verrucomicrobiota	Verrucomicrobiae	Chthoniobacterales	Chthoniobacteraceae	Chthoniobacter	Chthoniobacter flavus
88a3333c12cf234223d7235efd2ae156	0.0337768	0.643377	2021	0.00285225	0.0566162	2022	0.0844443	Bacteria	Verrucomicrobiota	Verrucomicrobiae	Chthoniobacterales	Chthoniobacteraceae	Chthoniobacter	Chthoniobacter flavus						88a3333c12cf234223d7235efd2ae156	0.0164359	0.281752	2021	0.021216	0.379141	2022	1.29083	Bacteria	Verrucomicrobiota	Verrucomicrobiae	Chthoniobacterales	Chthoniobacteraceae	Chthoniobacter	Chthoniobacter flavus
eefe0050014e96c07fda3992fa0d2405	0.0106959	0.266497	2021	0.00513912	0.191911	2022	0.480475	Bacteria	Verrucomicrobiota	Verrucomicrobiae	Chthoniobacterales	Chthoniobacteraceae	Chthoniobacter	Chthoniobacter flavus						eefe0050014e96c07fda3992fa0d2405	0.00184404	0.0689976	2021	0.00099317	0.0421366	2022	0.538584	Bacteria	Verrucomicrobiota	Verrucomicrobiae	Chthoniobacterales	Chthoniobacteraceae	Chthoniobacter	Chthoniobacter flavus
ef489606c44a261ef2e7d5a5a596fd44	0	0	2021	0	0	2022	NA	Bacteria	Verrucomicrobiota	Verrucomicrobiae	Chthoniobacterales	Chthoniobacteraceae	Chthoniobacter	Chthoniobacter flavus						ef489606c44a261ef2e7d5a5a596fd44	0.00242757	0.0908314	2021	0	0	2022	0	Bacteria	Verrucomicrobiota	Verrucomicrobiae	Chthoniobacterales	Chthoniobacteraceae	Chthoniobacter	Chthoniobacter flavus
a7e769f1a90ed74aed87b39ef6a67377	0.00202116	0.0417821	2021	0	0	2022	0	Bacteria	Verrucomicrobiota	Verrucomicrobiae	Chthoniobacterales	Chthoniobacteraceae	Chthoniobacter	Chthoniobacter flavus						a7e769f1a90ed74aed87b39ef6a67377	0	0	2021	0.000903276	0.0383228	2022	NA	Bacteria	Verrucomicrobiota	Verrucomicrobiae	Chthoniobacterales	Chthoniobacteraceae	Chthoniobacter	Chthoniobacter flavus
d301437dc3f18d07177a698e3ea56810	0	0	2021	0	0	2022	NA	Bacteria	Verrucomicrobiota	Verrucomicrobiae	Chthoniobacterales	Chthoniobacteraceae	Chthoniobacter	Chthoniobacter flavus						d301437dc3f18d07177a698e3ea56810	0.000310486	0.0116173	2021	0	0	2022	0	Bacteria	Verrucomicrobiota	Verrucomicrobiae	Chthoniobacterales	Chthoniobacteraceae	Chthoniobacter	Chthoniobacter flavus
9f814ac65908d9f89c3bf74dcfacb96d	0	0	2021	0	0	2022	NA	Bacteria	Verrucomicrobiota	Verrucomicrobiae	Chthoniobacterales	Chthoniobacteraceae	Chthoniobacter	Chthoniobacter flavus						9f814ac65908d9f89c3bf74dcfacb96d	0	0	2021	0.000128112	0.00543531	2022	NA	Bacteria	Verrucomicrobiota	Verrucomicrobiae	Chthoniobacterales	Chthoniobacteraceae	Chthoniobacter	Chthoniobacter flavus
30b401cb9609d2843db7929de780420e	0.0124774	0.409356	2021	0.0162241	0.3793	2022	1.30027	Bacteria	Verrucomicrobiota	Verrucomicrobiae	Chthoniobacterales	Chthoniobacteraceae	Chthoniobacter	Chthoniobacter flavus						30b401cb9609d2843db7929de780420e	0.00267538	0.100103	2021	0.0137992	0.239675	2022	5.15787	Bacteria	Verrucomicrobiota	Verrucomicrobiae	Chthoniobacterales	Chthoniobacteraceae	Chthoniobacter	Chthoniobacter flavus
59c5d704de53bd8282aa219210cb8c11	0.00134131	0.0501873	2021	0.0039983	0.169634	2022	2.98089	Bacteria	Verrucomicrobiota	Verrucomicrobiae	Chthoniobacterales	Chthoniobacteraceae	Chthoniobacter	Chthoniobacter flavus						59c5d704de53bd8282aa219210cb8c11	0.00381162	0.103381	2021	0.00197312	0.0585837	2022	0.517657	Bacteria	Verrucomicrobiota	Verrucomicrobiae	Chthoniobacterales	Chthoniobacteraceae	Chthoniobacter	Chthoniobacter flavus
bcb1c2306856e45f769fafd8c73a6178	0.00212992	0.0796943	2021	0	0	2022	0	Bacteria	Verrucomicrobiota	Verrucomicrobiae	Chthoniobacterales	Chthoniobacteraceae	Chthoniobacter	Chthoniobacter flavus						bcb1c2306856e45f769fafd8c73a6178	0.00256186	0.06789	2021	0	0	2022	0	Bacteria	Verrucomicrobiota	Verrucomicrobiae	Chthoniobacterales	Chthoniobacteraceae	Chthoniobacter	Chthoniobacter flavus
da57320c64bd009073ab09237b28f2b8	0.016381	0.583328	2021	0.00878436	0.342085	2022	0.536253	Bacteria	Verrucomicrobiota	Verrucomicrobiae	Chthoniobacterales	Chthoniobacteraceae	Chthoniobacter	Chthoniobacter flavus						da57320c64bd009073ab09237b28f2b8	0	0	2021	0.00102489	0.0434825	2022	NA	Bacteria	Verrucomicrobiota	Verrucomicrobiae	Chthoniobacterales	Chthoniobacteraceae	Chthoniobacter	Chthoniobacter flavus
32a7e05de62c96538f1d186a35b2893f	0.0434611	0.390176	2021	0.0363318	0.279268	2022	0.835962	Bacteria	Verrucomicrobiota	Verrucomicrobiae	Chthoniobacterales	Chthoniobacteraceae	Chthoniobacter	Chthoniobacter flavus						32a7e05de62c96538f1d186a35b2893f	0.0280103	0.255622	2021	0.0419584	0.394741	2022	1.49796	Bacteria	Verrucomicrobiota	Verrucomicrobiae	Chthoniobacterales	Chthoniobacteraceae	Chthoniobacter	Chthoniobacter flavus
10adb278aa540162d1d32b0c1c04121e	0.00169906	0.0635731	2021	0	0	2022	0	Bacteria	Verrucomicrobiota	Verrucomicrobiae	Chthoniobacterales	Chthoniobacteraceae	Chthoniobacter	Chthoniobacter flavus						10adb278aa540162d1d32b0c1c04121e	0	0	2021	0	0	2022	NA	Bacteria	Verrucomicrobiota	Verrucomicrobiae	Chthoniobacterales	Chthoniobacteraceae	Chthoniobacter	Chthoniobacter flavus
b7098173a4ebd50f3e3d36383b278bb6	0.000858439	0.0321199	2021	0	0	2022	0	Bacteria	Verrucomicrobiota	Verrucomicrobiae	Chthoniobacterales	Chthoniobacteraceae	Chthoniobacter	Chthoniobacter flavus						b7098173a4ebd50f3e3d36383b278bb6	0.000967689	0.0362076	2021	0.00278132	0.118001	2022	2.87418	Bacteria	Verrucomicrobiota	Verrucomicrobiae	Chthoniobacterales	Chthoniobacteraceae	Chthoniobacter	Chthoniobacter flavus
e37cf63dd02be290e46f2353b10421ed	0.000751134	0.0281049	2021	0	0	2022	0	Bacteria	Verrucomicrobiota	Verrucomicrobiae	Chthoniobacterales	Chthoniobacteraceae	Chthoniobacter	Chthoniobacter flavus						e37cf63dd02be290e46f2353b10421ed	0	0	2021	0.00134517	0.0570708	2022	NA	Bacteria	Verrucomicrobiota	Verrucomicrobiae	Chthoniobacterales	Chthoniobacteraceae	Chthoniobacter	Chthoniobacter flavus
c0db1071d83f4f4f6b2cb1c173c2597e	0	0	2021	0	0	2022	NA	Bacteria	Verrucomicrobiota	Verrucomicrobiae	Chthoniobacterales	Chthoniobacteraceae	Chthoniobacter	Chthoniobacter flavus						c0db1071d83f4f4f6b2cb1c173c2597e	0.000370545	0.0138645	2021	0.00121706	0.0516355	2022	3.28451	Bacteria	Verrucomicrobiota	Verrucomicrobiae	Chthoniobacterales	Chthoniobacteraceae	Chthoniobacter	Chthoniobacter flavus
5bbab8c2fcd96e14690ddb3bee19c4c0	0.000321915	0.0120449	2021	0	0	2022	0	Bacteria	Verrucomicrobiota	Verrucomicrobiae	Chthoniobacterales	Chthoniobacteraceae	Chthoniobacter	Chthoniobacter flavus						5bbab8c2fcd96e14690ddb3bee19c4c0	0	0	2021	0	0	2022	NA	Bacteria	Verrucomicrobiota	Verrucomicrobiae	Chthoniobacterales	Chthoniobacteraceae	Chthoniobacter	Chthoniobacter flavus
db04b17a1e86f927676df985f9ab6f3d	0.00330735	0.0862254	2021	0.00316135	0.0999497	2022	0.955856	Bacteria	Verrucomicrobiota	Verrucomicrobiae	Chthoniobacterales	Chthoniobacteraceae	Chthoniobacter	Chthoniobacter flavus						db04b17a1e86f927676df985f9ab6f3d	0	0	2021	0	0	2022	NA	Bacteria	Verrucomicrobiota	Verrucomicrobiae	Chthoniobacterales	Chthoniobacteraceae	Chthoniobacter	Chthoniobacter flavus
25ef41f318905c2da0fa5113aa6eabfa	0.00207387	0.0775971	2021	0.00116234	0.049314	2022	0.56047	Bacteria	Verrucomicrobiota	Verrucomicrobiae	Chthoniobacterales	Chthoniobacteraceae	Chthoniobacter	Chthoniobacter flavus						25ef41f318905c2da0fa5113aa6eabfa	0	0	2021	0.00234028	0.0568901	2022	NA	Bacteria	Verrucomicrobiota	Verrucomicrobiae	Chthoniobacterales	Chthoniobacteraceae	Chthoniobacter	Chthoniobacter flavus
2a149640d6fba362db4560709370d439	0.00346935	0.0907961	2021	0	0	2022	0	Bacteria	Verrucomicrobiota	Verrucomicrobiae	Chthoniobacterales	Chthoniobacteraceae	Chthoniobacter	Chthoniobacter flavus						2a149640d6fba362db4560709370d439	0	0	2021	0.00651855	0.185908	2022	NA	Bacteria	Verrucomicrobiota	Verrucomicrobiae	Chthoniobacterales	Chthoniobacteraceae	Chthoniobacter	Chthoniobacter flavus
fe9242b63a99fd2456dc38ef1eb4c9cd	0	0	2021	0	0	2022	NA	Bacteria	Verrucomicrobiota	Verrucomicrobiae	Chthoniobacterales	Chthoniobacteraceae	Chthoniobacter	Chthoniobacter flavus						fe9242b63a99fd2456dc38ef1eb4c9cd	0.00177862	0.0665498	2021	0	0	2022	0	Bacteria	Verrucomicrobiota	Verrucomicrobiae	Chthoniobacterales	Chthoniobacteraceae	Chthoniobacter	Chthoniobacter flavus
c3e506b70715be66fc15fff65d3d3601	0	0	2021	0	0	2022	NA	Bacteria	Verrucomicrobiota	Verrucomicrobiae	Chthoniobacterales	Chthoniobacteraceae	Chthoniobacter	Chthoniobacter flavus						c3e506b70715be66fc15fff65d3d3601	0	0	2021	0.00115013	0.0487958	2022	NA	Bacteria	Verrucomicrobiota	Verrucomicrobiae	Chthoniobacterales	Chthoniobacteraceae	Chthoniobacter	Chthoniobacter flavus
e7a9f6bbc477b37310b813d382d6addb	0	0	2021	0.000860631	0.0365135	2022	NA	Bacteria	Verrucomicrobiota	Verrucomicrobiae	Chthoniobacterales	Chthoniobacteraceae	NA	NA						e7a9f6bbc477b37310b813d382d6addb	0	0	2021	0	0	2022	NA	Bacteria	Verrucomicrobiota	Verrucomicrobiae	Chthoniobacterales	Chthoniobacteraceae	NA	NA
8438bce6349728e19544e655398617cd	0	0	2021	0	0	2022	NA	Bacteria	Verrucomicrobiota	Verrucomicrobiae	Chthoniobacterales	Chthoniobacteraceae	NA	NA						8438bce6349728e19544e655398617cd	0.00159463	0.0596654	2021	0	0	2022	0	Bacteria	Verrucomicrobiota	Verrucomicrobiae	Chthoniobacterales	Chthoniobacteraceae	NA	NA
cfe81de282e25f80dd8046ff590d19c6	0.0011267	0.0421573	2021	0.00138566	0.0409136	2022	1.22984	Bacteria	Verrucomicrobiota	Verrucomicrobiae	Chthoniobacterales	Chthoniobacteraceae	NA	NA						cfe81de282e25f80dd8046ff590d19c6	0	0	2021	0.00258542	0.0799332	2022	NA	Bacteria	Verrucomicrobiota	Verrucomicrobiae	Chthoniobacterales	Chthoniobacteraceae	NA	NA
dc9ffa5d1181f2c71e0bae269d6d2217	0.0017848	0.0667813	2021	0.000687686	0.029176	2022	0.3853	Bacteria	Verrucomicrobiota	Verrucomicrobiae	Chthoniobacterales	Chthoniobacteraceae	NA	NA						dc9ffa5d1181f2c71e0bae269d6d2217	0	0	2021	0	0	2022	NA	Bacteria	Verrucomicrobiota	Verrucomicrobiae	Chthoniobacterales	Chthoniobacteraceae	NA	NA
a3d569346916a8bde62c7988bef00e5b	0	0	2021	0	0	2022	NA	Bacteria	Verrucomicrobiota	Verrucomicrobiae	Chthoniobacterales	Chthoniobacteraceae	NA	NA						a3d569346916a8bde62c7988bef00e5b	0	0	2021	0.000754475	0.0320097	2022	NA	Bacteria	Verrucomicrobiota	Verrucomicrobiae	Chthoniobacterales	Chthoniobacteraceae	NA	NA
006fdf31224f78121d4bf2b39833b1ed	0.000280253	0.0104861	2021	0	0	2022	0	Bacteria	Verrucomicrobiota	Verrucomicrobiae	Chthoniobacterales	Chthoniobacteraceae	NA	NA						006fdf31224f78121d4bf2b39833b1ed	0	0	2021	0	0	2022	NA	Bacteria	Verrucomicrobiota	Verrucomicrobiae	Chthoniobacterales	Chthoniobacteraceae	NA	NA
14e22ad5856fba32e191c00fc1f61781	0	0	2021	0	0	2022	NA	Bacteria	Verrucomicrobiota	Verrucomicrobiae	Chthoniobacterales	Chthoniobacteraceae	Chthoniobacter	Chthoniobacter flavus						14e22ad5856fba32e191c00fc1f61781	0	0	2021	0.00325642	0.138158	2022	NA	Bacteria	Verrucomicrobiota	Verrucomicrobiae	Chthoniobacterales	Chthoniobacteraceae	Chthoniobacter	Chthoniobacter flavus
9fbde8c35d8baeee779e19711c2f443b	0	0	2021	0.00033981	0.0144169	2022	NA	Bacteria	Verrucomicrobiota	Verrucomicrobiae	Chthoniobacterales	Chthoniobacteraceae	NA	NA						9fbde8c35d8baeee779e19711c2f443b	0.000629817	0.0235656	2021	0.000767785	0.0325744	2022	1.21906	Bacteria	Verrucomicrobiota	Verrucomicrobiae	Chthoniobacterales	Chthoniobacteraceae	NA	NA
fb0d358fc2f15fef9dc3b0af0cf67c49	0.000736627	0.027562	2021	0	0	2022	0	Bacteria	Verrucomicrobiota	Verrucomicrobiae	Chthoniobacterales	Chthoniobacteraceae	NA	NA						fb0d358fc2f15fef9dc3b0af0cf67c49	0	0	2021	0.000361311	0.0153291	2022	NA	Bacteria	Verrucomicrobiota	Verrucomicrobiae	Chthoniobacterales	Chthoniobacteraceae	NA	NA
af9c35e4e2024e1d2828a4082a75f2d9	0.0197403	0.223481	2021	0.0107129	0.190493	2022	0.542692	Bacteria	Verrucomicrobiota	Verrucomicrobiae	Chthoniobacterales	Chthoniobacteraceae	Chthoniobacter	Chthoniobacter flavus						af9c35e4e2024e1d2828a4082a75f2d9	0.00270552	0.0539914	2021	0.0198108	0.357758	2022	7.32235	Bacteria	Verrucomicrobiota	Verrucomicrobiae	Chthoniobacterales	Chthoniobacteraceae	Chthoniobacter	Chthoniobacter flavus
280368e025904c9775f85bfb5edb4b5a	0.000274585	0.010274	2021	0	0	2022	0	Bacteria	Verrucomicrobiota	Verrucomicrobiae	Chthoniobacterales	Chthoniobacteraceae	VFJQ01	VFJQ01 sp009885995						280368e025904c9775f85bfb5edb4b5a	0	0	2021	0	0	2022	NA	Bacteria	Verrucomicrobiota	Verrucomicrobiae	Chthoniobacterales	Chthoniobacteraceae	VFJQ01	VFJQ01 sp009885995
c500cd0a138cfe77c51cba301874e02a	0.00150765	0.056411	2021	0	0	2022	0	Bacteria	Verrucomicrobiota	Verrucomicrobiae	Chthoniobacterales	Chthoniobacteraceae	VFJQ01	VFJQ01 sp009885995						c500cd0a138cfe77c51cba301874e02a	0.000741091	0.0277291	2021	0.00112533	0.0327769	2022	1.51848	Bacteria	Verrucomicrobiota	Verrucomicrobiae	Chthoniobacterales	Chthoniobacteraceae	VFJQ01	VFJQ01 sp009885995
e9a81ad96eaeb03b7170e26b0c461620	0	0	2021	0	0	2022	NA	Bacteria	Verrucomicrobiota	Verrucomicrobiae	Chthoniobacterales	Chthoniobacteraceae	VFJQ01	VFJQ01 sp009885995						e9a81ad96eaeb03b7170e26b0c461620	0	0	2021	0.00206991	0.0707309	2022	NA	Bacteria	Verrucomicrobiota	Verrucomicrobiae	Chthoniobacterales	Chthoniobacteraceae	VFJQ01	VFJQ01 sp009885995
72fa8a4ebc3ed902e8388f281679ce27	0.000411878	0.0154111	2021	0	0	2022	0	Bacteria	Verrucomicrobiota	Verrucomicrobiae	Chthoniobacterales	Chthoniobacteraceae	VFJQ01	VFJQ01 sp009885995						72fa8a4ebc3ed902e8388f281679ce27	0	0	2021	0	0	2022	NA	Bacteria	Verrucomicrobiota	Verrucomicrobiae	Chthoniobacterales	Chthoniobacteraceae	VFJQ01	VFJQ01 sp009885995
b2d9901783ea4d281e6c358fa25d2528	0.000896809	0.0335555	2021	0	0	2022	0	Bacteria	Verrucomicrobiota	Verrucomicrobiae	Chthoniobacterales	Chthoniobacteraceae	VFJQ01	VFJQ01 sp009885995						b2d9901783ea4d281e6c358fa25d2528	0	0	2021	0	0	2022	NA	Bacteria	Verrucomicrobiota	Verrucomicrobiae	Chthoniobacterales	Chthoniobacteraceae	VFJQ01	VFJQ01 sp009885995
5521fcc8ad4cd4fbe8478d5ed25838ce	0	0	2021	0	0	2022	NA	Bacteria	Verrucomicrobiota	Verrucomicrobiae	Chthoniobacterales	Chthoniobacteraceae	VFJQ01	VFJQ01 sp009885995						5521fcc8ad4cd4fbe8478d5ed25838ce	0	0	2021	0.000189175	0.00802602	2022	NA	Bacteria	Verrucomicrobiota	Verrucomicrobiae	Chthoniobacterales	Chthoniobacteraceae	VFJQ01	VFJQ01 sp009885995
f5160691ddfdd472ea351c4b75a57803	0	0	2021	0	0	2022	NA	Bacteria	Verrucomicrobiota	Verrucomicrobiae	Chthoniobacterales	Chthoniobacteraceae	VFJQ01	VFJQ01 sp009885995						f5160691ddfdd472ea351c4b75a57803	0	0	2021	0.000677457	0.0287421	2022	NA	Bacteria	Verrucomicrobiota	Verrucomicrobiae	Chthoniobacterales	Chthoniobacteraceae	VFJQ01	VFJQ01 sp009885995
ef84a82656b758c1ba9c3030d0c7acae	0.000321915	0.0120449	2021	0	0	2022	0	Bacteria	Verrucomicrobiota	Verrucomicrobiae	Chthoniobacterales	Chthoniobacteraceae	VFJQ01	VFJQ01 sp009885995						ef84a82656b758c1ba9c3030d0c7acae	0	0	2021	0	0	2022	NA	Bacteria	Verrucomicrobiota	Verrucomicrobiae	Chthoniobacterales	Chthoniobacteraceae	VFJQ01	VFJQ01 sp009885995
23b6374068931f3b890eb16d5f54a90e	0	0	2021	0	0	2022	NA	Bacteria	Verrucomicrobiota	Verrucomicrobiae	Chthoniobacterales	Chthoniobacteraceae	VFJQ01	VFJQ01 sp009885995						23b6374068931f3b890eb16d5f54a90e	0	0	2021	0.00130395	0.0553218	2022	NA	Bacteria	Verrucomicrobiota	Verrucomicrobiae	Chthoniobacterales	Chthoniobacteraceae	VFJQ01	VFJQ01 sp009885995
1698ff0e69574db2329e0f2b6bec9f50	0	0	2021	0.000799157	0.0339054	2022	NA	Bacteria	Verrucomicrobiota	Verrucomicrobiae	Chthoniobacterales	Chthoniobacteraceae	VFJQ01	VFJQ01 sp009885995						1698ff0e69574db2329e0f2b6bec9f50	0	0	2021	0.000765818	0.0324909	2022	NA	Bacteria	Verrucomicrobiota	Verrucomicrobiae	Chthoniobacterales	Chthoniobacteraceae	VFJQ01	VFJQ01 sp009885995
0c7b1ff14158306cdf3bc4a1de7a9d6c	0.00182526	0.068295	2021	0	0	2022	0	Bacteria	Verrucomicrobiota	Verrucomicrobiae	Chthoniobacterales	Chthoniobacteraceae	VFJQ01	VFJQ01 sp009885995						0c7b1ff14158306cdf3bc4a1de7a9d6c	0	0	2021	0	0	2022	NA	Bacteria	Verrucomicrobiota	Verrucomicrobiae	Chthoniobacterales	Chthoniobacteraceae	VFJQ01	VFJQ01 sp009885995
147db1807b3f412fa77ab08bf6559ec4	0.00323431	0.0682949	2021	0.00154244	0.0654404	2022	0.476901	Bacteria	Verrucomicrobiota	Verrucomicrobiae	Chthoniobacterales	Chthoniobacteraceae	VFJQ01	VFJQ01 sp009885995						147db1807b3f412fa77ab08bf6559ec4	0.00612274	0.123258	2021	0.00222607	0.0543093	2022	0.363574	Bacteria	Verrucomicrobiota	Verrucomicrobiae	Chthoniobacterales	Chthoniobacteraceae	VFJQ01	VFJQ01 sp009885995
5eca337657ea9141733dd1b0b5b09403	0.00342238	0.0760471	2021	0.00107451	0.0455876	2022	0.313966	Bacteria	Verrucomicrobiota	Verrucomicrobiae	Chthoniobacterales	Chthoniobacteraceae	VFJQ01	VFJQ01 sp009885995						5eca337657ea9141733dd1b0b5b09403	0.00156353	0.0585019	2021	0.000960836	0.0407648	2022	0.614531	Bacteria	Verrucomicrobiota	Verrucomicrobiae	Chthoniobacterales	Chthoniobacteraceae	VFJQ01	VFJQ01 sp009885995
8ad685a3378341f3957bbeca0182668d	0	0	2021	0	0	2022	NA	Bacteria	Verrucomicrobiota	Verrucomicrobiae	Chthoniobacterales	Chthoniobacteraceae	VFJQ01	VFJQ01 sp009885995						8ad685a3378341f3957bbeca0182668d	0	0	2021	0.000130395	0.00553218	2022	NA	Bacteria	Verrucomicrobiota	Verrucomicrobiae	Chthoniobacterales	Chthoniobacteraceae	VFJQ01	VFJQ01 sp009885995
f8485bd3dd67844602acf39156ff0379	0	0	2021	0.000661048	0.0280459	2022	NA	Bacteria	Verrucomicrobiota	Verrucomicrobiae	Chthoniobacterales	Chthoniobacteraceae	VFJQ01	VFJQ01 sp009885995						f8485bd3dd67844602acf39156ff0379	0	0	2021	0.000688126	0.0165071	2022	NA	Bacteria	Verrucomicrobiota	Verrucomicrobiae	Chthoniobacterales	Chthoniobacteraceae	VFJQ01	VFJQ01 sp009885995
e9357c10f56e7eb9c214e81fb6d7ddc4	0	0	2021	0	0	2022	NA	Bacteria	Verrucomicrobiota	Verrucomicrobiae	Chthoniobacterales	Chthoniobacteraceae	VFJQ01	VFJQ01 sp009885995						e9357c10f56e7eb9c214e81fb6d7ddc4	0	0	2021	0.000630275	0.0267403	2022	NA	Bacteria	Verrucomicrobiota	Verrucomicrobiae	Chthoniobacterales	Chthoniobacteraceae	VFJQ01	VFJQ01 sp009885995
d44e0a6452d4691ddf9fe11dd737442e	0.000415189	0.015535	2021	0	0	2022	0	Bacteria	Verrucomicrobiota	Verrucomicrobiae	Chthoniobacterales	Chthoniobacteraceae	VFJQ01	VFJQ01 sp009885995						d44e0a6452d4691ddf9fe11dd737442e	0	0	2021	0	0	2022	NA	Bacteria	Verrucomicrobiota	Verrucomicrobiae	Chthoniobacterales	Chthoniobacteraceae	VFJQ01	VFJQ01 sp009885995
69f9dfd1324152731e3d41e67965c101	0	0	2021	0.000440699	0.0186973	2022	NA	Bacteria	Verrucomicrobiota	Verrucomicrobiae	Chthoniobacterales	Chthoniobacteraceae	VFJQ01	VFJQ01 sp009885995						69f9dfd1324152731e3d41e67965c101	0	0	2021	0	0	2022	NA	Bacteria	Verrucomicrobiota	Verrucomicrobiae	Chthoniobacterales	Chthoniobacteraceae	VFJQ01	VFJQ01 sp009885995
3922d3bbd40c373e9933d7c7a77d3b17	0.00935115	0.233791	2021	0.00355225	0.12714	2022	0.379873	Bacteria	Verrucomicrobiota	Verrucomicrobiae	Chthoniobacterales	Chthoniobacteraceae	VFJQ01	VFJQ01 sp009885995						3922d3bbd40c373e9933d7c7a77d3b17	0.00284636	0.0730472	2021	0.000803995	0.0341106	2022	0.282464	Bacteria	Verrucomicrobiota	Verrucomicrobiae	Chthoniobacterales	Chthoniobacteraceae	VFJQ01	VFJQ01 sp009885995
[truncated: 18,918 more rows]
