# Supplementary material for: Perennial Kernza cropping promotes rhizosphere microbiome stability and endophyte recruitment compared to annual wheat
Source: Environ Microbiome. 2025 Nov 7;20:139. doi: 10.1186/s40793-025-00794-3 (PMC12595868; doi:10.1186/s40793-025-00794-3)
Supplement: Supplementary file 13 — Supplementary Material 13 [file 40793_2025_794_MOESM13_ESM.xlsx]

## Sheet: Authors and description
Perennial Kernza Cropping Promotes Rhizosphere Microbiome Stability and Endophyte Recruitment Compared to Annual Wheat
Sulemana Issifu1,2, Arval Viji Elango2, Kristina Michl3, Christophe David4, Tomislav Cernava3,5, Roland C. Wilhelm2, and Frank Rasche1,6
1Institute of Agricultural Sciences in the Tropics (Hans-Ruthenberg-Institute), University of Hohenheim, Garbenstr. 13, 70599, Stuttgart, Germany.
2Department of Agronomy, Lilly Hall of Life Sciences, Purdue University, USA
3Institute of Environmental Biotechnology, Graz University of Technology, Graz 8010, Austria
4Department of Agroecosystems, Environment and Production, ISARA, Lyon Cedex 07, France
5School of Biological Sciences, Faculty of Environmental and Life Sciences, University of Southampton, SO171BJ Southampton, United Kingdom
6Present address: International Institute of Tropical Agriculture (IITA), P.O. Box 30772-00100, Nairobi, Kenya
* Corresponding Author: Frank Rasche (f.rasche@cgiar.org)
Running Title: Influence of perennialization on rhizomicrobiomes
Keywords: perennialization, rhizosphere, bacterial community, endophytes, annual wheat, Kernza, cropping system microbiology.
Description
List of all rhizobacterial ASVs. Endophyte data used were obtained from Michl et al. (2024).

## Sheet: Table S8. All Endophtyes
ASV	Compartment	stat	p.value	Country	Domain	Phylum	Class	Order	Family	Genus	Species
21e93c0cb7ea18a22ef31bb2db7be6ee	Endophyte	0.695608	0.001	Belgium	Bacteria	Proteobacteria	Alphaproteobacteria	Sphingomonadales	Kordiimonadaceae_482971	Kordiimonas_482971	Kordiimonas sp002401685
ba4fdef8a93cd6401b5f7057e0e3376d	Endophyte	0.803219	0.001	Belgium	Bacteria	Proteobacteria	Alphaproteobacteria	Sphingomonadales	Kordiimonadaceae_482971	Kordiimonas_482971	Kordiimonas sp002401685
c08e8266d670b3b6e4eccc03a5247725	Endophyte	0.439941	0.01	Belgium	Bacteria	Patescibacteria	UBA1384	2-12-FULL-50-11	2-12-FULL-50-11	2-12-FULL-50-11	NA
892969e564337bb5f354fa24e11c1148	Endophyte	0.508001	0.004	Belgium	Bacteria	Armatimonadota	Abditibacteria	Abditibacteriales	Abditibacteriaceae	Abditibacterium	Abditibacterium utsteinense
19d22a315135240f2134c399a403fa37	Endophyte	0.508001	0.005	Belgium	Bacteria	Patescibacteria	Doudnabacteria	UBA920	UBA920	UBA920	NA
1ad4c2c891ab6bdf0018c21147c79cf5	Endophyte	0.595683	0.001	Belgium	Bacteria	Patescibacteria	Doudnabacteria	UBA920	O2-02-FULL-48-8	O2-12-FULL-42-9	O2-12-FULL-42-9 sp001777665
e5b852a072f094c8932d2058d324e2f9	Endophyte	0.475191	0.005	Belgium	Bacteria	Patescibacteria	ABY1	SG8-24	UBA9934	NA	NA
fe8a39a10e4ec2a4b5ec462c6ec46459	Endophyte	0.508001	0.003	Belgium	Bacteria	Patescibacteria	ABY1	SG8-24	2-12-FULL-60-25	2-12-FULL-60-25	2-12-FULL-60-25 sp003576745
72f502f40abd3a99a8bf6dad3fc09466	Endophyte	0.439941	0.016	Belgium	Bacteria	Patescibacteria	Paceibacteria	Moranbacterales	UBA1568	UBA1568	UBA1568 sp002782305
ae45c9f6c46c38e7c819368135db77cf	Endophyte	0.40161	0.016	Belgium	Bacteria	Patescibacteria	Paceibacteria	2-02-FULL-40-12	GWA2-44-9	2-01-FULL-39-28	2-01-FULL-39-28 sp001795735
7e140bfc16febb5e229793b9d4d772cc	Endophyte	0.40161	0.029	Belgium	Bacteria	Patescibacteria	Paceibacteria	2-02-FULL-40-12	GWA2-44-9	2-01-FULL-39-28	NA
8aacd128ab3f9270abab2d8a72334c1f	Endophyte	0.538816	0.001	Belgium	Bacteria	Firmicutes_D	Bacilli	Lactobacillales	Streptococcaceae	Streptococcus	NA
47d2e2e2e8ee1cc8036a18f5616aa1db	Endophyte	0.40161	0.029	Belgium	Bacteria	Patescibacteria	Saccharimonadia	UBA4664	UBA4664	UBA4664	UBA4664 sp002415345
dd286795f479f03facfef91725ded1c4	Endophyte	0.508001	0.003	Belgium	Bacteria	Patescibacteria	Saccharimonadia	UBA4664	UBA4664	UBA4664	UBA4664 sp002415345
43c514203ff6d403097cd64668284f69	Endophyte	0.622171	0.001	Belgium	Bacteria	Patescibacteria	Saccharimonadia	UBA4664	UBA4664	UBA4664	UBA4664 sp002415345
f4254c6b8cbd14585573df7a7f95f35d	Endophyte	0.40161	0.028	Belgium	Bacteria	Patescibacteria	Saccharimonadia	UBA4664	UBA4664	UBA4664	UBA4664 sp002415345
95a23a73d0b60cf26523a1f2123a9784	Endophyte	0.439941	0.008	Belgium	Bacteria	Patescibacteria	Saccharimonadia	UBA4664	UBA4664	UBA4664	NA
e5bf6d089bcd60da6739936de93bca35	Endophyte	0.40161	0.025	Belgium	Bacteria	Patescibacteria	Saccharimonadia	UBA4664	UBA4664	UBA4664	NA
08ab44b87779f71ff41d0979aaf04e0a	Endophyte	0.475191	0.003	Belgium	Bacteria	Patescibacteria	Saccharimonadia	UBA4664	UBA4664	UBA4664	UBA4664 sp002415345
d2a609cc753dfd85c60766c42cd0c274	Endophyte	0.40161	0.021	Belgium	Bacteria	Patescibacteria	Saccharimonadia	UBA4664	UBA4664	UBA4664	UBA4664 sp002415345
dde1fd866ef234c57ad2caef3c61eef4	Endophyte	0.40161	0.026	Belgium	Bacteria	Patescibacteria	Saccharimonadia	UBA4664	UBA4664	UBA4664	UBA4664 sp002415345
3b757463ce8f3a758d3c023d349e62e6	Endophyte	0.359211	0.043	Belgium	Bacteria	Dependentiae	Babeliae	Babeliales	Vermiphilaceae	AWTP1-30	AWTP1-30 sp003963225
80b3a98cb2d8ac38f9a8e4414ea7b510	Endophyte	0.538816	0.003	Belgium	Bacteria	Bacteroidota	Bacteroidia	Cytophagales	Hymenobacteraceae	Pontibacter_909804	NA
d5b34736743bae96c57ad3e1f0fe9ea5	Endophyte	0.878762	0.001	Belgium	Bacteria	Bacteroidota	Bacteroidia	Cytophagales	Hymenobacteraceae	NA	NA
fe1966084887ec56e2bfd43264827766	Endophyte	0.737688	0.001	Belgium	Bacteria	Bacteroidota	Bacteroidia	Cytophagales	Hymenobacteraceae	NA	NA
29aed20839485f07b7de68d5638d8274	Endophyte	0.567962	0.003	Belgium	Bacteria	Bacteroidota	Bacteroidia	Cytophagales	Hymenobacteraceae	NA	NA
a1bc4b37883b77ff5bf814c380b369c6	Endophyte	0.40161	0.024	Belgium	Bacteria	Bacteroidota	Bacteroidia	Cytophagales	Hymenobacteraceae	NA	NA
6d8f378f8f1fbd64f1827d20f748e58d	Endophyte	0.595683	0.001	Belgium	Bacteria	Bacteroidota	Bacteroidia	Cytophagales	Spirosomaceae	Larkinella	NA
faf9e65916c67d4927647f24c4429f00	Endophyte	0.565028	0.001	Belgium	Bacteria	Bacteroidota	Bacteroidia	Cytophagales	Spirosomaceae	Leadbetterella_905431	Leadbetterella sp002483125
e56bd26f457d84dfc7cb8186c972f507	Endophyte	0.538816	0.003	Belgium	Bacteria	Bacteroidota	Bacteroidia	Cytophagales	Spirosomaceae	Lacihabitans	Lacihabitans soyangensis
4120904a0bf4d1438408df4cbc692ef9	Endophyte	0.803219	0.001	Belgium	Bacteria	Bacteroidota	Bacteroidia	Sphingobacteriales	Sphingobacteriaceae	Mucilaginibacter_A	NA
1dd9937131dc16fd55e979adf9e38484	Endophyte	0.740532	0.001	Belgium	Bacteria	Bacteroidota	Bacteroidia	Sphingobacteriales	Sphingobacteriaceae	Pedobacter_887417	NA
44df65d60ab3447f908dca7cd81272be	Endophyte	0.904525	0.001	Belgium	Bacteria	Bacteroidota	Bacteroidia	Sphingobacteriales	Sphingobacteriaceae	Pedobacter_887417	NA
190c41795e81ba7c36e5eb3c19c8b2be	Endophyte	0.622171	0.001	Belgium	Bacteria	Bacteroidota	Bacteroidia	Sphingobacteriales	Sphingobacteriaceae	Pedobacter_887417	NA
d5a7f1f1940f621fed106c6d96bb937d	Endophyte	0.475191	0.004	Belgium	Bacteria	Bacteroidota	Bacteroidia	Sphingobacteriales	Sphingobacteriaceae	Pedobacter_887417	Pedobacter lotistagni
84a22f16d63ec3969c53928d73ed19b0	Endophyte	0.695608	0.001	Belgium	Bacteria	Bacteroidota	Bacteroidia	Sphingobacteriales	Sphingobacteriaceae	Pedobacter_887417	NA
f3ef4630d469fcfb9499b5f9bd5cae99	Endophyte	0.475191	0.006	Belgium	Bacteria	Bacteroidota	Bacteroidia	Sphingobacteriales	Sphingobacteriaceae	Pedobacter_887417	Pedobacter lotistagni
d495409ba6c6f306a86e8c25cad1c404	Endophyte	0.595683	0.001	Belgium	Bacteria	Bacteroidota	Bacteroidia	Sphingobacteriales	Sphingobacteriaceae	Pedobacter_887417	NA
ebb32ffb6d276241e1b5a8dc000dcc10	Endophyte	0.475191	0.005	Belgium	Bacteria	Bacteroidota	Bacteroidia	Sphingobacteriales	Sphingobacteriaceae	Pedobacter_887417	Pedobacter aquatilis
65c465bfdf18ce7bb4fd196307f743b1	Endophyte	0.40161	0.028	Belgium	Bacteria	Bacteroidota	Bacteroidia	Sphingobacteriales	Sphingobacteriaceae	Pedobacter_887417	NA
6b8784497247237eb494997f9664a488	Endophyte	0.98309	0.001	Belgium	Bacteria	Bacteroidota	Bacteroidia	Sphingobacteriales	Sphingobacteriaceae	Pedobacter_887417	NA
be072d8347428273ebabe9f5c18ad737	Endophyte	0.40161	0.024	Belgium	Bacteria	Bacteroidota	Bacteroidia	Sphingobacteriales	Sphingobacteriaceae	Pedobacter_887417	Pedobacter sp000708265
4844fc6ac01f5a8af394c8f49daaec74	Endophyte	0.915811	0.001	Belgium	Bacteria	Bacteroidota	Bacteroidia	Sphingobacteriales	Sphingobacteriaceae	Mucilaginibacter_A	NA
ef2e60cd49057754f983e5687e7b9c11	Endophyte	0.967204	0.001	Belgium	Bacteria	Bacteroidota	Bacteroidia	Sphingobacteriales	Sphingobacteriaceae	Mucilaginibacter_A	NA
78830792ec5f62bdc7bf06610eab74b3	Endophyte	0.983739	0.001	Belgium	Bacteria	Bacteroidota	Bacteroidia	Sphingobacteriales	Sphingobacteriaceae	Mucilaginibacter_A	Mucilaginibacter_A calamicampi
0754a3115c9b2776e9a00e36aeed9196	Endophyte	0.945572	0.001	Belgium	Bacteria	Bacteroidota	Bacteroidia	Sphingobacteriales	Sphingobacteriaceae	Mucilaginibacter_A	NA
3f65736848a43dd06f7f87e3c1796f9d	Endophyte	0.40161	0.023	Belgium	Bacteria	Bacteroidota	Bacteroidia	Sphingobacteriales	Sphingobacteriaceae	Mucilaginibacter_A	NA
d7a963991d95aa930b681ed9ca9f909a	Endophyte	0.475191	0.002	Belgium	Bacteria	Bacteroidota	Bacteroidia	Sphingobacteriales	Sphingobacteriaceae	Pedobacter_881387	Pedobacter mongoliensis
ddbf553c1bf14af29223dfbe24129c0c	Endophyte	0.359211	0.036	Belgium	Bacteria	Bacteroidota	Bacteroidia	Sphingobacteriales	Sphingobacteriaceae	Pedobacter_881389	Pedobacter xinjiangensis
37133fa39f26ef8d61e322c4ded2d979	Endophyte	0.695608	0.001	Belgium	Bacteria	Bacteroidota	Bacteroidia	Sphingobacteriales	Sphingobacteriaceae	Mucilaginibacter_A	Mucilaginibacter_A rigui
021094f3f2d1156b91da028c52ec3291	Endophyte	0.595683	0.001	Belgium	Bacteria	Bacteroidota	Bacteroidia	Sphingobacteriales	Sphingobacteriaceae	Pedobacter_881387	Pedobacter mongoliensis
aa3e86935d41efd1e3a411678bed6169	Endophyte	0.40161	0.03	Belgium	Bacteria	Bacteroidota	Bacteroidia	Sphingobacteriales	Sphingobacteriaceae	Daejeonella	NA
e0b2631017d7a4d0982605f0d5f1eaa7	Endophyte	0.879883	0.001	Belgium	Bacteria	Bacteroidota	Bacteroidia	Sphingobacteriales	Sphingobacteriaceae	Daejeonella	NA
e50052fd3f854c4528bc3d0522b954fa	Endophyte	0.567962	0.002	Belgium	Bacteria	Bacteroidota	Bacteroidia	Sphingobacteriales	Sphingobacteriaceae	Daejeonella	NA
1fd84e00a638ee6efe3018c2dfa1b761	Endophyte	0.567962	0.002	Belgium	Bacteria	Bacteroidota	Bacteroidia	AKYH767	2-12-FULL-35-15	2-12-FULL-35-15	2-12-FULL-35-15 sp001769385
3c495c218df93ab23de830c54fb31f2e	Endophyte	0.842424	0.001	Belgium	Bacteria	Bacteroidota	Bacteroidia	AKYH767	2-12-FULL-35-15	2-12-FULL-35-15	2-12-FULL-35-15 sp001769385
d666de73abd08cd1c85427c5a2e1ed46	Endophyte	0.567962	0.001	Belgium	Bacteria	Bacteroidota	Bacteroidia	AKYH767	2-12-FULL-35-15	2-12-FULL-35-15	2-12-FULL-35-15 sp001769385
ea76149c373822ca904dd1511666d587	Endophyte	0.359211	0.042	Belgium	Bacteria	Bacteroidota	Bacteroidia	AKYH767	B-17BO	UBA4416	UBA4416 sp002420145
db5d6491cacbffa8fd36d875b4c0a2cf	Endophyte	0.359211	0.046	Belgium	Bacteria	Bacteroidota	Bacteroidia	AKYH767	B-17BO	UBA4416	UBA4416 sp002420145
548e7fd36862987fdda815646afe0321	Endophyte	0.762001	0.001	Belgium	Bacteria	Bacteroidota	Bacteroidia	AKYH767	B-17BO	UBA4416	UBA4416 sp002420145
c207b4fcbb6c172ea9f3e1b2c3bc6358	Endophyte	0.439941	0.012	Belgium	Bacteria	Bacteroidota	Bacteroidia	AKYH767	B-17BO	UBA4416	UBA4416 sp002420145
6a033540a00ce50586db3d1675229c1d	Endophyte	0.475191	0.009	Belgium	Bacteria	Bacteroidota	Bacteroidia	AKYH767	B-17BO	UBA4416	UBA4416 sp002420145
ab0ab19351d1e1fdf72479686c5043fa	Endophyte	0.950382	0.001	Belgium	Bacteria	Bacteroidota	Bacteroidia	AKYH767	B-17BO	UBA4416	UBA4416 sp002420145
57e6d615695a23e81f4aa225f98d2c5e	Endophyte	0.439941	0.011	Belgium	Bacteria	Bacteroidota	Bacteroidia	AKYH767	B-17BO	UBA4416	UBA4416 sp002420145
dec35f6c3fafda7fc701c180d6b308bb	Endophyte	0.595683	0.001	Belgium	Bacteria	Bacteroidota	Bacteroidia	AKYH767	B-17BO	UBA2475	UBA2475 sp002319075
2dbff6fe56f9983b28378352cd65af82	Endophyte	0.740532	0.001	Belgium	Bacteria	Bacteroidota	Bacteroidia	AKYH767	B-17BO	UBA2475	UBA2475 sp002319075
cf456cbb52d7db4587d0cb9d1903a32d	Endophyte	0.933257	0.001	Belgium	Bacteria	Bacteroidota	Bacteroidia	AKYH767	B-17BO	UBA2475	UBA2475 sp002319075
a8922a226eb622c1834d1cce88e50a29	Endophyte	0.359211	0.048	Belgium	Bacteria	Bacteroidota	Bacteroidia	AKYH767	B-17BO	UBA2475	UBA2475 sp002319075
f6ad3eb65ec630ba4918aea241046976	Endophyte	0.439941	0.011	Belgium	Bacteria	Bacteroidota	Bacteroidia	AKYH767	B-17BO	UBA2475	UBA2475 sp002319075
49566a151cb82a6cc438d09b92cc4e11	Endophyte	0.508001	0.003	Belgium	Bacteria	Bacteroidota	Bacteroidia	AKYH767	B-17BO	UBA2475	UBA2475 sp002319075
fb1304f52f9c3d218bd01fe011971c7a	Endophyte	0.40161	0.016	Belgium	Bacteria	Bacteroidota	Bacteroidia	AKYH767	B-17BO	UBA2475	UBA2475 sp002319075
3e5a7dc27d3f1c1e10ad36f6bb6b5bfc	Endophyte	1	0.001	Belgium	Bacteria	Bacteroidota	Bacteroidia	AKYH767	B-17BO	UBA2475	UBA2475 sp002319075
b196cee202908e4b52a20b0f75462f30	Endophyte	0.647576	0.001	Belgium	Bacteria	Bacteroidota	Bacteroidia	AKYH767	B-17BO	UBA2475	UBA2475 sp002319075
e46ca2d89e2a0b071ba7703054f10b20	Endophyte	0.684631	0.001	Belgium	Bacteria	Bacteroidota	Bacteroidia	AKYH767	B-17BO	UBA2475	UBA2475 sp002319075
7f50d7a7999ceb228acf9dd91daefd13	Endophyte	0.632714	0.002	Belgium	Bacteria	Bacteroidota	Bacteroidia	AKYH767	B-17BO	UBA2475	UBA2475 sp002319075
c3b206046d8d66803dd3b2f0630787fd	Endophyte	0.879883	0.001	Belgium	Bacteria	Bacteroidota	Bacteroidia	AKYH767	B-17BO	UBA2475	UBA2475 sp002319075
6de50602f56c4af0f1e94e6507c3ac01	Endophyte	0.933257	0.001	Belgium	Bacteria	Bacteroidota	Bacteroidia	AKYH767	B-17BO	UBA2475	UBA2475 sp002319075
8b76c4395199e3d5228fef24b0cac0f6	Endophyte	0.475191	0.006	Belgium	Bacteria	Bacteroidota	Bacteroidia	AKYH767	B-17BO	UBA2475	UBA2475 sp002319075
45257b6b4e0301d2e4ea1bdf17b3883f	Endophyte	0.439941	0.021	Belgium	Bacteria	Bacteroidota	Bacteroidia	AKYH767	B-17BO	UBA2475	UBA2475 sp002319075
f80922c66d88432fe6ba72482abf49f6	Endophyte	0.861357	0.001	Belgium	Bacteria	Bacteroidota	Bacteroidia	AKYH767	B-17BO	UBA2475	UBA2475 sp002319075
5923a88c9de2b115fafaf85f533fd82f	Endophyte	0.40161	0.017	Belgium	Bacteria	Bacteroidota	Bacteroidia	AKYH767	B-17BO	UBA2475	UBA2475 sp002319075
9281523c28af062552cf46f6ece1a13c	Endophyte	0.538816	0.001	Belgium	Bacteria	Bacteroidota	Bacteroidia	AKYH767	B-17BO	UBA2475	UBA2475 sp002319075
315395c4812493a1554b3a0beca36f36	Endophyte	0.439941	0.013	Belgium	Bacteria	Bacteroidota	Bacteroidia	AKYH767	B-17BO	UBA2475	UBA2475 sp002319075
0981c340221f78d3d964544529ce7904	Endophyte	0.538816	0.001	Belgium	Bacteria	Bacteroidota	Bacteroidia	AKYH767	B-17BO	UBA2475	UBA2475 sp002319075
b1b7f69f2629f1976db58883e1332341	Endophyte	0.359211	0.049	Belgium	Bacteria	Bacteroidota	Bacteroidia	AKYH767	B-17BO	UBA2475	NA
b8b654ed5a9d56e0ca0a8a59b18964b9	Endophyte	0.40161	0.024	Belgium	Bacteria	Bacteroidota	Bacteroidia	AKYH767	B-17BO	UBA2475	NA
a4e872b533afc2e8f03b3e56712dc33b	Endophyte	0.40161	0.02	Belgium	Bacteria	Bacteroidota	Bacteroidia	AKYH767	B-17BO	UBA2475	NA
cf7ebdcfe0f7791e3072076e12e38806	Endophyte	0.439941	0.011	Belgium	Bacteria	Bacteroidota	Bacteroidia	AKYH767	B-17BO	UBA2475	NA
469eb7ed350e83d40cfdc11df786f70c	Endophyte	0.647576	0.001	Belgium	Bacteria	Bacteroidota	Bacteroidia	AKYH767	B-17BO	UBA2475	NA
233859fffcad2d2dca4db09feec9be54	Endophyte	0.931647	0.001	Belgium	Bacteria	Bacteroidota	Bacteroidia	AKYH767	B-17BO	NA	NA
74e5e9db4a28e4db4df44261d205db73	Endophyte	0.40161	0.019	Belgium	Bacteria	Bacteroidota	Bacteroidia	AKYH767	B-17BO	NA	NA
020287329e4cf382f85c5251b0cd78db	Endophyte	0.647576	0.001	Belgium	Bacteria	Bacteroidota	Bacteroidia	AKYH767	B-17BO	NA	NA
f64dad886401940bfe37add036520132	Endophyte	0.672022	0.001	Belgium	Bacteria	Bacteroidota	Bacteroidia	AKYH767	2-12-FULL-35-15	2-12-FULL-35-15	2-12-FULL-35-15 sp001769385
018a88c9fbc845eeededb8378e1f26cb	Endophyte	0.439941	0.013	Belgium	Bacteria	Bacteroidota	Bacteroidia	AKYH767	2-12-FULL-35-15	2-12-FULL-35-15	2-12-FULL-35-15 sp001769385
03912c9854730032f11030ca98e16f00	Endophyte	0.762001	0.001	Belgium	Bacteria	Bacteroidota	Bacteroidia	AKYH767-A	OLB10	OLB10	NA
a14702463d50566b64d1adc890128d60	Endophyte	0.475191	0.005	Belgium	Bacteria	Bacteroidota	Bacteroidia	AKYH767-A	OLB10	OLB10	NA
db8c49594f9a4113a06285726e117b20	Endophyte	0.40161	0.019	Belgium	Bacteria	Bacteroidota	Bacteroidia	Flavobacteriales_877923	UA16	ASP10-05a	ASP10-05a sp000981645
8cbaecc08ab0a6a01ec4cd58004fb67c	Endophyte	0.439941	0.013	Belgium	Bacteria	Bacteroidota	Bacteroidia	Flavobacteriales_877923	UA16	ASP10-05a	ASP10-05a sp000981645
3f1f7fd924cd15f33905f57a4fe348fc	Endophyte	0.758431	0.001	Belgium	Bacteria	Bacteroidota	Bacteroidia	Flavobacteriales_877923	Weeksellaceae	Chryseobacterium_796614	NA
a9d101d7e986b887b6637ec3b10a9c50	Endophyte	0.47341	0.017	Belgium	Bacteria	Bacteroidota	Bacteroidia	Flavobacteriales_877923	Weeksellaceae	NA	NA
6df5d48f0394d4dabae704dc93e4bfbf	Endophyte	0.508001	0.004	Belgium	Bacteria	Bacteroidota	Bacteroidia	Flavobacteriales_877923	Weeksellaceae	Chryseobacterium_796614	NA
1110f4e24986ee0239a5982041d3515d	Endophyte	0.439941	0.009	Belgium	Bacteria	Bacteroidota	Bacteroidia	AKYH767-A	2013-40CM-41-45	QQVM01	QQVM01 sp004295015
f038b0fed6f6ed07dcb71cd4fdebb1ed	Endophyte	0.567962	0.001	Belgium	Bacteria	Bacteroidota	Bacteroidia	AKYH767-A	2013-40CM-41-45	QQVM01	QQVM01 sp004295015
14b67f438cb568111a705c7c4db2946d	Endophyte	0.740532	0.001	Belgium	Bacteria	Bacteroidota	Bacteroidia	Chitinophagales	Saprospiraceae	OLB9	OLB9 sp001567255
4406e3453f548c64813a77b2d717b3f2	Endophyte	0.622171	0.001	Belgium	Bacteria	Bacteroidota	Bacteroidia	Flavobacteriales_877923	PHOS-HE28	PHOS-HE28	PHOS-HE28 sp902825795
1e71666062fe360a84f634e5081915c7	Endophyte	0.701421	0.001	Belgium	Bacteria	Bacteroidota	Bacteroidia	Flavobacteriales_877923	PHOS-HE28	PHOS-HE28	PHOS-HE28 sp902825795
741d63ba3053efd0decc1defbbb50f06	Endophyte	0.803219	0.001	Belgium	Bacteria	Bacteroidota	Bacteroidia	Flavobacteriales_877923	Crocinitomicaceae	Crocinitomix	NA
a8e4c39ce0293670ad20dfc0d98aa152	Endophyte	0.842424	0.001	Belgium	Bacteria	Bacteroidota	Bacteroidia	Flavobacteriales_877923	Crocinitomicaceae	Crocinitomix	NA
f720f91f21a1e26c5d3e36c371f19386	Endophyte	0.538816	0.001	Belgium	Bacteria	Bacteroidota	Bacteroidia	Flavobacteriales_877923	Crocinitomicaceae	NA	NA
3b1453f6ffaa53d241edcad8959802f7	Endophyte	0.983067	0.001	Belgium	Bacteria	Bacteroidota	Bacteroidia	Flavobacteriales_877923	Crocinitomicaceae	Fluviicola	Fluviicola taffensis
be246578ea1f774cc84cb573a42b0904	Endophyte	0.439941	0.01	Belgium	Bacteria	Bacteroidota	Bacteroidia	Flavobacteriales_877923	Crocinitomicaceae	Fluviicola	NA
b24f677114ed4752c55f4444a5df9b7c	Endophyte	0.40161	0.029	Belgium	Bacteria	Bacteroidota	Bacteroidia	Flavobacteriales_877923	Crocinitomicaceae	Fluviicola	NA
cd86bfb9fafd9c70bf83f2734b37ec57	Endophyte	0.861357	0.001	Belgium	Bacteria	Bacteroidota	Bacteroidia	Flavobacteriales_877923	Crocinitomicaceae	Fluviicola	Fluviicola taffensis
7f351492d7a111213f4b6897c35428c6	Endophyte	0.439941	0.013	Belgium	Bacteria	Bacteroidota	Bacteroidia	Flavobacteriales_877923	Crocinitomicaceae	Fluviicola	Fluviicola taffensis
be6095277b5fe7a18c4eed04b2291b10	Endophyte	0.359211	0.042	Belgium	Bacteria	Bacteroidota	Bacteroidia	Flavobacteriales_877923	Crocinitomicaceae	NA	NA
e162fcfd5ab574843d0a8e1417e7b990	Endophyte	0.932755	0.001	Belgium	Bacteria	Bacteroidota	Bacteroidia	Flavobacteriales_877923	Crocinitomicaceae	Fluviicola	Fluviicola riflensis
a4cb04df11d6eb412e7b62d9cd8f1702	Endophyte	0.861357	0.001	Belgium	Bacteria	Bacteroidota	Bacteroidia	Flavobacteriales_877923	Crocinitomicaceae	Fluviicola	Fluviicola riflensis
2425fc40b9be3f8becb512b6d2a220c8	Endophyte	0.647576	0.001	Belgium	Bacteria	Bacteroidota	Bacteroidia	Flavobacteriales_877923	Crocinitomicaceae	Fluviicola	Fluviicola riflensis
b3b4ba42e27bd74356804a6c81c3d772	Endophyte	0.439941	0.012	Belgium	Bacteria	Bacteroidota	Bacteroidia	Flavobacteriales_877923	Crocinitomicaceae	Crocinitomix	NA
05703366aafb8eb93905b9b452cd97a1	Endophyte	0.40161	0.021	Belgium	Bacteria	Bacteroidota	Bacteroidia	Bacteroidales	Tenuifilaceae	SB25	SB25 sp008933525
12d517aaa08f5a53d18abde3bb52126b	Endophyte	0.439941	0.008	Belgium	Bacteria	Bacteroidota	Bacteroidia	Bacteroidales	Tenuifilaceae	SB25	SB25 sp008933525
abdee180e535726f83872a16a246e0f6	Endophyte	0.950382	0.001	Belgium	Bacteria	Bacteroidota	Bacteroidia	Cytophagales	Cytophagaceae	Cytophaga	NA
f18d93390131c3af2973aca512043b15	Endophyte	0.439941	0.019	Belgium	Bacteria	Bacteroidota	Bacteroidia	Cytophagales	Cytophagaceae	Cytophaga	NA
a4cb33bed3f85dee019c9f349fd4c57d	Endophyte	0.40161	0.025	Belgium	Bacteria	Bacteroidota	Bacteroidia	Cytophagales	Cytophagaceae	Cytophaga	NA
796d351229654121febc3d67b7683604	Endophyte	0.823472	0.001	Belgium	Bacteria	Bacteroidota	Bacteroidia	Cytophagales	Cytophagaceae	Cytophaga	Cytophaga aurantiaca
79e778ded9da911389552baa02cad490	Endophyte	0.622171	0.001	Belgium	Bacteria	Bacteroidota	Bacteroidia	Cytophagales	Cytophagaceae	Cytophaga	Cytophaga aurantiaca
f1cbb91044405b036cd1856224ff96a9	Endophyte	0.40161	0.031	Belgium	Bacteria	Bacteroidota	Bacteroidia	Cytophagales	Cytophagaceae	Cytophaga	Cytophaga aurantiaca
f23699b2c8eaaf17eef26c6353c9af6c	Endophyte	0.567962	0.002	Belgium	Bacteria	Bacteroidota	Bacteroidia	Cytophagales	Cytophagaceae	Cytophaga	NA
1d1f11a1afe6822a28b97dfc23386fd2	Endophyte	0.40161	0.024	Belgium	Bacteria	Bacteroidota	Bacteroidia	Cytophagales	Cyclobacteriaceae_900466	Chryseolinea	Chryseolinea serpens
e708d9a7fff32482c7d89445cbd83e7d	Endophyte	0.439941	0.01	Belgium	Bacteria	Bacteroidota	Bacteroidia	Cytophagales	Cyclobacteriaceae_900466	Chryseolinea	Chryseolinea serpens
4aed90644f1556fef7b5b23c01f73880	Endophyte	0.622171	0.001	Belgium	Bacteria	Bacteroidota	Bacteroidia	Cytophagales	Cyclobacteriaceae_900466	Chryseolinea	Chryseolinea serpens
b1473364b8cbe9db323aa4fb09823eab	Endophyte	0.689184	0.001	Belgium	Bacteria	Bacteroidota	Bacteroidia	Cytophagales	Cyclobacteriaceae_900466	Chryseolinea	Chryseolinea serpens
bcd10047befd6899220e845aae77acf7	Endophyte	1	0.001	Belgium	Bacteria	Bacteroidota	Bacteroidia	Cytophagales	Cyclobacteriaceae_900466	Chryseolinea	Chryseolinea serpens
552f5d7e011a35b483e79f29818a6fbd	Endophyte	0.647576	0.001	Belgium	Bacteria	Bacteroidota	Bacteroidia	Cytophagales	Cyclobacteriaceae_900466	Chryseolinea	Chryseolinea serpens
3a617c43c5f50aa8b0234d3fa68f42b5	Endophyte	0.897131	0.001	Belgium	Bacteria	Bacteroidota	Bacteroidia	Cytophagales	Cyclobacteriaceae_900466	NA	NA
65e83770b33741296965aa2e1cb5ce59	Endophyte	0.855109	0.001	Belgium	Bacteria	Bacteroidota	Bacteroidia	Cytophagales	Cyclobacteriaceae_900466	Chryseolinea	Chryseolinea serpens
48083de94ff29af3347bcc226901c349	Endophyte	0.695608	0.001	Belgium	Bacteria	Bacteroidota	Bacteroidia	Cytophagales	Cyclobacteriaceae_900466	Chryseotalea	NA
ffe0f5e47fa7af3942c3939a48b8cf6c	Endophyte	1	0.001	Belgium	Bacteria	Bacteroidota	Bacteroidia	Cytophagales	Cyclobacteriaceae_900466	Chryseotalea	NA
478bbb3e8cb68c6c44b72406afee1fdf	Endophyte	0.40161	0.029	Belgium	Bacteria	Bacteroidota	Bacteroidia	Cytophagales	Cyclobacteriaceae_900466	Ohtaekwangia	Ohtaekwangia koreensis
0ae89728c7aaae80c91fd8bac43948c0	Endophyte	0.501706	0.003	Belgium	Bacteria	Bacteroidota	Bacteroidia	Cytophagales	Cyclobacteriaceae_900466	NA	NA
d7d727bde823e69f75a950292e793595	Endophyte	1	0.001	Belgium	Bacteria	Bacteroidota	Bacteroidia	Cytophagales	Cyclobacteriaceae_900466	Chryseotalea	NA
aec3a865098b40c5dfa4fdb0ae286821	Endophyte	0.439941	0.014	Belgium	Bacteria	Bacteroidota	Bacteroidia	Cytophagales	Cyclobacteriaceae_900466	Chryseotalea	NA
0f67241cc923ec238c169b11a2e184ad	Endophyte	0.439941	0.011	Belgium	Bacteria	Bacteroidota	Bacteroidia	Cytophagales	Cyclobacteriaceae_900466	Ohtaekwangia	Ohtaekwangia flava
b3da35fadb347a1d1ceb5374ff55ef28	Endophyte	0.595683	0.002	Belgium	Bacteria	Bacteroidota	Bacteroidia	Cytophagales	Cyclobacteriaceae_900466	Ohtaekwangia	Ohtaekwangia flava
9dc62f3f0296ea84cfa06cbf299ac35a	Endophyte	0.983739	0.001	Belgium	Bacteria	Bacteroidota	Bacteroidia	Cytophagales	Cyclobacteriaceae_900466	Ohtaekwangia	Ohtaekwangia flava
c088ca92c791364e5e83c260e5be93f0	Endophyte	0.740532	0.001	Belgium	Bacteria	Bacteroidota	Bacteroidia	Cytophagales	Cyclobacteriaceae_900466	Ohtaekwangia	Ohtaekwangia flava
5b85284f6d7fffc9bd68b4842932e2b5	Endophyte	0.897604	0.001	Belgium	Bacteria	Bacteroidota	Bacteroidia	Cytophagales	Cyclobacteriaceae_900466	Chryseotalea	NA
221c8719fd50b2ea19e7a50d259d78fa	Endophyte	0.359211	0.05	Belgium	Bacteria	Bacteroidota	Bacteroidia	Cytophagales	Cyclobacteriaceae_900466	NA	NA
5492e6d9571243914412c549c8ffebc3	Endophyte	0.508001	0.003	Belgium	Bacteria	Bacteroidota	Bacteroidia	Cytophagales	Cyclobacteriaceae_900466	Chryseolinea	NA
5f77a091669907dd50b1f4584be8a0a4	Endophyte	0.672022	0.001	Belgium	Bacteria	Bacteroidota	Bacteroidia	Cytophagales	Cyclobacteriaceae_900466	Chryseolinea	NA
767c1fd7161b5857cc593a2df0afece4	Endophyte	0.898027	0.001	Belgium	Bacteria	Bacteroidota	Bacteroidia	Cytophagales	Cyclobacteriaceae_900466	Ohtaekwangia	NA
58856aabe5046fc525bee8cada3d3718	Endophyte	0.475191	0.004	Belgium	Bacteria	Bacteroidota	Bacteroidia	Cytophagales	Cyclobacteriaceae_900466	Ohtaekwangia	NA
eb144a4afd4188d9a48eff973008d686	Endophyte	0.567962	0.002	Belgium	Bacteria	Bacteroidota	Bacteroidia	Cytophagales	Cyclobacteriaceae_900466	Ohtaekwangia	NA
ed2d1086e8fd836e6080dae4caa5269a	Endophyte	0.647576	0.001	Belgium	Bacteria	Bacteroidota	Bacteroidia	Cytophagales	Cyclobacteriaceae_900466	Ohtaekwangia	NA
3aa28d89b476296a50a7c027f1d47f66	Endophyte	1	0.001	Belgium	Bacteria	Bacteroidota	Bacteroidia	Cytophagales	Cyclobacteriaceae_900466	Ohtaekwangia	Ohtaekwangia flava
148e09acf5cc4a93319637d344932f48	Endophyte	0.762001	0.001	Belgium	Bacteria	Bacteroidota	Bacteroidia	Cytophagales	Cyclobacteriaceae_900466	Ohtaekwangia	NA
4e9f4304d2640e976ed9cbcddb3e6a7f	Endophyte	0.997813	0.001	Belgium	Bacteria	Bacteroidota	Bacteroidia	Cytophagales	Cyclobacteriaceae_900466	Ohtaekwangia	NA
92782e36da2f85451124a768b7ce9ac2	Endophyte	0.566162	0.002	Belgium	Bacteria	Bacteroidota	Bacteroidia	Cytophagales	Cyclobacteriaceae_900466	Ohtaekwangia	NA
020f6ec37f8e829df0bef744b6678297	Endophyte	0.475191	0.007	Belgium	Bacteria	Bacteroidota	Bacteroidia	Cytophagales	Cyclobacteriaceae_900466	Ohtaekwangia	NA
0d177128598512a2158de6da1357c31a	Endophyte	0.647576	0.001	Belgium	Bacteria	Bacteroidota	Bacteroidia	Cytophagales	Cyclobacteriaceae_900466	Ohtaekwangia	NA
cdbb36779d5117a738444c8089684ba2	Endophyte	0.439941	0.013	Belgium	Bacteria	Bacteroidota	Bacteroidia	Cytophagales	Cyclobacteriaceae_900466	Ohtaekwangia	NA
8817cd11c6a0c52d7f9f4ffc1cb974fe	Endophyte	0.595683	0.001	Belgium	Bacteria	Bacteroidota	Bacteroidia	Cytophagales	Cyclobacteriaceae_900466	Ohtaekwangia	NA
607dde189be736b7b1f4a6a778cf9c7e	Endophyte	0.837295	0.001	Belgium	Bacteria	Bacteroidota	Bacteroidia	Cytophagales	Cyclobacteriaceae_900466	Ohtaekwangia	NA
4898119ade0197af6b3d6b74cdf312bc	Endophyte	0.893434	0.001	Belgium	Bacteria	Bacteroidota	Bacteroidia	Cytophagales	Cyclobacteriaceae_900466	Ohtaekwangia	NA
493cfd8d16f7e83dbe181786f4de2e4a	Endophyte	0.839615	0.001	Belgium	Bacteria	Bacteroidota	Bacteroidia	Cytophagales	Cyclobacteriaceae_900466	Ohtaekwangia	Ohtaekwangia flava
e3aa7f288e85f32cd0873b171e55caaf	Endophyte	0.958113	0.001	Belgium	Bacteria	Bacteroidota	Bacteroidia	Cytophagales	Cyclobacteriaceae_900466	Ohtaekwangia	Ohtaekwangia flava
17b2289c6aa4b4b33185fbccdfe9d9f0	Endophyte	0.359211	0.043	Belgium	Bacteria	Bacteroidota	Bacteroidia	Cytophagales	Cyclobacteriaceae_900466	Ohtaekwangia	Ohtaekwangia flava
eb22eff7ee93a6864473385e67400ab6	Endophyte	0.40161	0.034	Belgium	Bacteria	Bacteroidota	Bacteroidia	Cytophagales	Cyclobacteriaceae_900466	Ohtaekwangia	NA
6029cf24051f83d668358de3e24f0ae1	Endophyte	0.595683	0.001	Belgium	Bacteria	Bacteroidota	Bacteroidia	Cytophagales	Cyclobacteriaceae_900466	Ohtaekwangia	NA
354e2301e28b2b3bfaaecdfa0e9083cc	Endophyte	0.695608	0.001	Belgium	Bacteria	Bacteroidota	Bacteroidia	Cytophagales	Cyclobacteriaceae_900466	Ohtaekwangia	Ohtaekwangia flava
f6ed0f2aef6d17ff5f08fedfab8a61f5	Endophyte	0.967204	0.001	Belgium	Bacteria	Bacteroidota	Bacteroidia	Cytophagales	Cyclobacteriaceae_900466	Chryseotalea	NA
e0921fc23bc2b6f42ce41bb2aaf3e865	Endophyte	0.475191	0.006	Belgium	Bacteria	Bacteroidota	Bacteroidia	Cytophagales	Cyclobacteriaceae_900466	Chryseotalea	NA
e290c9381e89210dd4e99406bf1f9043	Endophyte	0.695608	0.001	Belgium	Bacteria	Bacteroidota	Bacteroidia	Cytophagales	Cyclobacteriaceae_900466	Chryseotalea	NA
90653b3a3bab7705e42d8d9ba8b9f8ab	Endophyte	0.595683	0.001	Belgium	Bacteria	Bacteroidota	Bacteroidia	Cytophagales	Cyclobacteriaceae_900466	Chryseotalea	NA
29fd405cd62cc72cae0793493a25a663	Endophyte	0.861357	0.001	Belgium	Bacteria	Bacteroidota	Bacteroidia	Cytophagales	Cyclobacteriaceae_900466	Chryseotalea	NA
582f9e5241f875b5f15460821e1cc0a7	Endophyte	0.782881	0.001	Belgium	Bacteria	Bacteroidota	Bacteroidia	Cytophagales	Cyclobacteriaceae_900466	Chryseotalea	NA
1a602ab9dabf4add4095e34f94f930e0	Endophyte	0.861357	0.001	Belgium	Bacteria	Bacteroidota	Bacteroidia	Cytophagales	Cyclobacteriaceae_900466	Ohtaekwangia	NA
fdfb0b6011ae057dc2f6e73555daf359	Endophyte	0.40161	0.023	Belgium	Bacteria	Bacteroidota	Bacteroidia	Cytophagales	Cyclobacteriaceae_900466	Ohtaekwangia	NA
99c02248e386111831526347c06895b1	Endophyte	0.915811	0.001	Belgium	Bacteria	Bacteroidota	Bacteroidia	Cytophagales	Cyclobacteriaceae_900466	Ohtaekwangia	NA
db6cea4ed660cae02c8daffee2244651	Endophyte	0.672022	0.001	Belgium	Bacteria	Bacteroidota	Bacteroidia	Cytophagales	Cyclobacteriaceae_900466	ELB16-189	NA
dc1be051a4b76337b7b5d1b46d5e5f51	Endophyte	0.695608	0.001	Belgium	Bacteria	Bacteroidota	Bacteroidia	Cytophagales	Cyclobacteriaceae_900466	ELB16-189	NA
672c103abd99ef2ac8d6a72cf3c6fa85	Endophyte	0.439941	0.008	Belgium	Bacteria	Bacteroidota	Bacteroidia	Cytophagales	Cyclobacteriaceae_900466	ELB16-189	ELB16-189 sp001567185
154011541d848aed8c9114aebc473c29	Endophyte	0.475191	0.005	Belgium	Bacteria	Bacteroidota	Bacteroidia	Cytophagales	Cyclobacteriaceae_900466	ELB16-189	NA
4d1a4473c65e54b587183962976b55cf	Endophyte	0.475191	0.007	Belgium	Bacteria	Bacteroidota	Bacteroidia	Cytophagales	Cyclobacteriaceae_900466	ELB16-189	ELB16-189 sp001567185
26e549f077b5a26eec737d77eb34bdda	Endophyte	0.879883	0.001	Belgium	Bacteria	Bacteroidota	Bacteroidia	Cytophagales	Cyclobacteriaceae_900466	ELB16-189	NA
023206d7895bcaeeed5d143d35c33eec	Endophyte	0.439941	0.011	Belgium	Bacteria	Bacteroidota	Bacteroidia	Cytophagales	Cyclobacteriaceae_900466	ELB16-189	NA
6b1900ee0c3db9adb123bf31170f7e2e	Endophyte	0.915811	0.001	Belgium	Bacteria	Bacteroidota	Bacteroidia	Cytophagales	Cyclobacteriaceae_900466	ELB16-189	ELB16-189 sp001567185
c8b98468d267a0bac60db28b7c9882eb	Endophyte	0.967204	0.001	Belgium	Bacteria	Bacteroidota	Bacteroidia	Cytophagales	Cyclobacteriaceae_900466	Chryseolinea	Chryseolinea serpens
d5b943a2fe081e986de4be5af245d0da	Endophyte	0.740532	0.001	Belgium	Bacteria	Bacteroidota	Bacteroidia	Cytophagales	Cyclobacteriaceae_900466	Chryseolinea	Chryseolinea serpens
ba44d71784b04fb5a8f1dee66344eefa	Endophyte	0.849118	0.001	Belgium	Bacteria	Bacteroidota	Bacteroidia	Cytophagales	Cyclobacteriaceae_900466	Chryseolinea	Chryseolinea serpens
d829f9617ab3febbfebb93a9e3e26c45	Endophyte	0.983739	0.001	Belgium	Bacteria	Bacteroidota	Bacteroidia	Cytophagales	Cyclobacteriaceae_900466	Chryseolinea	Chryseolinea serpens
cdb4270c2dfe53530d97e76eef9cd8c2	Endophyte	0.672022	0.001	Belgium	Bacteria	Bacteroidota	Bacteroidia	Cytophagales	Cyclobacteriaceae_900466	Chryseolinea	NA
8d50ca7878bced6e246a8e377a885f3e	Endophyte	0.595683	0.001	Belgium	Bacteria	Bacteroidota	Bacteroidia	Cytophagales	Cyclobacteriaceae_900466	Chryseolinea	NA
0bc8d91bf8be86a0eb3cc9309bb853d4	Endophyte	0.985749	0.001	Belgium	Bacteria	Bacteroidota	Bacteroidia	Cytophagales	Cyclobacteriaceae_900466	Chryseolinea	NA
60f1d2019c4831766c9c8a723e9e2f1e	Endophyte	0.999301	0.001	Belgium	Bacteria	Bacteroidota	Bacteroidia	Cytophagales	Cyclobacteriaceae_900466	Chryseolinea	Chryseolinea serpens
ba864a3ab12016c5413ef00ea59d116a	Endophyte	0.538816	0.001	Belgium	Bacteria	Bacteroidota	Bacteroidia	Cytophagales	Cyclobacteriaceae_900466	Chryseolinea	Chryseolinea serpens
98e1122e96747ecfb3ca8deb53242dbd	Endophyte	0.778893	0.001	Belgium	Bacteria	Bacteroidota	Bacteroidia	Cytophagales	Cyclobacteriaceae_900466	Chryseolinea	Chryseolinea serpens
f7de7fd4cfa60498470478d9903ecc35	Endophyte	0.762233	0.001	Belgium	Bacteria	Bacteroidota	Bacteroidia	Cytophagales	Cyclobacteriaceae_900466	Chryseolinea	Chryseolinea serpens
665a55173c42e3190784b8022ea2b1f2	Endophyte	0.861357	0.001	Belgium	Bacteria	Bacteroidota	Bacteroidia	Cytophagales	Cyclobacteriaceae_900466	Chryseolinea	Chryseolinea serpens
792d217795b5c46c3406ee8bb3048a37	Endophyte	0.803219	0.001	Belgium	Bacteria	Bacteroidota	Bacteroidia	Cytophagales	Cyclobacteriaceae_900466	Chryseolinea	Chryseolinea serpens
3f51e7a721c9f059289b5a9a12ee9b56	Endophyte	0.814955	0.001	Belgium	Bacteria	Bacteroidota	Bacteroidia	Cytophagales	Cyclobacteriaceae_900466	Chryseolinea	Chryseolinea serpens
fb4a4a791265a13fa31c8e9434dbe5ed	Endophyte	0.762001	0.001	Belgium	Bacteria	Bacteroidota	Bacteroidia	Cytophagales	Cyclobacteriaceae_900466	Chryseolinea	Chryseolinea serpens
f2af036a4e1a531c773714c88d300f64	Endophyte	1	0.001	Belgium	Bacteria	Bacteroidota	Bacteroidia	Cytophagales	Cyclobacteriaceae_900466	ELB16-189	ELB16-189 sp001567185
3cdeba744db7c88672123a5858ea99f9	Endophyte	0.927753	0.001	Belgium	Bacteria	Bacteroidota	Bacteroidia	Cytophagales	Cyclobacteriaceae_900466	ELB16-189	ELB16-189 sp001567185
ed7379a3441a0b605275c50b9bfea249	Endophyte	0.672022	0.001	Belgium	Bacteria	Bacteroidota	Bacteroidia	Cytophagales	Cyclobacteriaceae_900466	ELB16-189	ELB16-189 sp001567185
4368147cb4ea8fc692179c7e5dce4373	Endophyte	0.823055	0.001	Belgium	Bacteria	Bacteroidota	Bacteroidia	Cytophagales	Cyclobacteriaceae_900466	ELB16-189	ELB16-189 sp001567185
bd6f8c8b36eabc3ed02625efc9ab516b	Endophyte	0.979798	0.001	Belgium	Bacteria	Bacteroidota	Bacteroidia	Cytophagales	Cyclobacteriaceae_900466	ELB16-189	ELB16-189 sp001567185
f15117017b936d4c92e48871d9b6df16	Endophyte	0.595683	0.001	Belgium	Bacteria	Bacteroidota	Bacteroidia	Cytophagales	Catalimonadaceae_908648	Flexibacter	Flexibacter flexilis
085decea9be819335a0793f09d2a9a39	Endophyte	0.895523	0.001	Belgium	Bacteria	Bacteroidota	Bacteroidia	Cytophagales	Cytophagaceae	NA	NA
772cb1a84b5d6ddd2352b65edb35e381	Endophyte	0.567962	0.001	Belgium	Bacteria	Bacteroidota	Bacteroidia	Cytophagales	Cytophagaceae	NA	NA
fe17a859a73c1658abac02a4751b5e31	Endophyte	0.85574	0.001	Belgium	Bacteria	Bacteroidota	Bacteroidia	Sphingobacteriales	Sphingobacteriaceae	NA	NA
cb96ff7846a84315af713ebcf0d92760	Endophyte	0.40161	0.032	Belgium	Bacteria	Bacteroidota	Bacteroidia	Sphingobacteriales	Sphingobacteriaceae	Pedobacter_887417	NA
3138b2590b499bfed4124ae90c7aeb56	Endophyte	0.893126	0.001	Belgium	Bacteria	Bacteroidota	Bacteroidia	Cytophagales	Spirosomaceae	Dyadobacter_906104	Dyadobacter psychrotolerans
4d6b2c2c7bc197ff63012446b2164b53	Endophyte	0.857757	0.001	Belgium	Bacteria	Bacteroidota	Bacteroidia	Cytophagales	Spirosomaceae	Dyadobacter_906046	Dyadobacter hamtensis
f7b406d29cdda0f406746c710ad8ae3f	Endophyte	0.860221	0.001	Belgium	Bacteria	Bacteroidota	Bacteroidia	Cytophagales	Spirosomaceae	NA	NA
7628fc10d527923b4e02582d73c48208	Endophyte	0.851799	0.001	Belgium	Bacteria	Bacteroidota	Bacteroidia	Cytophagales	Spirosomaceae	NA	NA
03d32e931c9c9e8caadd5cf4360744e4	Endophyte	0.567962	0.001	Belgium	Bacteria	Bacteroidota	Bacteroidia	Cytophagales	Spirosomaceae	Dyadobacter_906144	NA
11c0b2ddd7587c48100c8b09102feb30	Endophyte	0.942733	0.001	Belgium	Bacteria	Bacteroidota	Bacteroidia	Cytophagales	Spirosomaceae	Dyadobacter_906144	NA
b56750582adea5cfdd81c8aadfb9af35	Endophyte	0.595683	0.002	Belgium	Bacteria	Bacteroidota	Bacteroidia	Cytophagales	Spirosomaceae	Dyadobacter_906268	Dyadobacter crusticola
540d490fa54a799e49ca0bc9c1f13db3	Endophyte	0.475191	0.004	Belgium	Bacteria	Bacteroidota	Bacteroidia	Cytophagales	Spirosomaceae	Dyadobacter_906268	NA
f3eacfa5cb9e1485a3df66ca20638819	Endophyte	0.538816	0.001	Belgium	Bacteria	Bacteroidota	Bacteroidia	Cytophagales	Spirosomaceae	Dyadobacter_906104	Dyadobacter psychrotolerans
c2200e46a24dc2169c5a0c1424cc35c1	Endophyte	0.40161	0.018	Belgium	Bacteria	Bacteroidota	Bacteroidia	Cytophagales	Spirosomaceae	NA	NA
1e870650a08fe369fa945f3d864ffff9	Endophyte	0.359211	0.05	Belgium	Bacteria	Bacteroidota	Bacteroidia	Cytophagales	Spirosomaceae	Dyadobacter_906046	Dyadobacter hamtensis
971299bd802312360965022fba9289eb	Endophyte	0.672022	0.001	Belgium	Bacteria	Bacteroidota	Bacteroidia	Cytophagales	Spirosomaceae	Dyadobacter_906104	NA
d9db99b9a0677fec930fed8809777f90	Endophyte	0.672022	0.001	Belgium	Bacteria	Bacteroidota	Bacteroidia	Cytophagales	Spirosomaceae	Emticicia	NA
53333b5fd180380aa57576852c356ab7	Endophyte	0.782881	0.001	Belgium	Bacteria	Bacteroidota	Bacteroidia	Cytophagales	Spirosomaceae	Emticicia	NA
940ba37ccdafea0358a2e2a88c6ef3c8	Endophyte	0.803219	0.001	Belgium	Bacteria	Bacteroidota	Bacteroidia	Cytophagales	Spirosomaceae	Emticicia	Emticicia paludis
9aac7eea9fd4166f410c5164582cb2cb	Endophyte	0.695608	0.001	Belgium	Bacteria	Bacteroidota	Bacteroidia	Cytophagales	Cyclobacteriaceae_900466	Chryseotalea	Chryseotalea sanaruensis
6cc9cbddcf71f7ff24418c7c10816819	Endophyte	0.718421	0.001	Belgium	Bacteria	Bacteroidota	Bacteroidia	Bacteroidales	Lentimicrobiaceae	Lentimicrobium	NA
5bd7a19ac91955a8a0bf4a11fc365be8	Endophyte	0.842424	0.001	Belgium	Bacteria	Bacteroidota	Bacteroidia	NS11-12g_892060	UKL13-3	UKL13-3	UKL13-3 sp001602415
ffe27fdaf810793f3f242d9f1bafcea8	Endophyte	0.508001	0.002	Belgium	Bacteria	Bacteroidota	Bacteroidia	NS11-12g_892060	UKL13-3	UKL13-3	UKL13-3 sp001602415
7bff82238c310cd68ae9848c2c2269ca	Endophyte	0.647576	0.001	Belgium	Bacteria	Bacteroidota	Bacteroidia	Chitinophagales	Chitinophagaceae_929733	OLB11	OLB11 sp001567165
b3d2d038354c441d9bc22499b22df7ed	Endophyte	0.475191	0.007	Belgium	Bacteria	Bacteroidota	Bacteroidia	Chitinophagales	Chitinophagaceae_929733	OLB11	OLB11 sp001567165
1e96b0983e4843565398b122c2b1a534	Endophyte	0.672022	0.001	Belgium	Bacteria	Bacteroidota	Bacteroidia	Chitinophagales	Chitinophagaceae_929733	OLB11	OLB11 sp001567165
cae36e2a3df0ba0659b36800e9270573	Endophyte	0.40161	0.027	Belgium	Bacteria	Bacteroidota	Bacteroidia	Chitinophagales	Chitinophagaceae_929733	OLB11	OLB11 sp001567165
d8642c71c674f41c06a1795cbb0bc53b	Endophyte	0.538816	0.002	Belgium	Bacteria	Bacteroidota	Bacteroidia	Chitinophagales	Chitinophagaceae_929733	OLB11	OLB11 sp001567165
4e17bdb92b0d1de0a14ccc62d0eb56fc	Endophyte	0.359211	0.041	Belgium	Bacteria	Bacteroidota	Bacteroidia	Chitinophagales	Chitinophagaceae_929733	OLB11	OLB11 sp001567165
601712b4d5e2712d8b981b9e14398ba0	Endophyte	0.40161	0.021	Belgium	Bacteria	Bacteroidota	Bacteroidia	Chitinophagales	Chitinophagaceae_929733	OLB11	OLB11 sp001567165
6c4dbcd33e035caa54b55dee99decbd0	Endophyte	0.762001	0.001	Belgium	Bacteria	Bacteroidota	Bacteroidia	Chitinophagales	Chitinophagaceae_929733	OLB11	OLB11 sp001567165
8fd38b038b2da6b741b7a9c7a5180818	Endophyte	0.439941	0.006	Belgium	Bacteria	Bacteroidota	Bacteroidia	Chitinophagales	Saprospiraceae	OLB9	OLB9 sp001567255
b7c4fee19c48da8b2049b41a3842b0b3	Endophyte	0.647576	0.001	Belgium	Bacteria	Bacteroidota	Bacteroidia	NS11-12g_966746	UBA9320	NA	NA
b8099df49f583eaf676aec32f2205c1a	Endophyte	0.622171	0.001	Belgium	Bacteria	Bacteroidota	Bacteroidia	NS11-12g_892060	UKL13-3	B1	NA
76658bf959032af7f5b103e37f76be68	Endophyte	0.359211	0.043	Belgium	Bacteria	Bacteroidota	Bacteroidia	NS11-12g_892060	UKL13-3	B1	NA
6a55802acbbb36601f97ffbf5e7d9547	Endophyte	0.842424	0.001	Belgium	Bacteria	Bacteroidota	Bacteroidia	NS11-12g_892060	UKL13-3	B1	NA
190927df6a6a0b0abde8c6a5ee0ce8e6	Endophyte	0.40161	0.023	Belgium	Bacteria	Bacteroidota	Bacteroidia	Chitinophagales	Chitinophagaceae_929733	OLB11	OLB11 sp001567165
e6dc10857f236a5dd7763d0602e78e98	Endophyte	0.982384	0.001	Belgium	Bacteria	Bacteroidota	Bacteroidia	NS11-12g_892060	UKL13-3	UKL13-3	NA
e2ddbfa6df187493dab6438f2dcd70ba	Endophyte	0.40161	0.028	Belgium	Bacteria	Bacteroidota	Bacteroidia	NS11-12g_892060	UKL13-3	UKL13-3	UKL13-3 sp001602415
aa1c1f078a0d422e1ab701272a1f916a	Endophyte	0.538816	0.001	Belgium	Bacteria	Bacteroidota	Bacteroidia	Chitinophagales	Saprospiraceae	Aureispira	NA
56830d5ff0a84254b3eed7cb49a53620	Endophyte	0.40161	0.024	Belgium	Bacteria	Bacteroidota	Bacteroidia	Chitinophagales	Saprospiraceae	Aureispira	NA
9bb86621eb7de56c2176bfd90491af09	Endophyte	0.475191	0.003	Belgium	Bacteria	Bacteroidota	Bacteroidia	Sphingobacteriales	Sphingobacteriaceae	Pedobacter_887417	Pedobacter cryoconitis
43202a2ad7e92c7b003eda39f8a18c36	Endophyte	0.525828	0.011	Belgium	Bacteria	Bacteroidota	Bacteroidia	Sphingobacteriales	Sphingobacteriaceae	Pedobacter_887417	NA
d065e3b3e34d235c46febc5e0c641fea	Endophyte	0.98306	0.001	Belgium	Bacteria	Bacteroidota	Bacteroidia	Sphingobacteriales	Sphingobacteriaceae	Pedobacter_887417	NA
deb9b3e6fa37ae1035290054dd03a52b	Endophyte	0.359211	0.05	Belgium	Bacteria	Bacteroidota	Bacteroidia	Sphingobacteriales	Sphingobacteriaceae	Pedobacter_887417	NA
d5cf2388441502d71d768daa445011aa	Endophyte	0.589428	0.002	Belgium	Bacteria	Bacteroidota	Bacteroidia	Sphingobacteriales	Sphingobacteriaceae	Pedobacter_887417	NA
90995bafdcaf341004f37e8ea62402c7	Endophyte	0.538816	0.003	Belgium	Bacteria	Bacteroidota	Bacteroidia	Sphingobacteriales	Sphingobacteriaceae	NA	NA
a7e40722dba463bce1a7b5c7dcd8977a	Endophyte	0.508001	0.002	Belgium	Bacteria	Bacteroidota	Bacteroidia	Sphingobacteriales	Sphingobacteriaceae	Pedobacter_887417	NA
6616a98e3c613997e1e413d6723021f1	Endophyte	0.762001	0.001	Belgium	Bacteria	Bacteroidota	Bacteroidia	Sphingobacteriales	Sphingobacteriaceae	Pedobacter_887417	NA
4798c97efaf114e45fe690dc6fef07be	Endophyte	0.538816	0.003	Belgium	Bacteria	Bacteroidota	Bacteroidia	Flavobacteriales_877923	Flavobacteriaceae	Flavobacterium	Flavobacterium collinsense
4c0a78a7cf11f4d488089d23d17f0913	Endophyte	0.40161	0.029	Belgium	Bacteria	Bacteroidota	Bacteroidia	Flavobacteriales_877923	Flavobacteriaceae	Flavobacterium	Flavobacterium collinsense
b78e7d64088c6883c6cda6625acc197d	Endophyte	0.950382	0.001	Belgium	Bacteria	Bacteroidota	Bacteroidia	Flavobacteriales_877923	Flavobacteriaceae	Flavobacterium	NA
fea787803d35b9805f69393af9147811	Endophyte	0.83283	0.001	Belgium	Bacteria	Bacteroidota	Bacteroidia	Flavobacteriales_877923	Flavobacteriaceae	Flavobacterium	Flavobacterium amnicola
5745291e073e4801ac653a504cb7df97	Endophyte	0.439941	0.014	Belgium	Bacteria	Bacteroidota	Bacteroidia	Flavobacteriales_877923	Flavobacteriaceae	Flavobacterium	Flavobacterium cheonhonense
c8f2039299bd7e1e060945a48e9287c5	Endophyte	0.672022	0.001	Belgium	Bacteria	Bacteroidota	Bacteroidia	Flavobacteriales_877923	Flavobacteriaceae	Flavobacterium	Flavobacterium aquatile
8067e0c18c3f9e761b4a21ed60ed63b5	Endophyte	0.703976	0.002	Belgium	Bacteria	Bacteroidota	Bacteroidia	Flavobacteriales_877923	Flavobacteriaceae	Flavobacterium	NA
1cda15a5179db786086368665c043ced	Endophyte	0.40161	0.023	Belgium	Bacteria	Bacteroidota	Bacteroidia	Flavobacteriales_877923	Flavobacteriaceae	Flavobacterium	NA
48c78b0cd9577c2311b54fbab8624ab2	Endophyte	0.359211	0.048	Belgium	Bacteria	Bacteroidota	Bacteroidia	Flavobacteriales_877923	Flavobacteriaceae	Flavobacterium	Flavobacterium caeni
696610349c146a73a7c880e3f78dcf16	Endophyte	0.508001	0.003	Belgium	Bacteria	Bacteroidota	Bacteroidia	Flavobacteriales_877923	Flavobacteriaceae	Flavobacterium	NA
8ba683510e13dc346efd96615d5824ba	Endophyte	0.475191	0.004	Belgium	Bacteria	Bacteroidota	Bacteroidia	Flavobacteriales_877923	Flavobacteriaceae	Flavobacterium	NA
e23594f1fe5f7a2f44b394d8f5ae6292	Endophyte	0.359211	0.049	Belgium	Bacteria	Bacteroidota	Bacteroidia	Flavobacteriales_877923	Flavobacteriaceae	Flavobacterium	Flavobacterium macacae
e9284dd8afa01dd8cc8c211d5acbe6bf	Endophyte	0.861357	0.001	Belgium	Bacteria	Bacteroidota	Bacteroidia	Flavobacteriales_877923	Flavobacteriaceae	Flavobacterium	NA
c8664a60358baa71e5517383588a160d	Endophyte	0.695608	0.001	Belgium	Bacteria	Bacteroidota	Bacteroidia	Flavobacteriales_877923	Flavobacteriaceae	Flavobacterium	Flavobacterium soli
93f0cc4fb8fcd165f46179c6f219d17e	Endophyte	0.740532	0.001	Belgium	Bacteria	Bacteroidota	Bacteroidia	Flavobacteriales_877923	Flavobacteriaceae	Flavobacterium	NA
65fe99ea67a5d2be67074cb63bc303eb	Endophyte	0.359211	0.047	Belgium	Bacteria	Bacteroidota	Bacteroidia	Flavobacteriales_877923	Flavobacteriaceae	Flavobacterium	Flavobacterium soli
0f07c9b7b4cc06aaa2dede7bcdf63e72	Endophyte	0.538816	0.003	Belgium	Bacteria	Bacteroidota	Bacteroidia	Flavobacteriales_877923	Flavobacteriaceae	Flavobacterium	NA
3fd979324bda80f128951d51dd0e1252	Endophyte	0.725105	0.001	Belgium	Bacteria	Bacteroidota	Bacteroidia	Flavobacteriales_877923	Flavobacteriaceae	Flavobacterium	NA
52b6c9fb589fbf8f0747d72bf141ef64	Endophyte	0.40161	0.021	Belgium	Bacteria	Bacteroidota	Bacteroidia	Flavobacteriales_877923	Flavobacteriaceae	Flavobacterium	Flavobacterium terrigena
ea60b3ca311330046b67a456cf8ff318	Endophyte	0.950382	0.001	Belgium	Bacteria	Bacteroidota	Bacteroidia	Flavobacteriales_877923	Flavobacteriaceae	Flavobacterium	Flavobacterium terrigena
82d68a877f440e640e48b929726945cb	Endophyte	0.7252	0.001	Belgium	Bacteria	Bacteroidota	Bacteroidia	Flavobacteriales_877923	Flavobacteriaceae	Flavobacterium	Flavobacterium terrigena
9fcfc50bfc3a7fc5932ffe989633e753	Endophyte	0.977382	0.001	Belgium	Bacteria	Bacteroidota	Bacteroidia	Flavobacteriales_877923	Flavobacteriaceae	Flavobacterium	NA
ba26d1ad0ba63750d614a4441fb59892	Endophyte	0.967204	0.001	Belgium	Bacteria	Bacteroidota	Bacteroidia	Flavobacteriales_877923	Flavobacteriaceae	Flavobacterium	NA
0d61faf26af161c2c102d930bf38a483	Endophyte	0.879883	0.001	Belgium	Bacteria	Bacteroidota	Bacteroidia	Flavobacteriales_877923	Flavobacteriaceae	Flavobacterium	NA
3aec54308a1144ff76064f32815e9eb3	Endophyte	0.861357	0.001	Belgium	Bacteria	Bacteroidota	Bacteroidia	Flavobacteriales_877923	Flavobacteriaceae	Flavobacterium	NA
9c171c1c698f50d0e0b1b39d0bb601b8	Endophyte	0.647576	0.001	Belgium	Bacteria	Bacteroidota	Bacteroidia	Flavobacteriales_877923	Flavobacteriaceae	Flavobacterium	NA
fe387043da45730f6634c2f40c9b81de	Endophyte	0.595683	0.001	Belgium	Bacteria	Bacteroidota	Bacteroidia	Flavobacteriales_877923	Flavobacteriaceae	Flavobacterium	NA
90738cd86a0992060d04cbbb10eaf035	Endophyte	0.995667	0.001	Belgium	Bacteria	Bacteroidota	Bacteroidia	Flavobacteriales_877923	Flavobacteriaceae	Flavobacterium	NA
ebb55e3f84e0261aa195f3f63398a783	Endophyte	0.595683	0.001	Belgium	Bacteria	Bacteroidota	Bacteroidia	Flavobacteriales_877923	Flavobacteriaceae	Flavobacterium	NA
08142aadd6321e74843b7b227809552f	Endophyte	0.983739	0.001	Belgium	Bacteria	Bacteroidota	Bacteroidia	Flavobacteriales_877923	Flavobacteriaceae	Flavobacterium	NA
5f87620b2c5f575c12f2229a1a51abe8	Endophyte	0.982548	0.001	Belgium	Bacteria	Bacteroidota	Bacteroidia	Flavobacteriales_877923	Flavobacteriaceae	Flavobacterium	Flavobacterium swingsii
68a4b5b7162f02922ea25293d85b8cc1	Endophyte	0.823055	0.001	Belgium	Bacteria	Bacteroidota	Bacteroidia	Flavobacteriales_877923	Flavobacteriaceae	Flavobacterium	NA
7a317a0a2b8e3561d24691ea76aa909d	Endophyte	0.827227	0.001	Belgium	Bacteria	Bacteroidota	Bacteroidia	Flavobacteriales_877923	Flavobacteriaceae	Flavobacterium	NA
a29c1bc2c7f36885e5785ad20cc345fe	Endophyte	0.996445	0.001	Belgium	Bacteria	Bacteroidota	Bacteroidia	Flavobacteriales_877923	Flavobacteriaceae	Flavobacterium	NA
00957c6d3330ac5ee400377b48929046	Endophyte	0.40161	0.024	Belgium	Bacteria	Bacteroidota	Bacteroidia	Flavobacteriales_877923	Flavobacteriaceae	Flavobacterium	NA
c11ab4a087f89aa349100d91ff958d13	Endophyte	0.40161	0.028	Belgium	Bacteria	Bacteroidota	Bacteroidia	Flavobacteriales_877923	Flavobacteriaceae	Flavobacterium	NA
6bad950d26977a014d96d0853dd27efc	Endophyte	0.695608	0.001	Belgium	Bacteria	Bacteroidota	Bacteroidia	Flavobacteriales_877923	Flavobacteriaceae	Flavobacterium	Flavobacterium swingsii
06765d0813696e3f8f70e7aab2084a6f	Endophyte	0.718421	0.001	Belgium	Bacteria	Bacteroidota	Bacteroidia	Flavobacteriales_877923	Flavobacteriaceae	Flavobacterium	Flavobacterium macacae
afe65fd9527208224493fb0d1bb277e1	Endophyte	0.538816	0.003	Belgium	Bacteria	Bacteroidota	Bacteroidia	Flavobacteriales_877923	Flavobacteriaceae	Flavobacterium	Flavobacterium phocarum
6bd34e82700fa7db6723c91c179b5442	Endophyte	0.567962	0.001	Belgium	Bacteria	Bacteroidota	Bacteroidia	Flavobacteriales_877923	Flavobacteriaceae	Flavobacterium	NA
41e2f995d5987d85322f41b4da300846	Endophyte	0.359211	0.042	Belgium	Bacteria	Bacteroidota	Bacteroidia	Flavobacteriales_877923	Flavobacteriaceae	Flavobacterium	Flavobacterium lotistagni
522e0c367458d2495026bf9403349937	Endophyte	0.475191	0.006	Belgium	Bacteria	Bacteroidota	Bacteroidia	Flavobacteriales_877923	Flavobacteriaceae	Flavobacterium	Flavobacterium sp012911565
c630bbb6664403ce1052f858c9ae8f8c	Endophyte	0.622171	0.001	Belgium	Bacteria	Bacteroidota	Bacteroidia	Flavobacteriales_877923	Flavobacteriaceae	Flavobacterium	Flavobacterium rivuli
be4950b122999ab9aec68c134f663619	Endophyte	0.40161	0.022	Belgium	Bacteria	Bacteroidota	Bacteroidia	Flavobacteriales_877923	Flavobacteriaceae	Flavobacterium	Flavobacterium album_A_818019
01c140b6a247eb921fcfc848450b7b06	Endophyte	0.647576	0.001	Belgium	Bacteria	Bacteroidota	Bacteroidia	Flavobacteriales_877923	Flavobacteriaceae	Flavobacterium	Flavobacterium hauense
b35d6b12e39d4875653d20ea748b9911	Endophyte	0.567962	0.001	Belgium	Bacteria	Bacteroidota	Bacteroidia	Flavobacteriales_877923	Flavobacteriaceae	Flavobacterium	Flavobacterium cerinum
2767cdc887cdb784667b7802bdc09a9d	Endophyte	0.567962	0.001	Belgium	Bacteria	Bacteroidota	Bacteroidia	Flavobacteriales_877923	Flavobacteriaceae	Flavobacterium	Flavobacterium hauense
706aa7195b7b6a4d86f9dfe329e9977e	Endophyte	0.895619	0.001	Belgium	Bacteria	Actinobacteriota	Actinomycetia	Mycobacteriales	Pseudonocardiaceae	Amycolatopsis_D_380830	NA
efdcc5df34fa9e7bfb01d102acbe4c69	Endophyte	0.668483	0.001	Belgium	Bacteria	Actinobacteriota	Actinomycetia	Mycobacteriales	Pseudonocardiaceae	Amycolatopsis_D_380830	NA
108da2aa3f68ee6b150398596dd60c22	Endophyte	0.982254	0.001	Belgium	Bacteria	Actinobacteriota	Actinomycetia	Mycobacteriales	Pseudonocardiaceae	Actinosynnema	NA
0ed0d5d9f53bb9fe1c579eba9f477f83	Endophyte	0.40161	0.02	Belgium	Bacteria	Actinobacteriota	Actinomycetia	Mycobacteriales	Pseudonocardiaceae	Actinosynnema	NA
40eaa869fa30aca39770b78ec6f88254	Endophyte	0.861357	0.001	Belgium	Bacteria	Actinobacteriota	Actinomycetia	Mycobacteriales	Pseudonocardiaceae	NA	NA
8e825741e31f18ea748eb119ece60cca	Endophyte	0.475191	0.007	Belgium	Bacteria	Actinobacteriota	Actinomycetia	Actinomycetales	Micrococcaceae	Micrococcus	Micrococcus luteus
d94c52d8d94243411d2e404826d4594b	Endophyte	0.932509	0.001	Belgium	Bacteria	Actinobacteriota	Actinomycetia	Actinomycetales	Microbacteriaceae	NA	NA
3e912677850bd5e55a1e40f510c9ffa8	Endophyte	0.853153	0.001	Belgium	Bacteria	Actinobacteriota	Actinomycetia	Actinomycetales	Microbacteriaceae	NA	NA
7881282a4f3e346c39714a0bdbd18762	Endophyte	0.915811	0.001	Belgium	Bacteria	Actinobacteriota	Actinomycetia	Actinomycetales	Microbacteriaceae	Rhodoglobus	Rhodoglobus amurskyensis
c18e0bb2794419f539e07a633219a273	Endophyte	0.988109	0.001	Belgium	Bacteria	Actinobacteriota	Actinomycetia	Actinomycetales	Microbacteriaceae	NA	NA
21f88541994334d69a2548b66445e187	Endophyte	0.950382	0.001	Belgium	Bacteria	Actinobacteriota	Actinomycetia	Actinomycetales	Microbacteriaceae	NA	NA
b749a6f118b7f8524170860cf5d9d2bf	Endophyte	0.359211	0.048	Belgium	Bacteria	Patescibacteria	Paceibacteria	UBA9983_A	SBAW01	GWA1-54-10	GWA1-54-10 sp009691465
eb444ba017abcbfe2785aefd090920cd	Endophyte	0.695608	0.001	Belgium	Bacteria	Patescibacteria	Paceibacteria	UBA9983_A	SBAW01	GWA1-54-10	NA
82e691f8f50abbfccd9bec4d054b0379	Endophyte	0.359211	0.042	Belgium	Bacteria	Patescibacteria	Paceibacteria	UBA9983_A	SBAW01	GWA1-54-10	NA
bb02713f33722c3670519cb85b6dd348	Endophyte	0.622171	0.001	Belgium	Bacteria	Patescibacteria	Paceibacteria	UBA9983_A	SBAW01	GWA1-54-10	NA
65b9b3b0a0474fd8b7267491bf7ab4d2	Endophyte	0.439941	0.01	Belgium	Bacteria	Patescibacteria	Paceibacteria	UBA9983_A	PALSA-1337	C7867-002	NA
b5c0b28942837daac518fa4154aa2b7c	Endophyte	0.40161	0.022	Belgium	Bacteria	Patescibacteria	Paceibacteria	UBA9983_A	PALSA-1337	C7867-002	NA
2aca9c554921dc885ebbd9c74e027864	Endophyte	0.40161	0.024	Belgium	Bacteria	Patescibacteria	Paceibacteria	UBA9983_A	PALSA-1337	NA	NA
c07961aba31d6e2fa4967547c1a6032a	Endophyte	0.898027	0.001	Belgium	Bacteria	Patescibacteria	Paceibacteria	UBA9983_A	UBA5272	UBA11704	NA
d6e07ea3cb1b5e5bd3c0b11cf9ce0ac0	Endophyte	0.538816	0.002	Belgium	Bacteria	Patescibacteria	Paceibacteria	UBA9983_A	Zambryskibacteraceae_A	C7867-006	C7867-006 sp000996025
da858f3940c3686842fafebe2cd6f0a9	Endophyte	0.508001	0.004	Belgium	Bacteria	Patescibacteria	Paceibacteria	UBA9983_A	Zambryskibacteraceae_A	NA	NA
3e0237d9d4b583f26aa67cf41ca3d71a	Endophyte	0.508001	0.003	Belgium	Bacteria	Patescibacteria	Paceibacteria	UBA9983_A	UBA918	OLB19	NA
d94f8cbab4559a2066d2d64fb6ae8725	Endophyte	0.595683	0.001	Belgium	Bacteria	Patescibacteria	Paceibacteria	UBA9983_A	UBA918	OLB19	OLB19 sp002378195
1aabcec917e95b4acce8e8bf2b712573	Endophyte	0.508001	0.003	Belgium	Bacteria	Patescibacteria	Paceibacteria	UBA9983_A	UBA918	OLB19	OLB19 sp002378195
742507d3a1c5c9ccfb006d91285121ca	Endophyte	0.718421	0.001	Belgium	Bacteria	Patescibacteria	Paceibacteria	UBA9983_A	UBA918	NA	NA
ffe94c8253f4e0e8f00ca98bae9422a8	Endophyte	0.40161	0.019	Belgium	Bacteria	Patescibacteria	Paceibacteria	UBA9983_A	UBA9973	UBA8515	UBA8515 sp000505065
5f54431fba34ba6fa245cb322fbaa90c	Endophyte	0.40161	0.026	Belgium	Bacteria	Patescibacteria	Paceibacteria	UBA9983_A	UBA9973	NA	NA
1f16a1098f11cb01131b50af3075b9ee	Endophyte	0.40161	0.02	Belgium	Bacteria	Patescibacteria	Paceibacteria	UBA9983_A	UBA1539_A_7635	UBA1550	UBA1550 sp001825115
3b72d1eef68063b8097757d77463ef9d	Endophyte	0.475191	0.003	Belgium	Bacteria	Patescibacteria	Paceibacteria	UBA9983_A	Zambryskibacteraceae_A	C7867-005	NA
0fe87b58d447dde19627d536b67eaafc	Endophyte	0.508001	0.002	Belgium	Bacteria	Patescibacteria	Paceibacteria	UBA9983_A	UBA2103	C7867-001	NA
e66a34a41f1e3c2d8c8cb3cb686129f3	Endophyte	0.40161	0.025	Belgium	Bacteria	Patescibacteria	Paceibacteria	UBA9983_A	UBA2103	C7867-001	NA
77c7b1e11a42092d256cfbc811fd71cb	Endophyte	0.40161	0.026	Belgium	Bacteria	Patescibacteria	Paceibacteria	UBA9983_A	UBA2103	C7867-001	NA
228a47053dc19bcabea64156b94fdc41	Endophyte	0.475191	0.005	Belgium	Bacteria	Patescibacteria	Paceibacteria	UBA9983_A	UBA2100	UBA10103	UBA10103 sp007375785
551d224d3405d0dae2d92dd7605a8a4d	Endophyte	0.359211	0.049	Belgium	Bacteria	Bdellovibrionota_E	Bdellovibrionia_A_470743	UBA1018	UBA923	UBA923	UBA923 sp002387735
d26d96e2bc5a53a7d1c0c03d07b54319	Endophyte	0.439941	0.012	Belgium	Bacteria	Bdellovibrionota_E	Bdellovibrionia_A_470743	UBA1018	UBA1018	NA	NA
7c53b302d68cac5dcba12daca9ab9516	Endophyte	0.439941	0.008	Belgium	Bacteria	Bdellovibrionota_E	Bdellovibrionia_A_470743	UBA1018	UBA1018	GWA1-52-35	GWA1-52-35 sp001769805
e7481a4aff7127187467cea67d3945aa	Endophyte	0.524081	0.002	Belgium	Bacteria	Bdellovibrionota_E	Bdellovibrionia_A_470743	UBA1018	UBA1018	GWA1-52-35	GWA1-52-35 sp001769805
33d833d9a83071185433f5652586cd5e	Endophyte	0.622171	0.001	Belgium	Bacteria	Bdellovibrionota_E	Bdellovibrionia_A_470743	UBA1018	UBA1018	GWA1-52-35	GWA1-52-35 sp001769805
8c388289864ac8781aaaa30bc606f365	Endophyte	0.40161	0.025	Belgium	Bacteria	Bdellovibrionota_E	Bdellovibrionia_A_470743	UBA1018	UBA1018	GWA1-52-35	GWA1-52-35 sp001769805
11edf104e0c37cb1067e5ef3fe93e78f	Endophyte	0.40161	0.019	Belgium	Bacteria	Bdellovibrionota_E	Bdellovibrionia_A_470743	UBA1018	UBA1018	GWA1-52-35	GWA1-52-35 sp001769805
2d764d9fe961a6e71390b823fcaec0be	Endophyte	0.40161	0.023	Belgium	Bacteria	Bdellovibrionota_E	Bdellovibrionia_A_470743	UBA1018	UBA1018	GWA1-52-35	GWA1-52-35 sp001769805
82d5faf33cdcfadfb18fd4fbead30fa8	Endophyte	0.508001	0.002	Belgium	Bacteria	Bdellovibrionota_E	Bdellovibrionia_A_470743	UBA1018	UBA1018	GWA1-52-35	GWA1-52-35 sp001769805
751232a2cf7d0c5d3151fcf0a2fa29bc	Endophyte	0.567962	0.001	Belgium	Bacteria	Bdellovibrionota_E	Bdellovibrionia_A_470743	UBA1018	UBA1018	GWA1-52-35	GWA1-52-35 sp001769805
4b375d207d317893c131a98850ef8a8d	Endophyte	0.359211	0.046	Belgium	Bacteria	Bdellovibrionota_E	Bdellovibrionia_A_470743	UBA1018	UBA1018	GWA1-52-35	GWA1-52-35 sp001769805
5fec44f1f200d85ccb915d8645b98ffb	Endophyte	0.40161	0.018	Belgium	Bacteria	Bdellovibrionota_E	Bdellovibrionia_A_470743	UBA1018	UBA1018	GWA1-52-35	GWA1-52-35 sp001769805
a696eedd45568dec583fd4ffc6260cfb	Endophyte	0.531291	0.003	Belgium	Bacteria	Bdellovibrionota_E	Bdellovibrionia_A_470743	UBA1018	UBA1018	GWA1-52-35	GWA1-52-35 sp001769805
2ff43e1e42a9e1bf106fb41a948e6c2f	Endophyte	0.40161	0.021	Belgium	Bacteria	Bdellovibrionota_E	Bdellovibrionia_A_470743	UBA1018	UBA1018	GWA1-52-35	GWA1-52-35 sp001769805
0343f1f53e2faa7fc0b83e41d783863b	Endophyte	0.508001	0.002	Belgium	Bacteria	Bdellovibrionota_E	Bdellovibrionia_A_470743	UBA1018	UBA1018	GWA1-52-35	GWA1-52-35 sp001769805
b09dcea98982d8a8f12c41fcf843bd64	Endophyte	0.695608	0.001	Belgium	Bacteria	Bdellovibrionota_E	Bdellovibrionia_A_470743	UBA1018	UBA1018	GWA1-52-35	GWA1-52-35 sp001769805
1eaf43dba8042035eebe656a81d744ee	Endophyte	0.359211	0.046	Belgium	Bacteria	Patescibacteria	Microgenomatia	GWA2-44-7	UBA8517	NA	NA
1d076bcd35bbb82f6b876c6729aebff9	Endophyte	0.508001	0.003	Belgium	Bacteria	Patescibacteria	Microgenomatia	GWA2-44-7	UBA8517	UBA5941	NA
5bb222b6f70f79aa6bd38ba35931c3a1	Endophyte	0.439941	0.013	Belgium	Bacteria	Patescibacteria	Microgenomatia	GWA2-44-7	UBA8517	NA	NA
b6c67223f7bdf3976bd628c37e968244	Endophyte	0.898027	0.001	Belgium	Bacteria	Verrucomicrobiota	Verrucomicrobiae	Verrucomicrobiales	Verrucomicrobiaceae	Roseimicrobium	Roseimicrobium gellanilyticum
65a8660612f0bf17072ae9301499f817	Endophyte	0.584313	0.002	Belgium	Bacteria	Verrucomicrobiota	Verrucomicrobiae	Verrucomicrobiales	Verrucomicrobiaceae	Roseimicrobium	Roseimicrobium gellanilyticum
849c9b7b26bb390a7016d1f9565b5e0a	Endophyte	0.933257	0.001	Belgium	Bacteria	Bacteroidota	Bacteroidia	Bacteroidales	Marinilabiliaceae	JC017	JC017 sp004296775
b9fb37e0b8ba8861f15091788b247c10	Endophyte	0.538816	0.002	Belgium	Bacteria	Bacteroidota	Bacteroidia	Bacteroidales	Marinilabiliaceae	JC017	JC017 sp004296775
c6e2ffdbf7d5790845aa5e6a19991470	Endophyte	0.647576	0.001	Belgium	Bacteria	Bacteroidota	Bacteroidia	Bacteroidales	Marinilabiliaceae	JC017	JC017 sp004296775
8482b24443ce3f0b9f86ea79794a6f02	Endophyte	0.359211	0.042	Belgium	Bacteria	Bacteroidota	Bacteroidia	Bacteroidales	Marinilabiliaceae	JC017	JC017 sp004296775
d1e6444f54542e7c925845080be42753	Endophyte	0.803219	0.001	Belgium	Bacteria	Bacteroidota	Bacteroidia	Bacteroidales	Marinilabiliaceae	JC017	JC017 sp004296775
8dbecce457a7323c1c5378e7a5501154	Endophyte	0.622171	0.001	Belgium	Bacteria	Bacteroidota	Bacteroidia	Bacteroidales	Marinilabiliaceae	JC017	JC017 sp004296775
9e2a45ff3a2dddf2204d2dda3a54b96b	Endophyte	0.538816	0.003	Belgium	Bacteria	Bacteroidota	Bacteroidia	Bacteroidales	Marinilabiliaceae	JC017	JC017 sp004296775
20e8ab7027f7c0e18f84afb0beb94126	Endophyte	0.359211	0.047	Belgium	Bacteria	Bacteroidota	Bacteroidia	Bacteroidales	Marinilabiliaceae	JC017	JC017 sp004296775
80c9ed8f1a5e838e0844ac5dbfb312e6	Endophyte	0.40161	0.021	Belgium	Bacteria	Bacteroidota	Bacteroidia	Bacteroidales	Marinilabiliaceae	JC017	JC017 sp004296775
6a55c2fa4cbbf2c25cee2a174bdeb9a4	Endophyte	0.40161	0.018	Belgium	Bacteria	Bacteroidota	Bacteroidia	Bacteroidales	Marinilabiliaceae	JC017	JC017 sp004296775
8ba9a1f8f45e7af9206ed5cd7c8d44b1	Endophyte	0.898027	0.001	Belgium	Bacteria	Bacteroidota	Bacteroidia	Bacteroidales	Marinilabiliaceae	JC017	JC017 sp004296775
a301b9192e2fb22614c5b345fd468f3f	Endophyte	0.782881	0.001	Belgium	Bacteria	Bacteroidota	Bacteroidia	Bacteroidales	Marinilabiliaceae	JC017	JC017 sp004296775
4b05983bef22289a4b8da81a187d7b6f	Endophyte	0.718421	0.001	Belgium	Bacteria	Bacteroidota	Bacteroidia	Bacteroidales	Marinilabiliaceae	JC017	JC017 sp004296775
38d9e30a3097ca80df9a12bad56f3f9a	Endophyte	0.567962	0.002	Belgium	Bacteria	Bacteroidota	Bacteroidia	Bacteroidales	Marinilabiliaceae	JC017	JC017 sp004296775
de8dc863a216c100c21a2517ca053d26	Endophyte	0.842424	0.001	Belgium	Bacteria	Bacteroidota	Bacteroidia	Bacteroidales	Marinilabiliaceae	JC017	JC017 sp004296775
b7cf8781873ffdff59e43af0d876a31f	Endophyte	0.695608	0.001	Belgium	Bacteria	Bacteroidota	Bacteroidia	Bacteroidales	Marinilabiliaceae	JC017	JC017 sp004296775
9e5d95feaddc5371614de627a51b7e5a	Endophyte	0.915811	0.001	Belgium	Bacteria	Bacteroidota	Bacteroidia	Bacteroidales	Marinilabiliaceae	JC017	JC017 sp004296775
2a5a9e13cc6101ada0dbb53a2dabb427	Endophyte	0.672022	0.001	Belgium	Bacteria	Bacteroidota	Bacteroidia	Bacteroidales	Marinilabiliaceae	JC017	JC017 sp004296775
298d87ca42f00ed0817d756aee4df985	Endophyte	0.762001	0.001	Belgium	Bacteria	Bacteroidota	Bacteroidia	Bacteroidales	Marinilabiliaceae	JC017	JC017 sp004296775
c0c07a4ce233b2d78d126bf1ca862a23	Endophyte	0.508001	0.002	Belgium	Bacteria	Bacteroidota	Bacteroidia	Bacteroidales	Marinilabiliaceae	JC017	JC017 sp004296775
46f9a4854b83d1aac3bfd0467803ee2b	Endophyte	0.439941	0.007	Belgium	Bacteria	Bacteroidota	Bacteroidia	Bacteroidales	Marinilabiliaceae	JC017	JC017 sp004296775
4f27e31bd0f4f7140778c2f43db0e554	Endophyte	0.861357	0.001	Belgium	Bacteria	Bacteroidota	Bacteroidia	Bacteroidales	Marinilabiliaceae	JC017	JC017 sp004296775
fdfc37134c89df72ab026d42daafb03a	Endophyte	0.622171	0.001	Belgium	Bacteria	Bacteroidota	Bacteroidia	Bacteroidales	Marinilabiliaceae	JC017	JC017 sp004296775
1fdda5f7c0b0710e24f7ed175b7672b9	Endophyte	0.595683	0.001	Belgium	Bacteria	Bacteroidota	Bacteroidia	Bacteroidales	Marinilabiliaceae	JC017	JC017 sp004296775
4bd82bf4b4adc5afb141d50a98be3349	Endophyte	0.879883	0.001	Belgium	Bacteria	Bacteroidota	Bacteroidia	Bacteroidales	Marinilabiliaceae	JC017	JC017 sp004296775
c216a323bc6ea0f5007308b364679a30	Endophyte	0.672022	0.001	Belgium	Bacteria	Bacteroidota	Bacteroidia	Bacteroidales	Marinilabiliaceae	JC017	JC017 sp004296775
f289b4d9b87f5fca98667a5e038b8e04	Endophyte	0.359211	0.045	Belgium	Bacteria	Bacteroidota	Kapabacteria	OLB7	OLB7	OLB7	OLB7 sp001567195
ccedacc4b98be1555f9486db6365f8e9	Endophyte	0.359211	0.046	Belgium	Bacteria	Chlamydiota	Chlamydiia	Chlamydiales_778124	Parachlamydiaceae	NA	NA
c05c0de7650a34443b9239031a5b30cb	Endophyte	0.879883	0.001	Belgium	Bacteria	Chlamydiota	Chlamydiia	Chlamydiales_778124	Parachlamydiaceae	NA	NA
c384dac04ce5b32c3822d90873cba21b	Endophyte	0.359211	0.05	Belgium	Bacteria	Chlamydiota	Chlamydiia	Chlamydiales_778124	Parachlamydiaceae	Neochlamydia	NA
05563fb62e30cc7fff88f3e96c33190d	Endophyte	0.40161	0.034	Belgium	Bacteria	Bdellovibrionota_E	Bacteriovoracia	Bacteriovoracales	Peredibacteraceae	Peredibacter	Peredibacter starrii
03ae5d78c604109a1b251245a08e364e	Endophyte	0.73282	0.001	Belgium	Bacteria	Bdellovibrionota_E	Bacteriovoracia	Bacteriovoracales	Peredibacteraceae	Peredibacter	Peredibacter starrii
aedd7333e437bcd2634f8439608ee047	Endophyte	0.439941	0.01	Belgium	Bacteria	Bdellovibrionota_E	Bacteriovoracia	Bacteriovoracales	Peredibacteraceae	Peredibacter	Peredibacter starrii
4521e32ed656a71a0b559855c533a6d8	Endophyte	0.439941	0.012	Belgium	Bacteria	Bdellovibrionota_E	Bacteriovoracia	Bacteriovoracales	Peredibacteraceae	Peredibacter	Peredibacter starrii
8689fa692371662664e2347d6dbb674c	Endophyte	0.538816	0.001	Belgium	Bacteria	Bdellovibrionota_E	Bacteriovoracia	Bacteriovoracales	Peredibacteraceae	Peredibacter	Peredibacter starrii
286a144c4a0546153bb2e52af2f2a9b4	Endophyte	0.439941	0.009	Belgium	Bacteria	Bdellovibrionota_E	Bacteriovoracia	Bacteriovoracales	Peredibacteraceae	Peredibacter	Peredibacter starrii
a6fe72b48e93cad2fc31d7e53b1ecde8	Endophyte	0.40161	0.015	Belgium	Bacteria	Bdellovibrionota_E	Bacteriovoracia	Bacteriovoracales	Peredibacteraceae	Peredibacter	Peredibacter starrii
07546ea7a4b4ea98f277461cddfdf58d	Endophyte	0.40161	0.026	Belgium	Bacteria	Bdellovibrionota_E	Bacteriovoracia	Bacteriovoracales	Peredibacteraceae	Peredibacter	Peredibacter starrii
a76596cd8a211df6882316fa1cc5dddd	Endophyte	0.762001	0.001	Belgium	Bacteria	Bdellovibrionota_E	Bacteriovoracia	Bacteriovoracales	Peredibacteraceae	Peredibacter	Peredibacter starrii
9f2014dd8340d662bf2bf9fa42dacb38	Endophyte	0.40161	0.023	Belgium	Bacteria	Bdellovibrionota_E	Bacteriovoracia	Bacteriovoracales	Peredibacteraceae	Peredibacter	Peredibacter starrii
0f034bd84538634c4f69347ee7a778c1	Endophyte	0.695608	0.001	Belgium	Bacteria	Bdellovibrionota_E	Bacteriovoracia	Bacteriovoracales	Peredibacteraceae	Peredibacter	Peredibacter starrii
e75b10b314803393668474732fcc599a	Endophyte	0.439941	0.014	Belgium	Bacteria	Bdellovibrionota_E	Bacteriovoracia	Bacteriovoracales	Bacteriovoracaceae	Bacteriovorax	Bacteriovorax stolpii
e9e257504fc3f79b6fb6652b3d13345a	Endophyte	0.718421	0.001	Belgium	Bacteria	Bdellovibrionota_E	Bacteriovoracia	Bacteriovoracales	Bacteriovoracaceae	Bacteriovorax	Bacteriovorax stolpii
78669bb0c5428a6b6ca854b6192fb13f	Endophyte	0.622171	0.001	Belgium	Bacteria	Bdellovibrionota_E	Bacteriovoracia	Bacteriovoracales	Bacteriovoracaceae	Bacteriovorax	Bacteriovorax stolpii
3b8e30a0e078f12c1f8f29e2532daab4	Endophyte	0.762001	0.001	Belgium	Bacteria	Bdellovibrionota_E	Bacteriovoracia	Bacteriovoracales	Bacteriovoracaceae	Bacteriovorax	Bacteriovorax stolpii
06f156d540c4dfcd08d26ae69a25733b	Endophyte	0.40161	0.014	Belgium	Bacteria	Bdellovibrionota_E	Bacteriovoracia	Bacteriovoracales	Bacteriovoracaceae	Bacteriovorax	Bacteriovorax stolpii
38e99751c1e9b5064cf7d02bf38d285b	Endophyte	0.475191	0.007	Belgium	Bacteria	Cyanobacteria	Sericytochromatia	UBA7694	UBA7694	GCA-2770975	GCA-2770975 sp002783405
d01ef35fe94643a0485e65f9ba05469b	Endophyte	0.622171	0.001	Belgium	Bacteria	Cyanobacteria	Sericytochromatia	UBA7694	UBA7694	GCA-2770975	GCA-2770975 sp002783405
2b70af7b61689c4f76cc917486e325d6	Endophyte	0.40161	0.018	Belgium	Bacteria	Cyanobacteria	Sericytochromatia	UBA7694	UBA7694	GCA-2770975	GCA-2770975 sp002783405
4eb4695032b618d65864449d1f232a2d	Endophyte	0.523239	0.009	Belgium	Bacteria	Cyanobacteria	Sericytochromatia	UBA7694	UBA7694	GCA-2770975	GCA-2770975 sp002783405
a3a683463e07ed9dd1d7a421a464b242	Endophyte	0.40161	0.023	Belgium	Bacteria	Cyanobacteria	Sericytochromatia	UBA7694	UBA7694	GCA-2770975	GCA-2770975 sp002783405
1a9fe51e23327c050901a3399e6fbba1	Endophyte	0.61174	0.001	Belgium	Bacteria	Cyanobacteria	Vampirovibrionia	Obscuribacterales	Obscuribacteraceae	QKMZ01	QKMZ01 sp003242885
0300edfcbd748a31c697a84e5215940b	Endophyte	0.505028	0.006	Belgium	Bacteria	Proteobacteria	Gammaproteobacteria	Pseudomonadales_650612	Porticoccaceae	SZUA-272	NA
fd36ee1dddbc8accf4e10d9cf48ace78	Endophyte	0.595683	0.001	Belgium	Bacteria	Patescibacteria	Saccharimonadia	Saccharimonadales	UBA10212	21-14-0-10-47-8-A	21-14-0-10-47-8-A sp002793885
8a0f955eb7f19aae54dd931fd253869e	Endophyte	0.595683	0.001	Belgium	Bacteria	Patescibacteria	Saccharimonadia	Saccharimonadales	UBA4665	PMNU01	NA
99916b60c3dcf1814b6511f573d6f6a9	Endophyte	0.508001	0.005	Belgium	Bacteria	Patescibacteria	Saccharimonadia	Saccharimonadales	AWTP1-31	AWTP1-31	NA
97a06b7fc75141a723e3ea4160424876	Endophyte	0.508001	0.002	Belgium	Bacteria	Patescibacteria	Saccharimonadia	Saccharimonadales	UBA4665	NA	NA
15a933fc79a08b2106b3ebb7c222fd65	Endophyte	0.475191	0.006	Belgium	Bacteria	Patescibacteria	Saccharimonadia	Saccharimonadales	UBA4665	PMNU01	PMNU01 sp002952755
bc57af72a3dc72b93ebaf19d6d4fb093	Endophyte	0.647576	0.001	Belgium	Bacteria	Patescibacteria	Saccharimonadia	Saccharimonadales	UBA4665	PMNU01	PMNU01 sp002952755
6c1504d99821125cc2421b717905c537	Endophyte	0.782881	0.001	Belgium	Bacteria	Patescibacteria	Saccharimonadia	Saccharimonadales	OMJO01	OMJO01	NA
008ffe70fc167881f3ed35df2bd8e657	Endophyte	0.40161	0.018	Belgium	Bacteria	Patescibacteria	Saccharimonadia	Saccharimonadales	OMJO01	OMJO01	NA
c67dcd25aedc93042965b143bd612a8d	Endophyte	0.538816	0.003	Belgium	Bacteria	Patescibacteria	Saccharimonadia	Saccharimonadales	UBA4665	PMNU01	NA
b6cc23a1fb5510f1022b312d11a62fe5	Endophyte	0.898027	0.001	Belgium	Bacteria	Patescibacteria	Saccharimonadia	Saccharimonadales	UBA4665	NA	NA
07c5e80e47468b9f88dd44a0f3f2d12a	Endophyte	0.538816	0.002	Belgium	Bacteria	Patescibacteria	Saccharimonadia	Saccharimonadales	AMD01	NA	NA
f7df9e69837bfb3245af620f7bdc11d8	Endophyte	0.823055	0.001	Belgium	Bacteria	Patescibacteria	Saccharimonadia	Saccharimonadales	AMD01	NA	NA
ee630253425b3adc5a86237a89fc33b5	Endophyte	0.622171	0.001	Belgium	Bacteria	Patescibacteria	Saccharimonadia	Saccharimonadales	AMD01	NA	NA
5d4074c918c116ad691c5d622803d457	Endophyte	0.823055	0.001	Belgium	Bacteria	Patescibacteria	Saccharimonadia	Saccharimonadales	UBA1020	UBA1020	NA
afedfc0b36f29722cec79d88ff4365cb	Endophyte	0.40161	0.026	Belgium	Bacteria	Patescibacteria	Saccharimonadia	Saccharimonadales	UBA1547	2011-GWC2-44-17	NA
a316c66faa2e2b155c4ec7f1216fc436	Endophyte	0.475191	0.004	Belgium	Bacteria	Patescibacteria	Saccharimonadia	Saccharimonadales	UBA1547	2011-GWC2-44-17	NA
bca68bf067cca639f372a89d33c4694d	Endophyte	0.622171	0.001	Belgium	Bacteria	Patescibacteria	Saccharimonadia	Saccharimonadales	UBA1547	2011-GWC2-44-17	NA
8a7b94faf09669891b37dd00c18e497c	Endophyte	0.439941	0.009	Belgium	Bacteria	Patescibacteria	Saccharimonadia	Saccharimonadales	Saccharimonadaceae	SZUA-359	NA
6c8d56c57aaabda824b4704d9a8034eb	Endophyte	0.40161	0.022	Belgium	Bacteria	Patescibacteria	Saccharimonadia	Saccharimonadales	UBA1547	UBA6175	NA
85be9dc1376f897c4c9d5144601ddca9	Endophyte	0.538816	0.001	Belgium	Bacteria	Patescibacteria	Saccharimonadia	Saccharimonadales	UBA1547	UBA1547	NA
b17afa09dd2dca42a90e97b0751a4475	Endophyte	0.359211	0.049	Belgium	Bacteria	Patescibacteria	Saccharimonadia	Saccharimonadales	UBA1547	UBA1547	UBA1547 sp004322265
7ffb1a996083e03af7795851e90a0471	Endophyte	0.475191	0.007	Belgium	Bacteria	Patescibacteria	Saccharimonadia	Saccharimonadales	UBA1547	2011-GWC2-44-17	NA
c923871a9d169afa5913cad5ce7796ff	Endophyte	0.842424	0.001	Belgium	Bacteria	Proteobacteria	Gammaproteobacteria	Pseudomonadales_650611	Pseudomonadaceae	Pseudomonas_E_647464	NA
9c85e6d4f9de67458c3692ba3103eba0	Endophyte	0.647576	0.001	Belgium	Bacteria	Proteobacteria	Gammaproteobacteria	Pseudomonadales_650611	Pseudomonadaceae	NA	NA
6a1dd5406dfc082c42471368ad7b6846	Endophyte	0.439941	0.018	Belgium	Bacteria	Proteobacteria	Gammaproteobacteria	Pseudomonadales_650611	Pseudomonadaceae	NA	NA
1f6c6e3528eae14ca658ae3fcbce7f28	Endophyte	0.84696	0.001	Belgium	Bacteria	Proteobacteria	Gammaproteobacteria	Pseudomonadales_650611	Pseudomonadaceae	Pseudomonas_E_647464	NA
cfb6d122671917f2be00e2486c4b8292	Endophyte	0.915257	0.001	Belgium	Bacteria	Proteobacteria	Gammaproteobacteria	Pseudomonadales_650611	Pseudomonadaceae	Pseudomonas_E_647464	NA
3ec7e5757467313ae07557be47743b69	Endophyte	0.983498	0.001	Belgium	Bacteria	Proteobacteria	Gammaproteobacteria	Pseudomonadales_650611	Pseudomonadaceae	Pseudomonas_E_647464	NA
fb73a21466a6d0b37d815622450b81d4	Endophyte	0.672022	0.001	Belgium	Bacteria	Proteobacteria	Gammaproteobacteria	Pseudomonadales_650611	Pseudomonadaceae	Pseudomonas_E_647464	NA
a3cf340973b49917d66dd050e7868921	Endophyte	0.538816	0.002	Belgium	Bacteria	Proteobacteria	Gammaproteobacteria	Pseudomonadales_650611	Pseudomonadaceae	Pseudomonas_E_647464	NA
b8bff9622de2c53c2391678019adb8b9	Endophyte	0.907645	0.001	Belgium	Bacteria	Proteobacteria	Gammaproteobacteria	Pseudomonadales_650611	Pseudomonadaceae	Pseudomonas_E_647464	NA
b1a2779f13a9154e2405b05b70edfb7c	Endophyte	1	0.001	Belgium	Bacteria	Proteobacteria	Gammaproteobacteria	Pseudomonadales_650611	Pseudomonadaceae	Pseudomonas_E_647464	NA
4e004f06d6f08b30469c3e1fa2ad21ce	Endophyte	0.879883	0.001	Belgium	Bacteria	Proteobacteria	Gammaproteobacteria	Pseudomonadales_650611	Pseudomonadaceae	Pseudomonas_E_647464	NA
b53764ebf9c2d3e3f66a7877bc4208e9	Endophyte	0.933257	0.001	Belgium	Bacteria	Proteobacteria	Gammaproteobacteria	Pseudomonadales_650611	Pseudomonadaceae	Pseudomonas_E_647464	NA
8b6053743ecc946ffb87c918ebbb1c69	Endophyte	0.695608	0.001	Belgium	Bacteria	Proteobacteria	Gammaproteobacteria	Xanthomonadales_613062	Rhodanobacteraceae_613062	Dyella_A_612714	Dyella_A_612714 tabacisoli
224fba4839ba78a0a102dad3dbef1751	Endophyte	0.898027	0.001	Belgium	Bacteria	Proteobacteria	Gammaproteobacteria	Xanthomonadales_613062	Rhodanobacteraceae_613062	NA	NA
7d9192cafb6d05c99b80797ba3d6cece	Endophyte	0.47201	0.015	Belgium	Bacteria	Proteobacteria	Gammaproteobacteria	Xanthomonadales_613062	Rhodanobacteraceae_613062	NA	NA
63f28f5a81f9fdbc633610bd3f0eaade	Endophyte	0.475191	0.007	Belgium	Bacteria	Proteobacteria	Gammaproteobacteria	Xanthomonadales_613062	Rhodanobacteraceae_613062	Dyella_B	NA
193f232febbbb758795d2dba84dc1f46	Endophyte	0.359211	0.049	Belgium	Bacteria	Proteobacteria	Gammaproteobacteria	Xanthomonadales_613067	Rhodanobacteraceae_613067	Tahibacter	Tahibacter aquaticus
d0b224b2ed8fc2f943f40bdc67416484	Endophyte	0.538816	0.002	Belgium	Bacteria	Proteobacteria	Gammaproteobacteria	Xanthomonadales_613067	Rhodanobacteraceae_613067	Tahibacter	Tahibacter aquaticus
b9704ac3f0ac9613e8c9a322fe8f59a2	Endophyte	0.997012	0.001	Belgium	Bacteria	Proteobacteria	Gammaproteobacteria	Xanthomonadales_613067	Rhodanobacteraceae_613067	Tahibacter	Tahibacter caeni
917e46eb8e0c5d0db1f678a7e86cf52d	Endophyte	0.672022	0.001	Belgium	Bacteria	Proteobacteria	Gammaproteobacteria	Xanthomonadales_613067	Rhodanobacteraceae_613067	NA	NA
361ab9e7a23c9bf6e3b3ec9665f5a31c	Endophyte	0.622171	0.001	Belgium	Bacteria	Proteobacteria	Gammaproteobacteria	Xanthomonadales_613067	Rhodanobacteraceae_613067	Dokdonella_A	NA
8b8d115edefd0843f9ff436ef6eb9857	Endophyte	0.816086	0.001	Belgium	Bacteria	Proteobacteria	Gammaproteobacteria	Xanthomonadales_613067	Rhodanobacteraceae_613067	Dokdonella_A	Dokdonella_A soli
fedb9b5692429b93d9e821fe4936e254	Endophyte	0.737436	0.001	Belgium	Bacteria	Proteobacteria	Gammaproteobacteria	Xanthomonadales_613067	Rhodanobacteraceae_613067	Dokdonella_A	Dokdonella_A soli
f6d85806a7510e274cee621c8e89be5b	Endophyte	0.622171	0.001	Belgium	Bacteria	Proteobacteria	Gammaproteobacteria	Xanthomonadales_613067	Rhodanobacteraceae_613067	Dokdonella_A	Dokdonella_A fugitiva
bdf9b60df933fe61ac533edd0ec26500	Endophyte	0.915811	0.001	Belgium	Bacteria	Proteobacteria	Gammaproteobacteria	Xanthomonadales_616024	Ahniellaceae	Ahniella	NA
f91e4f0740c1c8cc54b471a2352089e7	Endophyte	0.799254	0.001	Belgium	Bacteria	Proteobacteria	Gammaproteobacteria	Xanthomonadales_616024	Ahniellaceae	Ahniella	NA
29406dfd8124096eb4fc12fb518303d1	Endophyte	0.842424	0.001	Belgium	Bacteria	Proteobacteria	Gammaproteobacteria	Xanthomonadales_616024	Ahniellaceae	Ahniella	NA
96d1ca5ac77e85ad071c32999161e06a	Endophyte	0.842424	0.001	Belgium	Bacteria	Proteobacteria	Gammaproteobacteria	Xanthomonadales_616024	Ahniellaceae	Ahniella	NA
85c4cb046fe0b94e99cd02fbaf2fff43	Endophyte	0.593294	0.001	Belgium	Bacteria	Proteobacteria	Gammaproteobacteria	Xanthomonadales_616024	Ahniellaceae	Ahniella	NA
340b7b2611e289dc7f6fb993a4efd9e8	Endophyte	0.439941	0.011	Belgium	Bacteria	Proteobacteria	Alphaproteobacteria	Caulobacterales	Caulobacteraceae	Brevundimonas	NA
346c27d2fcf034dbf808b1da1a10d311	Endophyte	0.640628	0.001	Belgium	Bacteria	Proteobacteria	Alphaproteobacteria	Caulobacterales	Caulobacteraceae	Brevundimonas	Brevundimonas variabilis
28dbfd365ac2854f0b8be674c21144bf	Endophyte	0.508001	0.002	Belgium	Bacteria	Proteobacteria	Alphaproteobacteria	Caulobacterales	Caulobacteraceae	Brevundimonas	NA
8baa4724bfb08d2bf00536ba950d1646	Endophyte	0.622171	0.001	Belgium	Bacteria	Proteobacteria	Alphaproteobacteria	Caulobacterales	Caulobacteraceae	Brevundimonas	Brevundimonas subvibrioides
6f77135cd4f9e2c4f30653e467b72db4	Endophyte	0.945133	0.001	Belgium	Bacteria	Proteobacteria	Alphaproteobacteria	Caulobacterales	Caulobacteraceae	Brevundimonas	NA
15d07d777fc637de401cefa6572458bf	Endophyte	0.359211	0.046	Belgium	Bacteria	Proteobacteria	Gammaproteobacteria	UBA9339	UBA9339	UBA9339	UBA9339 sp001801345
9d7b8cc9043a90d000e5675e2ca76b80	Endophyte	0.538816	0.002	Belgium	Bacteria	Proteobacteria	Gammaproteobacteria	UBA9339	UBA9339	UBA9339	UBA9339 sp001801345
914858834f806bb4b2cb523937cc78a0	Endophyte	0.782881	0.001	Belgium	Bacteria	Proteobacteria	Gammaproteobacteria	UBA9339	UBA9339	UBA9339	UBA9339 sp001801345
83040145eedd3572bb12fc2df6632fad	Endophyte	0.508001	0.001	Belgium	Bacteria	Proteobacteria	Gammaproteobacteria	UBA9339	UBA9339	UBA9339	UBA9339 sp001801345
4c47b2771697e08e6d5080aae730e9ad	Endophyte	0.573233	0.025	Belgium	Bacteria	Proteobacteria	Gammaproteobacteria	Xanthomonadales_616009	Xanthomonadaceae_616009	Arenimonas_613591	Arenimonas oryziterrae
3ab960ac6bc2e4604137b5f536ba8e4c	Endophyte	0.475191	0.004	Belgium	Bacteria	Proteobacteria	Gammaproteobacteria	Xanthomonadales_616009	Xanthomonadaceae_616009	Arenimonas_613591	NA
d7dbf77c435d4938f045ff3d2f4fce2f	Endophyte	0.931671	0.001	Belgium	Bacteria	Proteobacteria	Gammaproteobacteria	Xanthomonadales_616009	Xanthomonadaceae_616009	Arenimonas_613591	Arenimonas oryziterrae
72eb8ce18eafcf0a5fa5b315f3547e60	Endophyte	0.879883	0.001	Belgium	Bacteria	Proteobacteria	Gammaproteobacteria	Xanthomonadales_616009	Xanthomonadaceae_616009	Arenimonas_613591	Arenimonas subflava
3961a3c9069742934fca68e5fde2652f	Endophyte	0.894018	0.001	Belgium	Bacteria	Proteobacteria	Gammaproteobacteria	Xanthomonadales_616009	Xanthomonadaceae_616009	Arenimonas_613591	Arenimonas subflava
6d6ad6fe95c6226d7418dc5e5a207068	Endophyte	0.567962	0.001	Belgium	Bacteria	Proteobacteria	Gammaproteobacteria	Xanthomonadales_616009	Xanthomonadaceae_616009	Arenimonas_613591	Arenimonas subflava
45817ccbd36b0f644bc386ad7793800f	Endophyte	0.842424	0.001	Belgium	Bacteria	Proteobacteria	Gammaproteobacteria	Xanthomonadales_616009	Xanthomonadaceae_616009	Arenimonas_613591	Arenimonas oryziterrae
3fd536643f0c437b0662440b472e30f6	Endophyte	0.475191	0.006	Belgium	Bacteria	Proteobacteria	Gammaproteobacteria	Xanthomonadales_616009	Xanthomonadaceae_616009	Arenimonas_613591	NA
5d1379ec6af30c8b5d6c06715f75adf6	Endophyte	0.475191	0.01	Belgium	Bacteria	Proteobacteria	Gammaproteobacteria	Xanthomonadales_613067	Rhodanobacteraceae_613067	NA	NA
6d4c3725d4383baa352b52f89bb2565f	Endophyte	0.475191	0.005	Belgium	Bacteria	Proteobacteria	Gammaproteobacteria	Xanthomonadales_613067	Rhodanobacteraceae_613067	NA	NA
d7181de3eb7abcde7caaa287c9cb3b7c	Endophyte	0.642319	0.001	Belgium	Bacteria	Proteobacteria	Gammaproteobacteria	Xanthomonadales_616009	Xanthomonadaceae_616009	Stenotrophomonas_A_615274	Stenotrophomonas_A_615274 rhizophila
49a57f6092615194c805e9a53b69a764	Endophyte	0.40161	0.02	Belgium	Bacteria	Proteobacteria	Gammaproteobacteria	Xanthomonadales_616009	Xanthomonadaceae_616009	Stenotrophomonas_A_615274	Stenotrophomonas_A_615274 chelatiphaga
6bfdee4a488a13f1e2cef1bbd228ed44	Endophyte	0.475191	0.002	Belgium	Bacteria	Proteobacteria	Gammaproteobacteria	Xanthomonadales_616009	Xanthomonadaceae_616009	Xanthomonas_A_614442	NA
bfa079daf87406d977439c1ad39035e9	Endophyte	0.992459	0.001	Belgium	Bacteria	Proteobacteria	Gammaproteobacteria	Xanthomonadales_616009	Xanthomonadaceae_616009	Pseudoxanthomonas_A_615337	NA
25e06973fcedf90de0cfb38143feb4e4	Endophyte	0.439941	0.009	Belgium	Bacteria	Proteobacteria	Gammaproteobacteria	Xanthomonadales_616009	Xanthomonadaceae_616009	Pseudoxanthomonas_A_615337	NA
43dc087d1e7032dc7e959a05a8acada5	Endophyte	0.439941	0.011	Belgium	Bacteria	Proteobacteria	Gammaproteobacteria	Xanthomonadales_616009	Xanthomonadaceae_616009	Pseudoxanthomonas_A_615337	Pseudoxanthomonas_A_615337 gei
a829ca171820dfee90c5e0fae3ffb62c	Endophyte	0.983739	0.001	Belgium	Bacteria	Proteobacteria	Gammaproteobacteria	Xanthomonadales_616009	Xanthomonadaceae_616009	Pseudoxanthomonas_A_615337	Pseudoxanthomonas_A_615337 yeongjuensis
dcb7ef1b5c0a4689e527d9e344a0621b	Endophyte	0.662721	0.004	Belgium	Bacteria	Proteobacteria	Gammaproteobacteria	Xanthomonadales_616009	Xanthomonadaceae_616009	Lysobacter_A_615995	NA
02c867bc4e6c07fb3c74a54d2f6d9c77	Endophyte	0.857772	0.001	Belgium	Bacteria	Proteobacteria	Gammaproteobacteria	Xanthomonadales_616009	Xanthomonadaceae_616009	Arenimonas_613591	NA
2685cfa836f1c6a530ea7c64edb1118f	Endophyte	0.359211	0.042	Belgium	Bacteria	Proteobacteria	Gammaproteobacteria	Xanthomonadales_616009	Xanthomonadaceae_616009	Arenimonas_613591	Arenimonas metalli
06208bbebaa88f42cc5305dda3285f89	Endophyte	0.40161	0.028	Belgium	Bacteria	Proteobacteria	Gammaproteobacteria	Xanthomonadales_616009	Xanthomonadaceae_616009	Lysobacter_A_615995	NA
605203393bf08540e930850de7ccc85c	Endophyte	0.75218	0.001	Belgium	Bacteria	Proteobacteria	Gammaproteobacteria	Xanthomonadales_616009	Xanthomonadaceae_616009	Lysobacter_A_615995	NA
1fedf9d3aa6ea2cb56b9e3b2ff29664f	Endophyte	0.857011	0.001	Belgium	Bacteria	Proteobacteria	Gammaproteobacteria	Xanthomonadales_616009	Xanthomonadaceae_616009	Lysobacter_A_615995	NA
683fea0d85c9accc1902e794d34ec08e	Endophyte	0.600071	0.004	Belgium	Bacteria	Proteobacteria	Gammaproteobacteria	Xanthomonadales_616009	Xanthomonadaceae_616009	Lysobacter_A_615715	Lysobacter_A dokdonensis
f3f4c58f399d2e2006529d0886efc2e7	Endophyte	0.359211	0.042	Belgium	Bacteria	Proteobacteria	Gammaproteobacteria	Burkholderiales_597439	Usitatibacteraceae	Usitatibacter	NA
5b35a881cdfd44883bed5a49525e03bd	Endophyte	0.795314	0.001	Belgium	Bacteria	Proteobacteria	Gammaproteobacteria	Burkholderiales_597439	Usitatibacteraceae	UKL13-2	UKL13-2 sp001602455
3a8e7622b5e47698241608ec6776c7ea	Endophyte	1	0.001	Belgium	Bacteria	Proteobacteria	Gammaproteobacteria	Burkholderiales_597439	Usitatibacteraceae	UKL13-2	UKL13-2 sp001602455
bed913f2aec1c8ae9293a1c80f77c291	Endophyte	0.695608	0.001	Belgium	Bacteria	Proteobacteria	Gammaproteobacteria	Burkholderiales_597439	Usitatibacteraceae	UKL13-2	UKL13-2 sp001602455
6dd6cfc2b88e5a1667c50a5d9b67c0c6	Endophyte	0.992577	0.001	Belgium	Bacteria	Proteobacteria	Gammaproteobacteria	Steroidobacterales	Steroidobacteraceae	NA	NA
84017957bdd10be4845d44caeca3fb65	Endophyte	0.538816	0.003	Belgium	Bacteria	Proteobacteria	Gammaproteobacteria	Steroidobacterales	Steroidobacteraceae	NA	NA
54eaa78475310bac297c71f6bccbf064	Endophyte	0.975915	0.001	Belgium	Bacteria	Proteobacteria	Gammaproteobacteria	Steroidobacterales	Steroidobacteraceae	NA	NA
21f691eab5f2a8b18b4414306235518a	Endophyte	0.940208	0.001	Belgium	Bacteria	Proteobacteria	Gammaproteobacteria	Steroidobacterales	Steroidobacteraceae	NA	NA
e18a2679907b96152a2753f45c588131	Endophyte	0.983423	0.001	Belgium	Bacteria	Proteobacteria	Gammaproteobacteria	Steroidobacterales	Steroidobacteraceae	NA	NA
4a2c7b3ff2e1e33e037752abece2b4c6	Endophyte	0.475191	0.004	Belgium	Bacteria	Proteobacteria	Gammaproteobacteria	Steroidobacterales	Steroidobacteraceae	NA	NA
3e0a1540fa0c8bab4030575be2de5a24	Endophyte	0.787704	0.001	Belgium	Bacteria	Proteobacteria	Gammaproteobacteria	Steroidobacterales	Steroidobacteraceae	NA	NA
d348b5dac8873e0098a750a89d26effc	Endophyte	0.40161	0.028	Belgium	Bacteria	Proteobacteria	Gammaproteobacteria	Steroidobacterales	Steroidobacteraceae	NA	NA
d3d9ed1a27c233e63ea11520b8722e4d	Endophyte	0.823055	0.001	Belgium	Bacteria	Proteobacteria	Gammaproteobacteria	Steroidobacterales	Steroidobacteraceae	NA	NA
c62ca5daf1303906609eca846a3ea958	Endophyte	0.79585	0.001	Belgium	Bacteria	Proteobacteria	Gammaproteobacteria	Steroidobacterales	Steroidobacteraceae	NA	NA
9c946b848ca902b4bc448aa27b309b8d	Endophyte	0.538834	0.004	Belgium	Bacteria	Proteobacteria	Gammaproteobacteria	Steroidobacterales	Steroidobacteraceae	NA	NA
8c64017c492083dc571cb981e49c8429	Endophyte	0.40161	0.017	Belgium	Bacteria	Proteobacteria	Gammaproteobacteria	Steroidobacterales	Steroidobacteraceae	NA	NA
5ebe9b7867f1e47e5f200cd2ea09a0d4	Endophyte	0.475191	0.006	Belgium	Bacteria	Proteobacteria	Gammaproteobacteria	Steroidobacterales	Steroidobacteraceae	NA	NA
4b54d5e972de206acf0d204b38f6cfe0	Endophyte	0.560739	0.002	Belgium	Bacteria	Proteobacteria	Gammaproteobacteria	Steroidobacterales	Steroidobacteraceae	NA	NA
2eb61611c0e9f2eb420121579a8c4faa	Endophyte	0.519705	0.004	Belgium	Bacteria	Proteobacteria	Gammaproteobacteria	Steroidobacterales	Steroidobacteraceae	NA	NA
910f582338bf182c259c687b4b1e0dac	Endophyte	0.40161	0.024	Belgium	Bacteria	Proteobacteria	Gammaproteobacteria	Steroidobacterales	Steroidobacteraceae	NA	NA
c820243052b2f65d498a309b8bfa4b43	Endophyte	0.411045	0.028	Belgium	Bacteria	Proteobacteria	Gammaproteobacteria	Steroidobacterales	Steroidobacteraceae	NA	NA
49ca22de13fca2a92990ab6dfeb3365b	Endophyte	0.439941	0.008	Belgium	Bacteria	Proteobacteria	Gammaproteobacteria	Steroidobacterales	Steroidobacteraceae	NA	NA
75a66e88748b230e09ec450c71dce453	Endophyte	0.842424	0.001	Belgium	Bacteria	Proteobacteria	Gammaproteobacteria	Steroidobacterales	Steroidobacteraceae	NA	NA
951117a2855be330ffd2a40f811b6968	Endophyte	0.982434	0.001	Belgium	Bacteria	Proteobacteria	Gammaproteobacteria	Steroidobacterales	Steroidobacteraceae	NA	NA
94184e7470e5f3c0db98e85f2d58e7fb	Endophyte	0.567962	0.001	Belgium	Bacteria	Proteobacteria	Gammaproteobacteria	Steroidobacterales	Steroidobacteraceae	NA	NA
5c400d8566ccf8c94c82460153c4059b	Endophyte	0.475191	0.004	Belgium	Bacteria	Proteobacteria	Gammaproteobacteria	Steroidobacterales	Steroidobacteraceae	NA	NA
ac184824b3cdabd949467620e0c9599c	Endophyte	0.725413	0.001	Belgium	Bacteria	Proteobacteria	Gammaproteobacteria	Steroidobacterales	Steroidobacteraceae	NA	NA
2fc0eb79955bee59c9f303efc68b68a7	Endophyte	0.933257	0.001	Belgium	Bacteria	Proteobacteria	Gammaproteobacteria	Burkholderiales_592522	Burkholderiaceae_A_592522	Calidifontimicrobium	NA
87a0be67af41ab2b3edb26471681cf0e	Endophyte	0.647576	0.001	Belgium	Bacteria	Proteobacteria	Gammaproteobacteria	Xanthomonadales_613067	Rhodanobacteraceae_613067	Tahibacter	NA
504a51d28a491accbcf86e73e944799f	Endophyte	0.439941	0.008	Belgium	Bacteria	Proteobacteria	Gammaproteobacteria	Nevskiales	Nevskiaceae	Stenotrophobium	Stenotrophobium rhamnosiphilum
f86b31ae74bb359095d886eeeb8a4969	Endophyte	0.40161	0.019	Belgium	Bacteria	Proteobacteria	Gammaproteobacteria	Nevskiales	Nevskiaceae	Stenotrophobium	Stenotrophobium rhamnosiphilum
9cbe7fa9f4554759da8e2471db22c059	Endophyte	0.40161	0.029	Belgium	Bacteria	Proteobacteria	Gammaproteobacteria	Xanthomonadales_613067	Rhodanobacteraceae_613067	Tahibacter	NA
3f2afcdcef94f15d5c10d7d8230fe292	Endophyte	0.567962	0.002	Belgium	Bacteria	Proteobacteria	Gammaproteobacteria	Xanthomonadales_613067	Rhodanobacteraceae_613067	Tahibacter	NA
f757502aabb4f8ebe25f530dc4a64ff3	Endophyte	0.664608	0.001	Belgium	Bacteria	Proteobacteria	Gammaproteobacteria	Burkholderiales_597433	SG8-39	SCGC-AG-212-J23	SCGC-AG-212-J23 sp005881595
d71c9ead1eb1adadceb7b58fe541004e	Endophyte	0.647576	0.001	Belgium	Bacteria	Proteobacteria	Gammaproteobacteria	Burkholderiales_597433	SG8-39	SCGC-AG-212-J23	SCGC-AG-212-J23 sp005881595
06dcb8aef2c23250db2627d98afe55b1	Endophyte	0.735995	0.001	Belgium	Bacteria	Proteobacteria	Gammaproteobacteria	Burkholderiales_597439	Usitatibacteraceae	NA	NA
cb9c6730cd9b72a69f74e072411b2224	Endophyte	0.567962	0.001	Belgium	Bacteria	Proteobacteria	Gammaproteobacteria	Burkholderiales_597439	Usitatibacteraceae	NA	NA
24d8a27ee011a960976a8a3b54b5c17b	Endophyte	0.40161	0.034	Belgium	Bacteria	Proteobacteria	Gammaproteobacteria	Burkholderiales_597432	Rhodocyclaceae	Uliginosibacterium_596815	Uliginosibacterium paludis
6702db2c3fb7bb6e12e09fe310bbb967	Endophyte	0.935516	0.001	Belgium	Bacteria	Proteobacteria	Gammaproteobacteria	Burkholderiales_592522	Burkholderiaceae_A_592522	Variovorax	NA
a0686f8ef6a6db98cf2f82321b949ed9	Endophyte	0.595683	0.001	Belgium	Bacteria	Proteobacteria	Gammaproteobacteria	Burkholderiales_592522	Burkholderiaceae_A_592522	Variovorax	NA
5c7859e7aca7f8c93caaf856732a3e0a	Endophyte	0.99964	0.001	Belgium	Bacteria	Proteobacteria	Gammaproteobacteria	Burkholderiales_592522	Burkholderiaceae_A_592522	Polaromonas	NA
ccdd7ef7f7306b69d9e252efdf813a7f	Endophyte	1	0.001	Belgium	Bacteria	Proteobacteria	Gammaproteobacteria	Burkholderiales_592522	Burkholderiaceae_A_592522	Polaromonas	NA
eb3f158eede94bfa571e5f52a2f822fe	Endophyte	0.998525	0.001	Belgium	Bacteria	Proteobacteria	Gammaproteobacteria	Burkholderiales_592522	Burkholderiaceae_A_592522	Polaromonas	Polaromonas ginsengisoli
321dd9af4e776b5c976885a853a43f5b	Endophyte	0.40161	0.023	Belgium	Bacteria	Proteobacteria	Gammaproteobacteria	Burkholderiales_592522	Burkholderiaceae_A_592522	Polaromonas	NA
0c5f8cc4236e89a4824cab1d07769f23	Endophyte	0.791074	0.001	Belgium	Bacteria	Proteobacteria	Gammaproteobacteria	Burkholderiales_592522	Burkholderiaceae_A_592522	Ramlibacter_582307	NA
1b1a8dcbc2304893a6d5f6561c6f77a8	Endophyte	0.647576	0.001	Belgium	Bacteria	Proteobacteria	Gammaproteobacteria	Burkholderiales_592522	Burkholderiaceae_A_592522	NA	NA
1dadb7b9b464c1168463a3e1edce06cb	Endophyte	0.718421	0.001	Belgium	Bacteria	Proteobacteria	Gammaproteobacteria	Burkholderiales_592522	Burkholderiaceae_A_592522	NA	NA
6ea0b38f6b3af11d05f00b1353b7d1b7	Endophyte	0.933257	0.001	Belgium	Bacteria	Proteobacteria	Gammaproteobacteria	Burkholderiales_592522	Burkholderiaceae_A_592522	NA	NA
e77a9801897fb05bf6df0c916bc8d7fb	Endophyte	0.508001	0.006	Belgium	Bacteria	Proteobacteria	Gammaproteobacteria	Burkholderiales_592522	Burkholderiaceae_A_592522	Rhodoferax_A_585629	NA
6cb82837b82106f806441440eda04fcc	Endophyte	0.956294	0.001	Belgium	Bacteria	Proteobacteria	Gammaproteobacteria	Burkholderiales_592522	Burkholderiaceae_A_592522	Rhodoferax_A_585629	NA
79ecb96a1324527d56df5d877b166bb0	Endophyte	1	0.001	Belgium	Bacteria	Proteobacteria	Gammaproteobacteria	Burkholderiales_592522	Burkholderiaceae_A_592522	NA	NA
42e0db2166fe20a8271e76689344c620	Endophyte	0.915811	0.001	Belgium	Bacteria	Proteobacteria	Gammaproteobacteria	Burkholderiales_592522	Burkholderiaceae_A_592522	Rhodoferax_A_585629	NA
3475157bdccdafbc26cc3d4a79e051d7	Endophyte	0.842424	0.001	Belgium	Bacteria	Proteobacteria	Gammaproteobacteria	Burkholderiales_592522	Burkholderiaceae_A_592522	NA	NA
2022a310ea08d9cd138c6b06c2f42a13	Endophyte	0.475191	0.009	Belgium	Bacteria	Proteobacteria	Gammaproteobacteria	Burkholderiales_592522	Burkholderiaceae_A_592522	Pseudorhodoferax	NA
de57d92e05240f27cf5031230204a744	Endophyte	0.983739	0.001	Belgium	Bacteria	Proteobacteria	Gammaproteobacteria	Burkholderiales_592522	Burkholderiaceae_A_592522	Pseudorhodoferax	Pseudorhodoferax sp001422405
91930094373481a05240f279179d85a3	Endophyte	0.567962	0.001	Belgium	Bacteria	Proteobacteria	Gammaproteobacteria	Burkholderiales_592522	Burkholderiaceae_A_592522	NA	NA
5237b47df3d572e41f6b220c8e84f146	Endophyte	0.475191	0.002	Belgium	Bacteria	Proteobacteria	Gammaproteobacteria	Burkholderiales_592522	Burkholderiaceae_A_592522	Hylemonella_582308	Hylemonella gracilis
f720223ddf065b4345f3bdc607b94933	Endophyte	0.823055	0.001	Belgium	Bacteria	Proteobacteria	Gammaproteobacteria	Burkholderiales_592522	Burkholderiaceae_A_592522	Variovorax	Variovorax paradoxus_C_587666
7c8ab574f4b53b2ef5cf89fa94da4688	Endophyte	0.993269	0.001	Belgium	Bacteria	Proteobacteria	Gammaproteobacteria	Burkholderiales_592522	Burkholderiaceae_A_592522	Variovorax	Variovorax paradoxus_C_587666
d8af52e82214249c0223d15b96082509	Endophyte	0.439941	0.01	Belgium	Bacteria	Proteobacteria	Gammaproteobacteria	Burkholderiales_592522	Burkholderiaceae_A_592522	NA	NA
02a82b8e0496023c4e4c7257a2d128c7	Endophyte	0.950382	0.001	Belgium	Bacteria	Proteobacteria	Gammaproteobacteria	Burkholderiales_592522	Burkholderiaceae_A_592522	Calidifontimicrobium	NA
09df8e66e491754dd7a5a4162ae2e073	Endophyte	0.439941	0.017	Belgium	Bacteria	Proteobacteria	Gammaproteobacteria	Burkholderiales_592522	Burkholderiaceae_A_592522	Calidifontimicrobium	NA
383f613165f3f4a27700064b8ed90178	Endophyte	0.475191	0.006	Belgium	Bacteria	Proteobacteria	Gammaproteobacteria	Burkholderiales_592522	Burkholderiaceae_A_592522	Calidifontimicrobium	NA
c3b5362a8a8b122d96e807143d84acae	Endophyte	0.718421	0.001	Belgium	Bacteria	Proteobacteria	Gammaproteobacteria	Burkholderiales_592522	Burkholderiaceae_A_592522	NA	NA
338ef55ea922dee461b40ce5367a3468	Endophyte	0.439941	0.012	Belgium	Bacteria	Proteobacteria	Gammaproteobacteria	Burkholderiales_592522	Burkholderiaceae_A_592522	NA	NA
1c1c4773caafda2dfe0b17ad9dd4cb0f	Endophyte	1	0.001	Belgium	Bacteria	Proteobacteria	Gammaproteobacteria	Burkholderiales_592522	Burkholderiaceae_A_592522	NA	NA
f5a9830b02afb600bd9f1b1d25fd38a9	Endophyte	0.567962	0.002	Belgium	Bacteria	Proteobacteria	Gammaproteobacteria	Burkholderiales_592522	Burkholderiaceae_A_592522	NA	NA
29fffe2a5961761db87458b2ce686d30	Endophyte	0.842424	0.001	Belgium	Bacteria	Proteobacteria	Gammaproteobacteria	Burkholderiales_592522	Burkholderiaceae_A_592522	NA	NA
4da10a4bef3266f29e404e5481a0f93b	Endophyte	0.439941	0.009	Belgium	Bacteria	Proteobacteria	Gammaproteobacteria	Burkholderiales_592522	Burkholderiaceae_A_592522	Ramlibacter_582307	NA
caa97d11e762c2864b950e2363edd5bc	Endophyte	0.681264	0.001	Belgium	Bacteria	Proteobacteria	Gammaproteobacteria	Burkholderiales_592522	Burkholderiaceae_A_592522	NA	NA
380d16863e883dd8756a74c0e9e7761f	Endophyte	0.861357	0.001	Belgium	Bacteria	Proteobacteria	Gammaproteobacteria	Burkholderiales_592522	Burkholderiaceae_A_592522	Rhodoferax_A_585629	NA
f4aa84d9b337748aa0c134e9b65fa9f6	Endophyte	0.508001	0.002	Belgium	Bacteria	Proteobacteria	Gammaproteobacteria	Burkholderiales_592522	Burkholderiaceae_A_592522	Rhodoferax_A_585629	NA
60967748b1a876dbb0b4de6387a631e5	Endophyte	0.972772	0.001	Belgium	Bacteria	Proteobacteria	Gammaproteobacteria	Burkholderiales_592522	Burkholderiaceae_A_592522	NA	NA
d43c4ab238c579f857e21398f42f873a	Endophyte	0.647576	0.002	Belgium	Bacteria	Proteobacteria	Gammaproteobacteria	Burkholderiales_592522	Burkholderiaceae_A_592522	NA	NA
0a38fcea5e7e37b352a50de63200c9da	Endophyte	0.842424	0.001	Belgium	Bacteria	Proteobacteria	Gammaproteobacteria	Burkholderiales_592522	Burkholderiaceae_A_592522	Hydrogenophaga_590395	NA
d8e29411dacc1c025ba87e85ef5c1e90	Endophyte	0.946975	0.001	Belgium	Bacteria	Proteobacteria	Gammaproteobacteria	Burkholderiales_592522	Burkholderiaceae_A_592522	NA	NA
fedccc75a8d8757e4e790857d0b8cf87	Endophyte	0.861357	0.001	Belgium	Bacteria	Proteobacteria	Gammaproteobacteria	Burkholderiales_592522	Burkholderiaceae_A_592522	NA	NA
7ccf0494486ac46cccc6196efb2b49c1	Endophyte	0.538816	0.001	Belgium	Bacteria	Proteobacteria	Gammaproteobacteria	Burkholderiales_592522	Burkholderiaceae_A_592522	NA	NA
08ad7eaa35ce0984a75259f149ef259d	Endophyte	0.998627	0.001	Belgium	Bacteria	Proteobacteria	Gammaproteobacteria	Burkholderiales_592522	Burkholderiaceae_A_592522	Rhizobacter_590950	NA
3e5d053559cc1580ea2f767c809a7680	Endophyte	0.999099	0.001	Belgium	Bacteria	Proteobacteria	Gammaproteobacteria	Burkholderiales_592522	Burkholderiaceae_A_592522	NA	NA
6498f9d789e199f62c2ad564d4291401	Endophyte	0.595683	0.001	Belgium	Bacteria	Proteobacteria	Gammaproteobacteria	Burkholderiales_592522	Burkholderiaceae_A_592522	NA	NA
c580ea51e7e14946c229a21c3ff7d61a	Endophyte	0.898027	0.001	Belgium	Bacteria	Proteobacteria	Gammaproteobacteria	Burkholderiales_592522	Burkholderiaceae_A_592522	NA	NA
33b6410ce46a4c563b3255dce780f0e3	Endophyte	0.917575	0.001	Belgium	Bacteria	Proteobacteria	Gammaproteobacteria	Burkholderiales_592522	Burkholderiaceae_A_592522	NA	NA
1cdfa24dc40114a009a30639ca616330	Endophyte	0.87097	0.001	Belgium	Bacteria	Proteobacteria	Gammaproteobacteria	Burkholderiales_592522	Burkholderiaceae_A_592522	NA	NA
afb0f9fe34be941b3bae20e9c2b44c30	Endophyte	0.879883	0.001	Belgium	Bacteria	Proteobacteria	Gammaproteobacteria	Burkholderiales_592522	Burkholderiaceae_A_592522	NA	NA
c1cde2d9882d75e09eecbb780e1ecffb	Endophyte	0.746375	0.001	Belgium	Bacteria	Proteobacteria	Gammaproteobacteria	Burkholderiales_592522	Burkholderiaceae_A_592522	NA	NA
5777c6c527256c31a4083ef19ef702f1	Endophyte	0.695608	0.001	Belgium	Bacteria	Proteobacteria	Gammaproteobacteria	Burkholderiales_592522	Burkholderiaceae_A_592522	Rubrivivax	NA
b229e495aee41098644685436bb1b441	Endophyte	0.879883	0.001	Belgium	Bacteria	Proteobacteria	Gammaproteobacteria	Burkholderiales_592522	Burkholderiaceae_A_592522	Aquabacterium_A	NA
0584302dc6c81966833647d804e042d8	Endophyte	0.825192	0.001	Belgium	Bacteria	Proteobacteria	Gammaproteobacteria	Burkholderiales_592522	Burkholderiaceae_A_592522	Aquabacterium_A	NA
091de5a1884bf5ad3c52ec1999859f6e	Endophyte	0.40161	0.027	Belgium	Bacteria	Proteobacteria	Gammaproteobacteria	Burkholderiales_592524	Burkholderiaceae_A_580492	Glomeribacter	NA
e8c21d3098e0729e5214ea0dea82461d	Endophyte	0.622171	0.001	Belgium	Bacteria	Proteobacteria	Gammaproteobacteria	Burkholderiales_592524	Burkholderiaceae_A_580492	Glomeribacter	Glomeribacter gigasporarum_B
e4cae870c90ebb93fb5d1963230f69d1	Endophyte	0.567962	0.001	Belgium	Bacteria	Proteobacteria	Gammaproteobacteria	Burkholderiales_592524	Burkholderiaceae_A_580492	NA	NA
3b74c23e3201118312176d8e11f50bc0	Endophyte	0.40161	0.022	Belgium	Bacteria	Proteobacteria	Gammaproteobacteria	Burkholderiales_592524	Burkholderiaceae_A_580492	NA	NA
b4b0691d9a938dc908a785e3e447aaf7	Endophyte	0.40161	0.035	Belgium	Bacteria	Proteobacteria	Gammaproteobacteria	Burkholderiales_592524	Burkholderiaceae_A_580492	Glomeribacter	NA
1ba5f417a9379cf4966ca8331b78b292	Endophyte	0.475191	0.007	Belgium	Bacteria	Proteobacteria	Gammaproteobacteria	Burkholderiales_592524	Burkholderiaceae_A_580492	Glomeribacter	Glomeribacter gigasporarum_B
efbbfd1a84879c2f145954f810436206	Endophyte	0.538816	0.001	Belgium	Bacteria	Proteobacteria	Gammaproteobacteria	Burkholderiales_592524	Burkholderiaceae_A_580492	Glomeribacter	Glomeribacter gigasporarum_B
2f31b1e86f051871e0856440ba43f340	Endophyte	0.508001	0.003	Belgium	Bacteria	Proteobacteria	Gammaproteobacteria	Burkholderiales_592524	Burkholderiaceae_A_580492	Glomeribacter	NA
3d1293ba76bb7ca38876f6c20c59f248	Endophyte	0.666973	0.001	Belgium	Bacteria	Proteobacteria	Gammaproteobacteria	Burkholderiales_592524	Burkholderiaceae_A_580492	Glomeribacter	NA
37d59b18b0232f782664de820a7a650a	Endophyte	0.475191	0.003	Belgium	Bacteria	Proteobacteria	Gammaproteobacteria	Burkholderiales_592524	Burkholderiaceae_A_580492	Glomeribacter	Glomeribacter gigasporarum_B
022ee77f187e4b5b22a72aea364c6de1	Endophyte	0.475191	0.008	Belgium	Bacteria	Proteobacteria	Gammaproteobacteria	Burkholderiales_592524	Burkholderiaceae_A_580492	Glomeribacter	NA
6424b515572ba4888d5df4d898783859	Endophyte	0.40161	0.026	Belgium	Bacteria	Proteobacteria	Gammaproteobacteria	Burkholderiales_592524	Burkholderiaceae_A_580492	Burkholderia	NA
aa72476ec8f5f7e64f7c062a374fec5f	Endophyte	0.672022	0.001	Belgium	Bacteria	Proteobacteria	Gammaproteobacteria	Burkholderiales_592524	Burkholderiaceae_A_574870	Undibacterium_570144	NA
d3fb212f4534e9984c54137de62d06ce	Endophyte	0.40161	0.022	Belgium	Bacteria	Proteobacteria	Gammaproteobacteria	Burkholderiales_592524	Burkholderiaceae_A_574934	Herbaspirillum	NA
a64cffa2915c9c617626ebc4f01b0395	Endophyte	0.861357	0.001	Belgium	Bacteria	Proteobacteria	Gammaproteobacteria	Burkholderiales_592524	Burkholderiaceae_A_574934	Herbaspirillum	Herbaspirillum autotrophicum
0194269a79a489202b374ead19cbfddc	Endophyte	0.538816	0.001	Belgium	Bacteria	Proteobacteria	Gammaproteobacteria	Burkholderiales_592524	Burkholderiaceae_A_574934	Herminiimonas_567435	Herminiimonas fonticola
9de16163af3e792f86d9e9b80c945495	Endophyte	0.567962	0.001	Belgium	Bacteria	Proteobacteria	Gammaproteobacteria	Burkholderiales_592524	Burkholderiaceae_A_574934	NA	NA
bbcd46ffae7d50084e7e4872d96f4635	Endophyte	0.40161	0.028	Belgium	Bacteria	Proteobacteria	Gammaproteobacteria	Burkholderiales_592524	Burkholderiaceae_A_580492	Ralstonia	NA
0b55f8ffc4d59bfd2fb590a46f7777f7	Endophyte	0.695608	0.001	Belgium	Bacteria	Proteobacteria	Gammaproteobacteria	Burkholderiales_592524	Burkholderiaceae_A_580492	Ralstonia	Ralstonia pickettii_B
527865693291cc3989d0748f35d5e78e	Endophyte	0.40161	0.023	Belgium	Bacteria	Proteobacteria	Gammaproteobacteria	Burkholderiales_592524	Burkholderiaceae_A_574934	NA	NA
63c2e457b5358d4e28d1b3e66b5dda17	Endophyte	0.983739	0.001	Belgium	Bacteria	Proteobacteria	Gammaproteobacteria	Burkholderiales_592524	Burkholderiaceae_A_574758	Pseudoduganella	NA
9283a94714539708143afa030cd5a154	Endophyte	1	0.001	Belgium	Bacteria	Proteobacteria	Gammaproteobacteria	Burkholderiales_592524	Burkholderiaceae_A_574758	NA	NA
a4dabf1df1f35c26ef3abca123813d16	Endophyte	0.894575	0.001	Belgium	Bacteria	Proteobacteria	Gammaproteobacteria	Burkholderiales_592524	Burkholderiaceae_A_574758	NA	NA
3d28362bfd064ec4f0696b5707457806	Endophyte	0.439941	0.009	Belgium	Bacteria	Proteobacteria	Gammaproteobacteria	Burkholderiales_592524	Burkholderiaceae_A_574758	NA	NA
c787da1a6d4f3c2eab887f26f4b8d16c	Endophyte	1	0.001	Belgium	Bacteria	Proteobacteria	Gammaproteobacteria	Burkholderiales_592524	Burkholderiaceae_A_574758	Janthinobacterium_571526	NA
a0a5c971e7cb2f9f44f6e567c88077e7	Endophyte	0.475191	0.007	Belgium	Bacteria	Proteobacteria	Gammaproteobacteria	Burkholderiales_592524	Burkholderiaceae_A_574758	Massilia	NA
4a08787e04942aec98fe9ec6d4a25fdd	Endophyte	0.695608	0.001	Belgium	Bacteria	Proteobacteria	Gammaproteobacteria	Burkholderiales_592524	Burkholderiaceae_A_574758	Massilia	NA
fa520fb355490bb8a8fbf42c8373aab5	Endophyte	0.879883	0.001	Belgium	Bacteria	Proteobacteria	Gammaproteobacteria	Burkholderiales_592524	Burkholderiaceae_A_574758	NA	NA
522da9aa7e7874aefa2bc71a2b8932a5	Endophyte	0.439941	0.008	Belgium	Bacteria	Proteobacteria	Gammaproteobacteria	Burkholderiales_592524	Burkholderiaceae_A_574758	NA	NA
672880bae3f73732780448099a22a17c	Endophyte	0.950382	0.001	Belgium	Bacteria	Proteobacteria	Gammaproteobacteria	Burkholderiales_592524	Burkholderiaceae_A_574758	Massilia	NA
cb077292faa41ead93d2e71e6e478778	Endophyte	0.559094	0.005	Belgium	Bacteria	Proteobacteria	Gammaproteobacteria	Burkholderiales_592524	Burkholderiaceae_A_574758	NA	NA
186ab23cf65cc5abbb6f3edd835e12c9	Endophyte	1	0.001	Belgium	Bacteria	Proteobacteria	Gammaproteobacteria	Burkholderiales_592524	Burkholderiaceae_A_574758	NA	NA
69d9d199b8f97f1ba091cda0c3179474	Endophyte	0.606641	0.002	Belgium	Bacteria	Proteobacteria	Gammaproteobacteria	Burkholderiales_592524	Burkholderiaceae_A_574758	Pseudoduganella	NA
389f1dda8bec826ace08d6b2a90ed0ad	Endophyte	0.87253	0.001	Belgium	Bacteria	Proteobacteria	Gammaproteobacteria	Burkholderiales_592524	Burkholderiaceae_A_574758	NA	NA
6751d7b2fb327607c42436b5ecb3ddd2	Endophyte	0.654108	0.001	Belgium	Bacteria	Proteobacteria	Gammaproteobacteria	Burkholderiales_592524	Burkholderiaceae_A_574908	Paucimonas	NA
1664a1bcd925aa250290e9942cde7c18	Endophyte	0.472906	0.02	Belgium	Bacteria	Proteobacteria	Gammaproteobacteria	Burkholderiales_592524	Burkholderiaceae_A_574908	Paucimonas	NA
32f2c6de658f266f6db8c5ff0ebae884	Endophyte	0.475191	0.008	Belgium	Bacteria	Proteobacteria	Gammaproteobacteria	Burkholderiales_595422	Burkholderiaceae_A_595422	Advenella	NA
75a3cec3b022ee088a567fd0379a5bd2	Endophyte	0.40161	0.021	Belgium	Bacteria	Proteobacteria	Gammaproteobacteria	Burkholderiales_597441	Thiobacillaceae	Thiobacillus	NA
ecb4d91cad41fd08644d1e170b8a0f6a	Endophyte	0.359211	0.041	Belgium	Bacteria	Proteobacteria	Gammaproteobacteria	Burkholderiales_597441	Chitinimonadaceae	Chitinimonas	NA
7f71b8aa5924f97844293952c6ac0946	Endophyte	0.359211	0.048	Belgium	Bacteria	Proteobacteria	Gammaproteobacteria	Burkholderiales_597441	SG8-41	UBA5216	UBA5216 sp902825845
d589ec999c36fd7b3eb8f14fff5d6e49	Endophyte	0.439941	0.009	Belgium	Bacteria	Proteobacteria	Gammaproteobacteria	Burkholderiales_597441	SG8-41	UBA5216	UBA5216 sp902825845
7ef7b55a59aa6bcc0e9e41b2667d3e00	Endophyte	0.439941	0.007	Belgium	Bacteria	Proteobacteria	Gammaproteobacteria	Burkholderiales_597441	SG8-41	UBA5216	UBA5216 sp902825845
4903d5ecd64bd02b3ffc751af62b6c6b	Endophyte	0.475191	0.007	Belgium	Bacteria	Proteobacteria	Gammaproteobacteria	Burkholderiales_597441	SG8-41	UBA5216	UBA5216 sp902825845
f727e3c7c097ebe62c3e308b9462c30d	Endophyte	0.879883	0.001	Belgium	Bacteria	Proteobacteria	Gammaproteobacteria	Burkholderiales_597441	Methylophilaceae	NA	NA
cc4c8600c009341451568c7830be23f6	Endophyte	0.40161	0.021	Belgium	Bacteria	Proteobacteria	Gammaproteobacteria	Burkholderiales_597441	Methylophilaceae	Methylovorus	Methylovorus glucosotrophus
ae932c1213605493a65a9cec0d4dabb6	Endophyte	0.359211	0.044	Belgium	Bacteria	Proteobacteria	Gammaproteobacteria	Burkholderiales_592572	Burkholderiaceae_A_592572	Formosimonas	NA
9fbdba357b1a5b4f95bfe8458adef87e	Endophyte	0.40161	0.02	Belgium	Bacteria	Proteobacteria	Gammaproteobacteria	Burkholderiales_597441	Neisseriaceae_563222	NA	NA
68b866855387233f41fcb51a67d228ae	Endophyte	0.359211	0.049	Belgium	Bacteria	Proteobacteria	Gammaproteobacteria	Burkholderiales_597441	Methylophilaceae	Novimethylophilus	Novimethylophilus kurashikiensis
558058c1b330ff2fa3fd72690ae910b2	Endophyte	0.695608	0.001	Belgium	Bacteria	Proteobacteria	Gammaproteobacteria	Burkholderiales_597441	Methylophilaceae	Methylophilus	NA
36093083d61837f50d59b5cf5f1ae594	Endophyte	0.98582	0.001	Belgium	Bacteria	Proteobacteria	Gammaproteobacteria	Burkholderiales_597441	Methylophilaceae	Methylotenera_A_557105	NA
1a61eb0b965927c83e81b185a5cf3a0e	Endophyte	0.857375	0.001	Belgium	Bacteria	Proteobacteria	Gammaproteobacteria	Burkholderiales_597441	Methylophilaceae	Methylotenera_A_557637	NA
04e8ea9ab2cb32f50352097a3c9b580e	Endophyte	0.791135	0.001	Belgium	Bacteria	Proteobacteria	Gammaproteobacteria	Burkholderiales_597441	Methylophilaceae	NA	NA
c291bd54fef713bb5eb1ac0ac9e7d4cd	Endophyte	0.475191	0.004	Belgium	Bacteria	Proteobacteria	Gammaproteobacteria	Burkholderiales_597441	Methylophilaceae	NA	NA
cd520c1a96174772b803a7e61bfffa75	Endophyte	0.439941	0.008	Belgium	Bacteria	Proteobacteria	Gammaproteobacteria	Burkholderiales_597441	Methylophilaceae	NA	NA
8b0708791fd7402eb9be7c1daf2c9860	Endophyte	0.983739	0.001	Belgium	Bacteria	Proteobacteria	Gammaproteobacteria	Xanthomonadales_616024	Ahniellaceae	Ahniella	NA
ceed56ad778398067d0fdfcd501169a5	Endophyte	0.40161	0.026	Belgium	Bacteria	Proteobacteria	Gammaproteobacteria	Xanthomonadales_616024	Ahniellaceae	Ahniella	NA
83f6ac69662cd8b2136aa7a11d345467	Endophyte	0.40161	0.017	Belgium	Bacteria	Proteobacteria	Gammaproteobacteria	Xanthomonadales_616024	Ahniellaceae	Ahniella	NA
d77057dd9feace8b563ed963858fa2de	Endophyte	0.359211	0.05	Belgium	Bacteria	Proteobacteria	Gammaproteobacteria	Berkiellales	Berkiellaceae	Berkiella_A	NA
b71d653227940686975c13a19e42206e	Endophyte	0.595683	0.001	Belgium	Bacteria	Proteobacteria	Gammaproteobacteria	Berkiellales	Berkiellaceae	Berkiella_A	NA
b2798fa4f8d27c66fa204687c6c2367d	Endophyte	0.567962	0.001	Belgium	Bacteria	Proteobacteria	Gammaproteobacteria	Berkiellales	Berkiellaceae	Berkiella_A	NA
3f3e99c0b883ecc19e1c5589d0978fd3	Endophyte	0.508001	0.002	Belgium	Bacteria	Proteobacteria	Gammaproteobacteria	Berkiellales	Berkiellaceae	Berkiella_A	NA
83d81cb94bf1dc7b594f2f30bc83dbd1	Endophyte	0.359211	0.043	Belgium	Bacteria	Proteobacteria	Gammaproteobacteria	Berkiellales	Berkiellaceae	Berkiella_A	NA
7c4bdca598421bbe3bda3070c7fdf75c	Endophyte	0.439941	0.014	Belgium	Bacteria	Proteobacteria	Gammaproteobacteria	Berkiellales	Berkiellaceae	Berkiella_A	NA
6528298d2b19f52647d577b2e4ee001c	Endophyte	0.508001	0.001	Belgium	Bacteria	Proteobacteria	Gammaproteobacteria	Diplorickettsiales	Diplorickettsiaceae	NA	NA
03ef15655981448d9f29b5586dcece0a	Endophyte	0.466551	0.018	Belgium	Bacteria	Proteobacteria	Gammaproteobacteria	Diplorickettsiales	Diplorickettsiaceae	NA	NA
1bfec664f2e94f2b925f082f49612a05	Endophyte	0.439941	0.008	Belgium	Bacteria	Proteobacteria	Gammaproteobacteria	Diplorickettsiales	Diplorickettsiaceae	NA	NA
6c378ecec0b064388dc5918a765001b8	Endophyte	0.439941	0.012	Belgium	Bacteria	Proteobacteria	Gammaproteobacteria	Diplorickettsiales	Diplorickettsiaceae	NA	NA
0bfa4d5e6ba96029e9691f826e7c9e59	Endophyte	0.595683	0.001	Belgium	Bacteria	Proteobacteria	Gammaproteobacteria	Diplorickettsiales	Diplorickettsiaceae	NA	NA
cc62a7d270444614959fe5d119135be4	Endophyte	0.595683	0.002	Belgium	Bacteria	Proteobacteria	Gammaproteobacteria	Diplorickettsiales	Diplorickettsiaceae	NA	NA
277df4e7280e20d5f918d2084c9223c2	Endophyte	0.718421	0.001	Belgium	Bacteria	Proteobacteria	Gammaproteobacteria	Diplorickettsiales	Diplorickettsiaceae	NA	NA
bf4dfd39982d612e971c1c8ec3beb7dc	Endophyte	0.359211	0.048	Belgium	Bacteria	Proteobacteria	Gammaproteobacteria	Diplorickettsiales	Diplorickettsiaceae	NA	NA
ca153b3799137b2623df3c4c069a6fad	Endophyte	0.439941	0.007	Belgium	Bacteria	Proteobacteria	Gammaproteobacteria	Diplorickettsiales	Diplorickettsiaceae	NA	NA
424156a556eeb5c6ef6d0cbcb18118d6	Endophyte	0.439941	0.009	Belgium	Bacteria	Proteobacteria	Gammaproteobacteria	Diplorickettsiales	Diplorickettsiaceae	NA	NA
11c7e674d431bd6d14fb59faac0705c9	Endophyte	0.672022	0.001	Belgium	Bacteria	Proteobacteria	Gammaproteobacteria	Diplorickettsiales	Diplorickettsiaceae	NA	NA
266edf15d9661fabd2c0641ce6ae9608	Endophyte	0.595683	0.001	Belgium	Bacteria	Proteobacteria	Gammaproteobacteria	Diplorickettsiales	Diplorickettsiaceae	NA	NA
b9f1d8bf2428e9151fa394f2632b664c	Endophyte	0.439941	0.011	Belgium	Bacteria	Proteobacteria	Gammaproteobacteria	Diplorickettsiales	Diplorickettsiaceae	NA	NA
00480d7ee12a69900f528069adcce864	Endophyte	0.823055	0.001	Belgium	Bacteria	Proteobacteria	Gammaproteobacteria	Diplorickettsiales	Diplorickettsiaceae	NA	NA
4b47113eecfe8c92f0b0d71d232930dd	Endophyte	0.439941	0.009	Belgium	Bacteria	Proteobacteria	Gammaproteobacteria	Diplorickettsiales	Diplorickettsiaceae	NA	NA
03c6d0d0e2f35ce515d16e5b6d0f7efe	Endophyte	0.622171	0.001	Belgium	Bacteria	Proteobacteria	Gammaproteobacteria	Diplorickettsiales	Diplorickettsiaceae	NA	NA
46ae001be49d3a08bc153144877b0390	Endophyte	0.40161	0.025	Belgium	Bacteria	Proteobacteria	Gammaproteobacteria	Diplorickettsiales	Diplorickettsiaceae	NA	NA
2b7dde6d51b5a8be09be32d7e639c41e	Endophyte	0.40161	0.026	Belgium	Bacteria	Proteobacteria	Gammaproteobacteria	Diplorickettsiales	Diplorickettsiaceae	NA	NA
9ab5558f7d8347f426c82968ea519acd	Endophyte	0.803219	0.001	Belgium	Bacteria	Proteobacteria	Gammaproteobacteria	Diplorickettsiales	Diplorickettsiaceae	NA	NA
15ac1de95ee84a1c44bdcd4753cae84a	Endophyte	0.647576	0.001	Belgium	Bacteria	Proteobacteria	Gammaproteobacteria	Diplorickettsiales	Diplorickettsiaceae	NA	NA
e863fd695e182b27785d2b9df42099f9	Endophyte	0.595683	0.001	Belgium	Bacteria	Proteobacteria	Gammaproteobacteria	DSM-16500	DSM-16500	SCGC-AG-212-F23	SCGC-AG-212-F23 sp001644445
4cfe2b9c6e94e364b10e6d487a05bdd4	Endophyte	0.508001	0.005	Belgium	Bacteria	Proteobacteria	Gammaproteobacteria	DSM-16500	DSM-16500	SCGC-AG-212-F23	SCGC-AG-212-F23 sp001644445
cfd0cb16d5d3073294012e336a337a6b	Endophyte	0.508001	0.002	Belgium	Bacteria	Proteobacteria	Gammaproteobacteria	DSM-16500	DSM-16500	SCGC-AG-212-F23	SCGC-AG-212-F23 sp001644445
231b89b5d553d3bedd108a95cc04770c	Endophyte	0.359211	0.049	Belgium	Bacteria	Proteobacteria	Gammaproteobacteria	DSM-16500	DSM-16500	SCGC-AG-212-F23	SCGC-AG-212-F23 sp001644445
964f1dcb75543365fa91403b136ab20e	Endophyte	0.538816	0.003	Belgium	Bacteria	Proteobacteria	Gammaproteobacteria	DSM-16500	DSM-16500	SCGC-AG-212-F23	SCGC-AG-212-F23 sp001644445
297187b032c9a1fc5dc3f2392fe97035	Endophyte	0.475191	0.007	Belgium	Bacteria	Proteobacteria	Gammaproteobacteria	DSM-16500	DSM-16500	UBA4722	UBA4722 sp002404295
c0f74404d5103a0bcc893b7878549b64	Endophyte	0.439941	0.014	Belgium	Bacteria	Proteobacteria	Gammaproteobacteria	DSM-16500	DSM-16500	UBA4722	UBA4722 sp002404295
7cb09f0c618b335d1f3f3b1e0280cb18	Endophyte	0.439941	0.011	Belgium	Bacteria	Proteobacteria	Gammaproteobacteria	DSM-16500	DSM-16500	UBA4722	UBA4722 sp002404295
94241d5d0fc707711bad287589d836da	Endophyte	0.475191	0.004	Belgium	Bacteria	Proteobacteria	Gammaproteobacteria	DSM-16500	DSM-16500	UBA4722	UBA4722 sp002404295
110f546cb7ec92966af99a841a88c2b8	Endophyte	0.439941	0.013	Belgium	Bacteria	Proteobacteria	Gammaproteobacteria	Legionellales_A	Legionellaceae_A	Legionella_B_627867	Legionella_B_627867 geestiana
47e496356c6a279ed3b4573e32df0ccd	Endophyte	0.359211	0.046	Belgium	Bacteria	Proteobacteria	Gammaproteobacteria	Legionellales_A	Legionellaceae_A	NA	NA
ea6dff6cbd5ff1db683281d3beb3e344	Endophyte	0.359211	0.049	Belgium	Bacteria	Proteobacteria	Gammaproteobacteria	Legionellales_A	Legionellaceae_A	Legionella_D	Legionella_D drancourtii
0e12e3455ee480e0e9cf7a267a62aa07	Endophyte	0.691852	0.001	Belgium	Bacteria	Proteobacteria	Gammaproteobacteria	Legionellales_A	Legionellaceae_A	NA	NA
7e61cec4e429f8394e47b0f4bc389594	Endophyte	0.508001	0.004	Belgium	Bacteria	Proteobacteria	Gammaproteobacteria	Legionellales_A	Legionellaceae_A	NA	NA
b72a71dee9b3079ebf40aa267a4cab7e	Endophyte	0.439941	0.009	Belgium	Bacteria	Proteobacteria	Gammaproteobacteria	UBA12402	UBA12402	1-14-0-20-46-22	1-14-0-20-46-22 sp002796245
5f2dee298e1b043fae0c409e9fdd95f0	Endophyte	0.987005	0.001	Belgium	Bacteria	Chloroflexota	Anaerolineae	Aggregatilineales	A4b	NA	NA
eed3c79dd729d97fc5ded3b3f1cbff8f	Endophyte	0.758172	0.001	Belgium	Bacteria	Myxococcota_A_437813	Polyangia_437813	Haliangiales_437813	Haliangiaceae_437813	NA	NA
0c3fb807de4ef986f83f68c68066dcc1	Endophyte	0.779728	0.001	Belgium	Bacteria	Myxococcota_A_437813	Polyangia_437813	Haliangiales_437813	Haliangiaceae_437813	NA	NA
e82aabba995933573d0f79b60a7ad9c5	Endophyte	0.595683	0.001	Belgium	Bacteria	Myxococcota_A_437813	Polyangia_437813	Haliangiales_437813	Haliangiaceae_437813	NA	NA
a1dca0aa314b06f01f14e3c1c0038eee	Endophyte	0.913079	0.001	Belgium	Bacteria	Myxococcota_A_437813	Polyangia_437813	Haliangiales_437813	Haliangiaceae_437813	NA	NA
36acd102ce753fbe5f7254655fd7d349	Endophyte	0.586714	0.002	Belgium	Bacteria	Myxococcota_A_437813	Polyangia_437813	Haliangiales_437813	Haliangiaceae_437813	NA	NA
8b512ac52f1bd80329796636f38b7c57	Endophyte	0.647576	0.001	Belgium	Bacteria	Myxococcota_A_473307	Polyangia_463783	Haliangiales_463188	Haliangiaceae_463188	Haliangium_463188	Haliangium ochraceum
a9f883ae7c7b7b80a2de1831abc62ede	Endophyte	0.439941	0.005	Belgium	Bacteria	Myxococcota_A_473307	Polyangia_463783	Haliangiales_463188	Haliangiaceae_463188	Haliangium_463188	Haliangium ochraceum
dee14e226cd57b7e3e0a48980cac200e	Endophyte	0.475191	0.004	Belgium	Bacteria	Myxococcota_A_473307	Polyangia_463783	Haliangiales_463188	Haliangiaceae_463188	Haliangium_463188	Haliangium ochraceum
ff2b81b0f7d7d4bd28e2a38b690607c3	Endophyte	0.40161	0.035	Belgium	Bacteria	Myxococcota_A_473307	Polyangia_463783	Haliangiales_463188	Haliangiaceae_463188	Haliangium_463188	Haliangium ochraceum
28c6f62bdf1f811305ee72f7071ba91e	Endophyte	0.641713	0.001	Belgium	Bacteria	Myxococcota_A_473307	Polyangia_463783	Haliangiales_463188	Haliangiaceae_463188	Haliangium_463188	Haliangium ochraceum
811f2d6a6f065654222b405836dab3a2	Endophyte	0.780953	0.001	Belgium	Bacteria	Myxococcota_A_473307	Polyangia_463783	Haliangiales_463188	Haliangiaceae_463188	Haliangium_463188	Haliangium ochraceum
6f69cd6f13ee289bf6a368afbdbec40c	Endophyte	0.439941	0.012	Belgium	Bacteria	Myxococcota_A_473307	Polyangia_463783	Haliangiales_463188	Haliangiaceae_463188	Haliangium_463188	Haliangium ochraceum
5f6973e9f73f9f225804aaff7348f580	Endophyte	0.672022	0.001	Belgium	Bacteria	Myxococcota_A_473307	Polyangia_463783	Haliangiales_463188	Haliangiaceae_463188	Haliangium_463188	Haliangium ochraceum
47ae0b253d03e3e05eb130696d6af55d	Endophyte	0.823055	0.001	Belgium	Bacteria	Myxococcota_A_473307	Polyangia_463783	Haliangiales_463188	Haliangiaceae_463188	Haliangium_463188	Haliangium ochraceum
4b9954705cfcc393bca721e6278fa3cd	Endophyte	0.915811	0.001	Belgium	Bacteria	Myxococcota_A_473307	Polyangia_463783	Haliangiales_463188	Haliangiaceae_463188	Haliangium_463188	Haliangium ochraceum
34caa7c4d59c63b171c7d1daccc02a21	Endophyte	0.950382	0.001	Belgium	Bacteria	Myxococcota_A_473307	Polyangia_463783	Haliangiales_463188	Haliangiaceae_463188	Haliangium_463188	Haliangium ochraceum
de4efe053c3ee9d2ba6831916533bb94	Endophyte	0.40161	0.029	Belgium	Bacteria	Chloroflexota	Anaerolineae	Caldilineales	Caldilineaceae	Bin5	NA
7dce0929e0a9ebc11ff230c76af35741	Endophyte	0.695608	0.001	Belgium	Bacteria	Myxococcota_A_473307	Polyangia_463783	Haliangiales_463188	Haliangiaceae_463188	Haliangium_463188	Haliangium ochraceum
8566914d576cd7e2eed92d72285c6521	Endophyte	0.508001	0.001	Belgium	Bacteria	Myxococcota_A_473307	Polyangia_463783	Haliangiales_463188	Haliangiaceae_463188	Haliangium_463188	Haliangium ochraceum
3bf2d52b0e902879f8da5b5afa0aee46	Endophyte	0.782881	0.001	Belgium	Bacteria	Myxococcota_A_437813	Polyangia_437813	Haliangiales_437813	Haliangiaceae_437813	NA	NA
e08828898bd823d7f3899ea16263190b	Endophyte	0.40161	0.025	Belgium	Bacteria	Myxococcota_A_473307	Polyangia_463783	Haliangiales_463188	Haliangiaceae_463188	Haliangium_463188	Haliangium ochraceum
9764b9ef44eecf63e89581c7b9a0aedf	Endophyte	0.999631	0.001	Belgium	Bacteria	Myxococcota_A_473307	Polyangia_463783	Haliangiales_463188	Haliangiaceae_463188	Haliangium_463188	Haliangium ochraceum
6d253cca0688d94eee582d278fb2183e	Endophyte	0.897833	0.001	Belgium	Bacteria	Myxococcota_A_473307	Polyangia_463783	Haliangiales_463188	Haliangiaceae_463188	Haliangium_463188	Haliangium ochraceum
50ac7ad9e6d3ba550e5ded3769eda2be	Endophyte	0.740532	0.001	Belgium	Bacteria	Myxococcota_A_473307	Polyangia_463783	Haliangiales_463188	Haliangiaceae_463188	Haliangium_463188	Haliangium ochraceum
b067d187187c55b6d7483ad12fb541cd	Endophyte	0.551816	0.005	Belgium	Bacteria	Myxococcota_A_473307	Polyangia_463783	Haliangiales_463188	Haliangiaceae_463188	Haliangium_463188	Haliangium ochraceum
4fe8165025cc4f68b60414c35683c798	Endophyte	0.475191	0.007	Belgium	Bacteria	Myxococcota_A_473307	Polyangia_463783	Haliangiales_463188	Haliangiaceae_463188	Haliangium_463188	Haliangium ochraceum
9e8e8f14544b1292b4ada8c2a9342f97	Endophyte	0.933257	0.001	Belgium	Bacteria	Myxococcota_A_473307	Polyangia_463783	Haliangiales_463188	Haliangiaceae_463188	Haliangium_463188	Haliangium ochraceum
9c85c31b13795570cf530844375ea86b	Endophyte	0.622171	0.001	Belgium	Bacteria	Myxococcota_A_473307	Polyangia_463783	Haliangiales_463188	Haliangiaceae_463188	Haliangium_463188	Haliangium ochraceum
e8ed44495d29dcab744ba10a4b416eed	Endophyte	0.567962	0.001	Belgium	Bacteria	Myxococcota_A_473307	Polyangia_463783	Haliangiales_463188	Haliangiaceae_463188	Haliangium_463188	Haliangium ochraceum
b17c68a92283ef4fe89f689483fd31c2	Endophyte	0.359211	0.047	Belgium	Bacteria	Myxococcota_A_473307	Polyangia_463783	Haliangiales_463188	Haliangiaceae_463188	Haliangium_463188	Haliangium ochraceum
b38b77a775a7592d8afd83578f2bf4dd	Endophyte	0.439941	0.014	Belgium	Bacteria	Myxococcota_A_473307	Polyangia_463783	Haliangiales_463188	Haliangiaceae_463188	Haliangium_463188	Haliangium ochraceum
bf54b72d3c7a80be12f85fdbc63b6fba	Endophyte	0.68368	0.001	Belgium	Bacteria	Myxococcota_A_473307	Polyangia_463783	Haliangiales_463188	Haliangiaceae_463188	Haliangium_463188	Haliangium ochraceum
635239b0cddfcb4f6d0b91496a4e6117	Endophyte	0.861357	0.001	Belgium	Bacteria	Myxococcota_A_473307	Polyangia_463783	Haliangiales_463188	Haliangiaceae_463188	Haliangium_463188	Haliangium ochraceum
fef55a367605cf9ff98a3cbbb3246550	Endophyte	0.475191	0.005	Belgium	Bacteria	Myxococcota_A_473307	Polyangia_463783	Haliangiales_463188	Haliangiaceae_463188	Haliangium_463188	Haliangium ochraceum
b6a84b8162b3233afbd3817f2e2c870a	Endophyte	0.983739	0.001	Belgium	Bacteria	Myxococcota_A_473307	Polyangia_463783	Haliangiales_463188	Haliangiaceae_463188	Haliangium_463188	Haliangium ochraceum
e3fedd26cff57c65cd887f14008f4f46	Endophyte	0.40161	0.025	Belgium	Bacteria	Myxococcota_A_473307	Polyangia_463783	Haliangiales_463188	Haliangiaceae_463188	Haliangium_463188	Haliangium ochraceum
3526055e128c39eb8d3ed6593091c363	Endophyte	0.622171	0.001	Belgium	Bacteria	Myxococcota_A_473307	Polyangia_463783	Haliangiales_463188	Haliangiaceae_463188	Haliangium_463188	Haliangium ochraceum
0c15578eb35c12a67568fb54e370201c	Endophyte	0.590827	0.038	Belgium	Bacteria	Myxococcota_A_473307	Polyangia_463783	Haliangiales_463188	Haliangiaceae_463188	Haliangium_463188	Haliangium ochraceum
8d70b934dedd4ccdc0a19bf8de67ef5f	Endophyte	0.954299	0.001	Belgium	Bacteria	Myxococcota_A_473307	Polyangia_463783	Haliangiales_463188	Haliangiaceae_463188	Haliangium_463188	Haliangium ochraceum
2183523a2bd8b62592a2a73de47f1f68	Endophyte	0.622171	0.001	Belgium	Bacteria	Myxococcota_A_473307	Polyangia_463783	Haliangiales_463188	Haliangiaceae_463188	Haliangium_463188	Haliangium ochraceum
2b39971cee52a8c70bcbaa89f679c2d4	Endophyte	0.775337	0.001	Belgium	Bacteria	Myxococcota_A_473307	Polyangia_463783	Haliangiales_463188	Haliangiaceae_463188	Haliangium_463188	Haliangium ochraceum
43cddd2ea5841132f179d35b5e6fce32	Endophyte	1	0.001	Belgium	Bacteria	Myxococcota_A_473307	Polyangia_463783	Haliangiales_463188	Haliangiaceae_463188	Haliangium_463188	Haliangium ochraceum
5989e058d569c043b458776013cc975b	Endophyte	0.981815	0.001	Belgium	Bacteria	Myxococcota_A_473307	Polyangia_463783	Haliangiales_463188	Haliangiaceae_463188	Haliangium_463188	Haliangium ochraceum
dc3b8a315d19e3868f553459ccbe3298	Endophyte	0.439941	0.009	Belgium	Bacteria	Myxococcota_A_473307	Polyangia_463783	Haliangiales_463188	Haliangiaceae_463188	Haliangium_463188	Haliangium ochraceum
b2d782fdbc0e7e6f581a7f39ee02acf4	Endophyte	0.567962	0.001	Belgium	Bacteria	Proteobacteria	Gammaproteobacteria	Acidiferrobacterales	Sulfurifustaceae	Sulfuricaulis	NA
eecf98eb7be31d9c1c5cb3418f50cd75	Endophyte	0.508001	0.002	Belgium	Bacteria	Proteobacteria	Gammaproteobacteria	Pseudomonadales_650612	Cellvibrionaceae	Cellvibrio	Cellvibrio zantedeschiae
dbecb288b224633cae0502383ac6c1a5	Endophyte	0.475191	0.004	Belgium	Bacteria	Proteobacteria	Gammaproteobacteria	Pseudomonadales_650612	Cellvibrionaceae	Cellvibrio	Cellvibrio zantedeschiae
a933e0b4fc60a4a9f6b96013c87e808c	Endophyte	0.359211	0.049	Belgium	Bacteria	Proteobacteria	Gammaproteobacteria	Pseudomonadales_650612	Cellvibrionaceae	Cellvibrio	NA
af66a52b26b00961b784204a148989dd	Endophyte	0.669296	0.001	Belgium	Bacteria	Proteobacteria	Gammaproteobacteria	Pseudomonadales_650612	Cellvibrionaceae	Cellvibrio	Cellvibrio ostraviensis
f50bb0a74c30f5652b8c889ab7cf9580	Endophyte	0.903223	0.001	Belgium	Bacteria	Proteobacteria	Gammaproteobacteria	Pseudomonadales_650612	Cellvibrionaceae	Cellvibrio	Cellvibrio ostraviensis
c138f62c6a55d3b41135c7fcb07eb0cb	Endophyte	0.40161	0.03	Belgium	Bacteria	Proteobacteria	Gammaproteobacteria	Pseudomonadales_650612	Cellvibrionaceae	Cellvibrio	Cellvibrio zantedeschiae
f5d21e87742b07ca39840980b01f9b78	Endophyte	0.439941	0.01	Belgium	Bacteria	Proteobacteria	Gammaproteobacteria	Pseudomonadales_650612	Cellvibrionaceae	Cellvibrio	Cellvibrio zantedeschiae
6d6b4a57497a387312e30c192ea6f6c1	Endophyte	0.994053	0.001	Belgium	Bacteria	Proteobacteria	Gammaproteobacteria	Pseudomonadales_650612	Cellvibrionaceae	Cellvibrio	Cellvibrio gandavensis
9c5ae431c19abfc986f959086a92e9e2	Endophyte	0.359211	0.044	Belgium	Bacteria	Proteobacteria	Gammaproteobacteria	Pseudomonadales_650612	Halieaceae	NA	NA
3c4fbd1cc58c6d8058e4a7e9161055ce	Endophyte	0.40161	0.013	Belgium	Bacteria	Proteobacteria	Gammaproteobacteria	Pseudomonadales_660879	Moraxellaceae	Acinetobacter	NA
a3972ca1bb189ff7071539c1b025a275	Endophyte	0.672022	0.001	Belgium	Bacteria	Proteobacteria	Gammaproteobacteria	Pseudomonadales_660879	Moraxellaceae	NA	NA
46b8f7cff67c3acc5e60e0887a47167c	Endophyte	0.439941	0.012	Belgium	Bacteria	Proteobacteria	Gammaproteobacteria	Pseudomonadales_660879	Moraxellaceae	Cavicella	Cavicella subterranea
ee930d6ffa2c41e165cdea251c1e888d	Endophyte	0.595683	0.001	Belgium	Bacteria	Proteobacteria	Gammaproteobacteria	Pseudomonadales_650612	Pseudohongiellaceae	NA	NA
4a843870e11c98372c2b257b43d19c0e	Endophyte	0.861357	0.001	Belgium	Bacteria	Proteobacteria	Gammaproteobacteria	Pseudomonadales_650612	Pseudohongiellaceae	NA	NA
d06070aac6ec1320ab3647f4f7b05461	Endophyte	0.672022	0.001	Belgium	Bacteria	Proteobacteria	Gammaproteobacteria	Pseudomonadales_650612	Pseudohongiellaceae	NA	NA
a7a862cf8b1d63592ebd52695f7ada87	Endophyte	0.876031	0.001	Belgium	Bacteria	Proteobacteria	Gammaproteobacteria	Pseudomonadales_650612	Pseudohongiellaceae	NA	NA
eb3c3fb7f967df25e96a9e6419b3451e	Endophyte	0.995915	0.001	Belgium	Bacteria	Proteobacteria	Gammaproteobacteria	Pseudomonadales_650612	Pseudohongiellaceae	NA	NA
8a23c19d7052adade23b57fbfbaad0e0	Endophyte	0.475191	0.007	Belgium	Bacteria	Proteobacteria	Gammaproteobacteria	Pseudomonadales_650612	Pseudohongiellaceae	NA	NA
e174b3cb4107c148ea9699fdd24cbf54	Endophyte	0.359211	0.047	Belgium	Bacteria	Proteobacteria	Gammaproteobacteria	Pseudomonadales_650612	Pseudohongiellaceae	NA	NA
41386236c9f1d1e1c9dddad7039f11ad	Endophyte	0.823055	0.001	Belgium	Bacteria	Proteobacteria	Gammaproteobacteria	Pseudomonadales_650612	Pseudohongiellaceae	NA	NA
b666574c6c88130245f9fffbb40dfe65	Endophyte	0.497772	0.006	Belgium	Bacteria	Proteobacteria	Gammaproteobacteria	Pseudomonadales_650612	Pseudohongiellaceae	NA	NA
6b7f1ba45b10de2d67f4e3f1e661cc35	Endophyte	0.858489	0.001	Belgium	Bacteria	Proteobacteria	Gammaproteobacteria	Pseudomonadales_650612	Pseudohongiellaceae	NA	NA
f9f7a3178bfa6514d39fa62343088101	Endophyte	0.589903	0.002	Belgium	Bacteria	Proteobacteria	Gammaproteobacteria	Pseudomonadales_650612	Pseudohongiellaceae	NA	NA
97600f04e2cb4ad2a28728d6b2dea875	Endophyte	0.762001	0.001	Belgium	Bacteria	Proteobacteria	Gammaproteobacteria	Pseudomonadales_650612	Porticoccaceae	SZUA-272	NA
958050b75f07cffa2f37a854f8b3cf1d	Endophyte	0.858275	0.001	Belgium	Bacteria	Proteobacteria	Gammaproteobacteria	Pseudomonadales_650612	Porticoccaceae	SZUA-272	NA
c5f7216ee6506a8e29533b3eb26e641e	Endophyte	0.475191	0.007	Belgium	Bacteria	Proteobacteria	Gammaproteobacteria	Pseudomonadales_650612	Porticoccaceae	SZUA-272	NA
27767e25f69d57ab9b7f89ef572740de	Endophyte	0.961984	0.001	Belgium	Bacteria	Proteobacteria	Gammaproteobacteria	Pseudomonadales_650612	Porticoccaceae	SZUA-272	NA
dcc5666d18c947a50047bfc6b1f980db	Endophyte	0.567962	0.002	Belgium	Bacteria	Proteobacteria	Gammaproteobacteria	Pseudomonadales_650612	Porticoccaceae	SZUA-272	NA
303ca049ac30a7fd4a770e4d46ca1f82	Endophyte	0.861357	0.001	Belgium	Bacteria	Proteobacteria	Gammaproteobacteria	Pseudomonadales_650612	Porticoccaceae	SZUA-272	NA
46ebab47040fccbb606a10065bc1e935	Endophyte	0.622171	0.001	Belgium	Bacteria	Proteobacteria	Gammaproteobacteria	Pseudomonadales_650612	Porticoccaceae	SZUA-272	NA
4c74205a7d08f7581b4763ffed1e606d	Endophyte	0.823055	0.001	Belgium	Bacteria	Proteobacteria	Gammaproteobacteria	Pseudomonadales_650612	Porticoccaceae	SZUA-272	NA
bd57884cf0ee39f8f62b6a50beb59d0e	Endophyte	0.475191	0.005	Belgium	Bacteria	Proteobacteria	Gammaproteobacteria	GCA-2729495	GCA-2729495	QUBU01	NA
8743340c9ffa4c7264d128f3654f4926	Endophyte	0.475191	0.004	Belgium	Bacteria	Proteobacteria	Gammaproteobacteria	GCA-2729495	GCA-2729495	QUBU01	NA
cf017d692d58305ea31123d628e2697a	Endophyte	0.40161	0.019	Belgium	Bacteria	Proteobacteria	Gammaproteobacteria	Steroidobacterales	Steroidobacteraceae	Steroidobacter_A_608633	Steroidobacter denitrificans
e6e04f42f0fdbd97007ac88fafe395bd	Endophyte	0.999087	0.001	Belgium	Bacteria	Proteobacteria	Gammaproteobacteria	Steroidobacterales	Steroidobacteraceae	Steroidobacter_A_608626	NA
7be228ee2eaab3f28687ca2deb9e54b9	Endophyte	0.551681	0.006	Belgium	Bacteria	Proteobacteria	Gammaproteobacteria	Steroidobacterales	Steroidobacteraceae	Steroidobacter_A_608626	NA
469985914f1a2694172908a21060874b	Endophyte	0.359211	0.049	Belgium	Bacteria	Proteobacteria	Gammaproteobacteria	Steroidobacterales	Steroidobacteraceae	Steroidobacter_A_608626	NA
f053ceb730e64930ba0b9b318967f1d6	Endophyte	0.842424	0.001	Belgium	Bacteria	Proteobacteria	Gammaproteobacteria	Steroidobacterales	Steroidobacteraceae	Povalibacter	NA
6bd1ba3c82eb311fb89de4b736a1a1c3	Endophyte	0.910537	0.001	Belgium	Bacteria	Proteobacteria	Gammaproteobacteria	Steroidobacterales	Steroidobacteraceae	Steroidobacter_A_608626	NA
cc5d281acb8eca3fecce6901d410ea71	Endophyte	0.595683	0.001	Belgium	Bacteria	Proteobacteria	Gammaproteobacteria	Steroidobacterales	Steroidobacteraceae	Steroidobacter_A_608626	NA
e86b0060869f9292c54acdcee40e3a60	Endophyte	0.545608	0.005	Belgium	Bacteria	Proteobacteria	Gammaproteobacteria	Steroidobacterales	Steroidobacteraceae	Steroidobacter_A_608626	Steroidobacter_A_608626 soli
6c662a390640175c77dba4d4db45fada	Endophyte	0.912556	0.001	Belgium	Bacteria	Proteobacteria	Gammaproteobacteria	Steroidobacterales	Steroidobacteraceae	Steroidobacter_A_608626	Steroidobacter_A_608626 soli
c99482bf6ee4c46d6afb61d89e2827ae	Endophyte	0.915811	0.001	Belgium	Bacteria	Proteobacteria	Gammaproteobacteria	Steroidobacterales	Steroidobacteraceae	Steroidobacter_A_608626	Steroidobacter_A_608626 soli
da0123707df40f62fafe78971b27c076	Endophyte	0.998659	0.001	Belgium	Bacteria	Proteobacteria	Gammaproteobacteria	Steroidobacterales	Steroidobacteraceae	Steroidobacter_A_608626	Steroidobacter_A_608626 soli
646d9ec4a5a43383bf5773766aed0163	Endophyte	0.538816	0.002	Belgium	Bacteria	Proteobacteria	Gammaproteobacteria	Steroidobacterales	Steroidobacteraceae	Povalibacter	NA
cb6e8c95baf8f0ec3ec1c163d5750964	Endophyte	0.359211	0.05	Belgium	Bacteria	Proteobacteria	Gammaproteobacteria	Steroidobacterales	Steroidobacteraceae	Povalibacter	NA
1bb39e0ef3013baf99000df6276e405a	Endophyte	0.514691	0.007	Belgium	Bacteria	Proteobacteria	Gammaproteobacteria	Steroidobacterales	Steroidobacteraceae	NA	NA
4899a6ac481b9de11cb0ba4cf97a1125	Endophyte	0.359211	0.048	Belgium	Bacteria	Proteobacteria	Gammaproteobacteria	Enterobacterales_A_737866	Enterobacteriaceae_A	Erwinia_B_680885	NA
c19f86756abf771f70a5b3b2cd5d9c42	Endophyte	0.538816	0.001	Belgium	Bacteria	Proteobacteria	Gammaproteobacteria	Enterobacterales_A_737866	Enterobacteriaceae_A	NA	NA
84033a6d8dbef77abb91f012e3119912	Endophyte	0.820044	0.001	Belgium	Bacteria	Proteobacteria	Gammaproteobacteria	Enterobacterales_A_737866	Enterobacteriaceae_A	NA	NA
138de749182cca2b05ec44d39ea62316	Endophyte	0.538816	0.003	Belgium	Bacteria	Proteobacteria	Gammaproteobacteria	Enterobacterales_A_737866	Enterobacteriaceae_A	Pantoea_A_680069	NA
c2f0cd548d1a87ba171d517cfe087f1a	Endophyte	0.439941	0.013	Belgium	Bacteria	Proteobacteria	Gammaproteobacteria	Enterobacterales_A_737866	Enterobacteriaceae_A	NA	NA
c3342d2a9a35fb23f494d299efedfcb9	Endophyte	0.40161	0.023	Belgium	Bacteria	Proteobacteria	Gammaproteobacteria	Enterobacterales_A_737866	Enterobacteriaceae_A	Escherichia_710834	NA
c023d6abab4daa7517ce5625d098b733	Endophyte	0.538816	0.001	Belgium	Bacteria	Myxococcota_A_437813	Polyangia_437813	Haliangiales_437813	Haliangiaceae_437813	NA	NA
79b12f5be1c20ea81c9e137c04b6df02	Endophyte	0.359211	0.038	Belgium	Bacteria	Myxococcota_A_437813	Polyangia_437813	Haliangiales_437813	Haliangiaceae_437813	NA	NA
fa8871d4d55e9611a1a99ad1ad33af91	Endophyte	0.610039	0.001	Belgium	Bacteria	Myxococcota_A_437813	Polyangia_437813	Haliangiales_437813	Haliangiaceae_437813	NA	NA
e0f5e0010c106538abb5578aa960624f	Endophyte	0.695608	0.001	Belgium	Bacteria	Myxococcota_A_437813	Polyangia_437813	Haliangiales_437813	Haliangiaceae_437813	NA	NA
886517c9af6ef66df4637d531c8f7efe	Endophyte	0.439941	0.014	Belgium	Bacteria	Myxococcota_A_437813	Polyangia_437813	Haliangiales_437813	Haliangiaceae_437813	NA	NA
9ea2d4280fc76ca8d549728c11321d38	Endophyte	0.861357	0.001	Belgium	Bacteria	Proteobacteria	Alphaproteobacteria	Micavibrionales	Micavibrionaceae	Micavibrio_B_508717	Micavibrio_B_508717 sp002423285
04963040230da4d6616b905770f06d19	Endophyte	0.439941	0.011	Belgium	Bacteria	Proteobacteria	Alphaproteobacteria	Micavibrionales	Micavibrionaceae	Micavibrio_B_508717	Micavibrio_B_508717 sp002423285
7c0710386de2bc07254e1b8f3fb8eafd	Endophyte	0.740532	0.001	Belgium	Bacteria	Proteobacteria	Alphaproteobacteria	Micavibrionales	Micavibrionaceae	Micavibrio_B_508717	Micavibrio_B_508717 sp002423285
c08b48342ffaaa2425a6d26fb60f10f2	Endophyte	0.647576	0.001	Belgium	Bacteria	Proteobacteria	Gammaproteobacteria	DSM-16500	DSM-16500	UBA4722	UBA4722 sp002404295
26036b1bcf854b6bdae0407cfa5b8738	Endophyte	0.439941	0.012	Belgium	Bacteria	Proteobacteria	Gammaproteobacteria	DSM-16500	DSM-16500	Aquicella_A	Aquicella_A siphonis
8e4bb92e7b660335fc1d1362d94d0b00	Endophyte	0.40161	0.021	Belgium	Bacteria	Proteobacteria	Gammaproteobacteria	DSM-16500	DSM-16500	Aquicella_A	Aquicella_A siphonis
8f17bf19f47303fbaf603a8c00d55863	Endophyte	0.359211	0.05	Belgium	Bacteria	Proteobacteria	Gammaproteobacteria	DSM-16500	DSM-16500	Aquicella_A	NA
ac01a69fed21b0aa9640293d69d47631	Endophyte	0.622171	0.001	Belgium	Bacteria	Proteobacteria	Gammaproteobacteria	DSM-16500	DSM-16500	Aquicella_A	NA
727e9fcd86569ad388934f5cec2dab12	Endophyte	0.803219	0.001	Belgium	Bacteria	Bdellovibrionota_E	Oligoflexia	Oligoflexales	Oligoflexaceae	Oligoflexus	Oligoflexus tunisiensis
cfb86cd5714c87ea94b48fb1e4767c3e	Endophyte	0.641412	0.001	Belgium	Bacteria	Bdellovibrionota_E	Oligoflexia	Oligoflexales	Oligoflexaceae	Oligoflexus	Oligoflexus tunisiensis
e128ddae30282af61b515ded4e112c21	Endophyte	0.40161	0.016	Belgium	Bacteria	Bdellovibrionota_E	Oligoflexia	Oligoflexales	Bin106	Bin106	Bin106 sp002238945
b886e8163741e2d41848dbcfb85bdd7e	Endophyte	0.622171	0.001	Belgium	Bacteria	Proteobacteria	Alphaproteobacteria	Rhodospirillales_505895	Rhodospirillaceae	GCA-2737725	NA
231e01d0a5cb704f6ee834779f94a63c	Endophyte	0.879883	0.001	Belgium	Bacteria	Proteobacteria	Alphaproteobacteria	Rhodospirillales_505895	Rhodospirillaceae	GCA-2737725	NA
5e45215c10f855640c8a119d044641be	Endophyte	0.40161	0.023	Belgium	Bacteria	Proteobacteria	Alphaproteobacteria	Rickettsiales	Rickettsiaceae	Rickettsia	NA
ce202b1e29df25cfbbd70c8790894d7b	Endophyte	0.359211	0.048	Belgium	Bacteria	Proteobacteria	Alphaproteobacteria	Rickettsiales	UBA1997	NA	NA
dc889601e450880ae5068546bea1ac22	Endophyte	0.359211	0.05	Belgium	Bacteria	Proteobacteria	Alphaproteobacteria	Sphingomonadales	Sphingomonadaceae	Novosphingobium_485351	Novosphingobium rosa
89006fb61b6c19e7e6c6c7c840e33916	Endophyte	0.40161	0.023	Belgium	Bacteria	Proteobacteria	Alphaproteobacteria	Sphingomonadales	Sphingomonadaceae	Alteraurantiacibacter	Altererythrobacter lauratis
a843738474fa2d2adbffc4d87fee25bb	Endophyte	0.595683	0.001	Belgium	Bacteria	Proteobacteria	Alphaproteobacteria	Sphingomonadales	Sphingomonadaceae	NA	NA
4e8a849061e6bfff7e988ad200bc2c71	Endophyte	0.538816	0.001	Belgium	Bacteria	Proteobacteria	Alphaproteobacteria	Sphingomonadales	Sphingomonadaceae	NA	NA
0dce922ca3596ac13e52db53db982ff1	Endophyte	0.538816	0.001	Belgium	Bacteria	Proteobacteria	Alphaproteobacteria	Sphingomonadales	Sphingomonadaceae	NA	NA
6ac1fceb29a496fe83d45e3727970e22	Endophyte	0.652514	0.001	Belgium	Bacteria	Proteobacteria	Alphaproteobacteria	Sphingomonadales	Sphingomonadaceae	Novosphingobium_485350	Novosphingobium stygium
e426de4458719e6ab3b2b88ee7b31620	Endophyte	0.567962	0.003	Belgium	Bacteria	Proteobacteria	Alphaproteobacteria	Sphingomonadales	Sphingomonadaceae	Sphingopyxis	NA
52bdaafae05f38d1f2fed2ede1bd9f48	Endophyte	0.965272	0.001	Belgium	Bacteria	Proteobacteria	Alphaproteobacteria	Sphingomonadales	Sphingomonadaceae	Sphingopyxis	NA
6ebe619fb64175a4b8fab81e02853f1a	Endophyte	0.40161	0.03	Belgium	Bacteria	Proteobacteria	Alphaproteobacteria	Sphingomonadales	Sphingomonadaceae	Sphingopyxis	NA
665af669de5164318c395a22deb1bdac	Endophyte	0.359211	0.041	Belgium	Bacteria	Proteobacteria	Alphaproteobacteria	Sphingomonadales	Sphingomonadaceae	NA	NA
e185826b705023511c6bca01f57147cb	Endophyte	0.80842	0.001	Belgium	Bacteria	Proteobacteria	Alphaproteobacteria	Sphingomonadales	Sphingomonadaceae	Croceibacterium_484881	Croceibacterium sp001427865
a58a2dda635390e96ca636c4326abb42	Endophyte	0.823055	0.001	Belgium	Bacteria	Proteobacteria	Alphaproteobacteria	Sphingomonadales	Sphingomonadaceae	Alteraurantiacibacter	Altererythrobacter buctensis
f7da350d1ab4ddabefa4fee317e9510e	Endophyte	0.439941	0.008	Belgium	Bacteria	Proteobacteria	Alphaproteobacteria	Sphingomonadales	Sphingomonadaceae	Sphingomonas_G_483299	NA
a328af9a340088891329e162e05f3389	Endophyte	0.622171	0.001	Belgium	Bacteria	Proteobacteria	Alphaproteobacteria	Sphingomonadales	Sphingomonadaceae	Rhizorhabdus_483366	NA
23ba536f61b87772f4855899519bbbaa	Endophyte	0.846001	0.001	Belgium	Bacteria	Proteobacteria	Alphaproteobacteria	Sphingomonadales	Sphingomonadaceae	Sphingomonas_L_486704	NA
177a74b9ef1ac08db8970497194143c1	Endophyte	0.475191	0.009	Belgium	Bacteria	Proteobacteria	Alphaproteobacteria	Sphingomonadales	Sphingomonadaceae	Sphingomonas_L_486704	NA
40dd68437b49789dd596779921fe6e72	Endophyte	0.958447	0.001	Belgium	Bacteria	Proteobacteria	Alphaproteobacteria	Sphingomonadales	Sphingomonadaceae	Sphingomonas_L_486704	NA
262ffc483a8eb7cb762f18a0df124e3f	Endophyte	0.647576	0.001	Belgium	Bacteria	Proteobacteria	Alphaproteobacteria	Sphingomonadales	Sphingomonadaceae	Sphingomonas_L_486704	NA
5311c3e3a6ce50881850b3299b27f4e6	Endophyte	0.359211	0.047	Belgium	Bacteria	Proteobacteria	Alphaproteobacteria	Sphingomonadales	Sphingomonadaceae	Sphingomonas_L_486704	NA
fc9e431ff3edda135998e3773e86f099	Endophyte	0.647576	0.001	Belgium	Bacteria	Proteobacteria	Alphaproteobacteria	Sphingomonadales	Sphingomonadaceae	Sphingomonas_L_486704	NA
60af4b730fd1269a84f0650b434554eb	Endophyte	0.359211	0.043	Belgium	Bacteria	Proteobacteria	Alphaproteobacteria	Sphingomonadales	Sphingomonadaceae	NA	NA
5b47b8c46d3b1e7cf05ee70e13e851c8	Endophyte	0.40161	0.018	Belgium	Bacteria	Proteobacteria	Alphaproteobacteria	Sphingomonadales	Sphingomonadaceae	Sphingomonas_L_486704	NA
85bbe995d704c077e5556cbf410c284a	Endophyte	0.950382	0.001	Belgium	Bacteria	Proteobacteria	Alphaproteobacteria	Sphingomonadales	Sphingomonadaceae	Sphingomonas_L_486704	NA
7386c54cb45d63a4065ca54c6ba65286	Endophyte	0.983739	0.001	Belgium	Bacteria	Proteobacteria	Alphaproteobacteria	Sphingomonadales	Sphingomonadaceae	Sphingomonas_L_486704	NA
e18b57e2054eea805dead3caf71afd7b	Endophyte	0.695608	0.001	Belgium	Bacteria	Proteobacteria	Alphaproteobacteria	Sphingomonadales	Sphingomonadaceae	Sphingomonas_L_486704	NA
f444029987455268b48055ecbf7f6be0	Endophyte	0.926354	0.001	Belgium	Bacteria	Proteobacteria	Alphaproteobacteria	Sphingomonadales	Sphingomonadaceae	Sphingomonas_L_486704	NA
2d74be4a8dcd432a29755bf55fa70162	Endophyte	0.782174	0.001	Belgium	Bacteria	Proteobacteria	Alphaproteobacteria	Sphingomonadales	Sphingomonadaceae	Sphingomicrobium_483265	Sphingomicrobium piscis
a47bbf446852a846d7074b438aa70d12	Endophyte	0.823055	0.001	Belgium	Bacteria	Proteobacteria	Alphaproteobacteria	Sphingomonadales	Sphingomonadaceae	Rhizorhabdus_483366	Rhizorhabdus sp000971055
0a2a979665eef35cff1d927998f89d51	Endophyte	0.439941	0.012	Belgium	Bacteria	Proteobacteria	Alphaproteobacteria	Sphingomonadales	Sphingomonadaceae	Sphingomicrobium_483265	Sphingomicrobium sediminicola
28684448032ad798bcf1f92da83c3266	Endophyte	0.524337	0.022	Belgium	Bacteria	Proteobacteria	Alphaproteobacteria	Sphingomonadales	Sphingomonadaceae	Sphingomicrobium_483265	Sphingomicrobium edaphi
10da729b1e2d362f57227ce37349be74	Endophyte	0.500618	0.01	Belgium	Bacteria	Proteobacteria	Alphaproteobacteria	Sphingomonadales	Sphingomonadaceae	Sphingomicrobium_483265	NA
b70ac26b1217576241973f4be351a6d6	Endophyte	0.842424	0.001	Belgium	Bacteria	Proteobacteria	Alphaproteobacteria	Sphingomonadales	Sphingomonadaceae	Sphingobium_A_485959	Sphingobium_A_485959 sp000283515
6cbc572821c8d6b12e3f78742ded750e	Endophyte	0.40161	0.031	Belgium	Bacteria	Proteobacteria	Alphaproteobacteria	Sphingomonadales	Sphingomonadaceae	Sphingobium_A_485959	NA
1a227f9a4797dd1ddd7be1171e9a6fb4	Endophyte	0.475191	0.006	Belgium	Bacteria	Proteobacteria	Alphaproteobacteria	Sphingomonadales	Sphingomonadaceae	Sphingobium_A_485959	NA
afee645173f23d85089b2151b01410a6	Endophyte	0.439941	0.012	Belgium	Bacteria	Proteobacteria	Alphaproteobacteria	Sphingomonadales	Sphingomonadaceae	Sphingobium_A_485959	Sphingobium_A_485959 xenophagum
3cd1f7bc1dda69ab41c958faca0a8082	Endophyte	0.439941	0.014	Belgium	Bacteria	Proteobacteria	Alphaproteobacteria	Sphingomonadales	Sphingomonadaceae	Sphingobium_A_485959	Sphingobium_A_485959 psychrophilum
0da771a2d83691fc054312ced128c28c	Endophyte	0.595683	0.001	Belgium	Bacteria	Proteobacteria	Alphaproteobacteria	Sphingomonadales	Sphingomonadaceae	Sphingobium_A_485959	NA
dfe54413c90be6339a4bacb3c19c3406	Endophyte	0.622171	0.001	Belgium	Bacteria	Proteobacteria	Alphaproteobacteria	Sphingomonadales	Sphingomonadaceae	Sphingobium_A_485959	NA
3605e9fea37098a6b1f6f91ec440f224	Endophyte	0.915811	0.001	Belgium	Bacteria	Proteobacteria	Alphaproteobacteria	Sphingomonadales	Sphingomonadaceae	Sphingobium_A_485959	Sphingobium_A_485959 sp000283515
029b3b8953b982fb5f8fb34967d4af3e	Endophyte	0.980803	0.001	Belgium	Bacteria	Proteobacteria	Alphaproteobacteria	Sphingomonadales	Sphingomonadaceae	Sphingorhabdus_B_483718	NA
8b8fce11a925118ceb7df9a170c1fd86	Endophyte	0.475191	0.006	Belgium	Bacteria	Proteobacteria	Alphaproteobacteria	Sphingomonadales	Sphingomonadaceae	Sphingorhabdus_B_483718	Sphingorhabdus_B_483718 planktonica
b73446f642d3625dd466766b1e619acf	Endophyte	0.422218	0.046	Belgium	Bacteria	Proteobacteria	Alphaproteobacteria	Sphingomonadales	Sphingomonadaceae	Sphingorhabdus_B_483718	NA
0abad0086902e40da60aa155c53a7a72	Endophyte	0.762001	0.001	Belgium	Bacteria	Proteobacteria	Alphaproteobacteria	Sphingomonadales	Sphingomonadaceae	Sphingorhabdus_B_483718	NA
86ea1a44f5622628eb67e61b3641b6e6	Endophyte	0.439941	0.004	Belgium	Bacteria	Proteobacteria	Alphaproteobacteria	Sphingomonadales	Sphingomonadaceae	Sphingobium_A_485959	Sphingobium_A_485959 boeckii
2e6b3a5e61dfe94d0295fd304f94e650	Endophyte	0.40161	0.018	Belgium	Bacteria	Proteobacteria	Alphaproteobacteria	Sphingomonadales	Sphingomonadaceae	Sphingobium_A_485959	Sphingobium_A_485959 endophyticum
365ae4ea9e94de4b16eb54f373eda28b	Endophyte	0.595683	0.001	Belgium	Bacteria	Proteobacteria	Alphaproteobacteria	Micropepsales	Micropepsaceae	NA	NA
80e008698279cd98b06e23b55e3d349f	Endophyte	0.87775	0.001	Belgium	Bacteria	Proteobacteria	Alphaproteobacteria	Micropepsales	Micropepsaceae	NA	NA
a51fd6d69f51486d7c848e5f3ee22bce	Endophyte	0.983739	0.001	Belgium	Bacteria	Proteobacteria	Alphaproteobacteria	Micropepsales	Micropepsaceae	NA	NA
730c7dd5709cc5cd0fb8e106dfc4aa44	Endophyte	0.573285	0.006	Belgium	Bacteria	Proteobacteria	Alphaproteobacteria	Micropepsales	Micropepsaceae	NA	NA
341c5812cd9e5dfbc9521b69e553d3e4	Endophyte	0.437111	0.034	Belgium	Bacteria	Proteobacteria	Alphaproteobacteria	Micropepsales	Micropepsaceae	NA	NA
dec1d2f61fbce5eb9601d3176faaf158	Endophyte	0.40161	0.021	Belgium	Bacteria	Proteobacteria	Alphaproteobacteria	Micropepsales	Micropepsaceae	NA	NA
13bb9a81317df920455061acb308c6bd	Endophyte	0.647642	0.001	Belgium	Bacteria	Proteobacteria	Alphaproteobacteria	Micropepsales	Micropepsaceae	NA	NA
287c1769afb4b53a886638d08dd5c78d	Endophyte	0.439941	0.012	Belgium	Bacteria	Proteobacteria	Alphaproteobacteria	Reyranellales	Reyranellaceae	NA	NA
2f1c1a15db180ad4ddbb0fcb601f716e	Endophyte	0.359211	0.049	Belgium	Bacteria	Proteobacteria	Alphaproteobacteria	Reyranellales	Reyranellaceae	NA	NA
f0fec5d6589066e9540c56ded41e1401	Endophyte	0.359211	0.046	Belgium	Bacteria	Proteobacteria	Alphaproteobacteria	Reyranellales	Reyranellaceae	NA	NA
fe2e05457ea9524a17b30307fda7da02	Endophyte	0.40161	0.026	Belgium	Bacteria	Proteobacteria	Alphaproteobacteria	Reyranellales	Reyranellaceae	NA	NA
95cc8580ec1849d0f99c78674fb7fe63	Endophyte	0.359211	0.043	Belgium	Bacteria	Proteobacteria	Alphaproteobacteria	DSM-16000	Inquilinaceae	Inquilinus	NA
74b744029b88e29d1130ce7d2f1b0a91	Endophyte	0.40161	0.023	Belgium	Bacteria	Proteobacteria	Alphaproteobacteria	DSM-16000	Inquilinaceae	Inquilinus	Inquilinus limosus
54c6e8942f28d8d9a7cac4d228ba354c	Endophyte	0.622171	0.001	Belgium	Bacteria	Proteobacteria	Alphaproteobacteria	Acetobacterales	Acetobacteraceae	Acidocella	Acidocella facilis
fa1a999380434609dd57aacb14afce95	Endophyte	0.473919	0.02	Belgium	Bacteria	Proteobacteria	Alphaproteobacteria	Acetobacterales	Acetobacteraceae	Rhodopila_506777	NA
f454c509ecf54c0259d6153112993377	Endophyte	0.40161	0.021	Belgium	Bacteria	Proteobacteria	Alphaproteobacteria	Dongiales	Dongiaceae	Hypericibacter	NA
ef7ef5b2c3e21c8715117acdf9d2c4f7	Endophyte	0.40161	0.021	Belgium	Bacteria	Proteobacteria	Alphaproteobacteria	Azospirillales_507929	Azospirillaceae_507917	Indioceanicola	NA
bd6bf9a5294bb9ba6bafaeb8cec15f53	Endophyte	0.40161	0.015	Belgium	Bacteria	Bdellovibrionota_E	UBA2428	UBA2428	UBA2428	JAACVK01	JAACVK01 sp009991595
9dbfea01fe42a3e317c8f032b5820ba4	Endophyte	0.508001	0.001	Belgium	Bacteria	Proteobacteria	Alphaproteobacteria	Rhodobacterales	Rhodobacteraceae	Poseidonocella_488769	NA
d7340fa4c6ae583f467f732ad1a7042b	Endophyte	0.567962	0.001	Belgium	Bacteria	Proteobacteria	Alphaproteobacteria	Rhodobacterales	Rhodobacteraceae	Poseidonocella_488769	NA
5ade838a2326fbbb6f17b8ea4d04eb9f	Endophyte	0.475191	0.003	Belgium	Bacteria	Proteobacteria	Alphaproteobacteria	Rhodobacterales	Rhodobacteraceae	Poseidonocella_488769	NA
2a5764e78cdd44a2e9c91602b60f9b5d	Endophyte	0.359211	0.05	Belgium	Bacteria	Proteobacteria	Alphaproteobacteria	Rhodobacterales	Rhodobacteraceae	Poseidonocella_488769	NA
66346d7cc03d07a37c5597815509260e	Endophyte	0.475191	0.004	Belgium	Bacteria	Proteobacteria	Alphaproteobacteria	Rhodobacterales	Rhodobacteraceae	Poseidonocella_488769	NA
035221e50c5701d9dd70acb84741fc43	Endophyte	0.782881	0.001	Belgium	Bacteria	Proteobacteria	Alphaproteobacteria	Rhodobacterales	Rhodobacteraceae	Poseidonocella_488769	NA
39a64c346b25b2c0bb6238decf7d2f64	Endophyte	0.595683	0.002	Belgium	Bacteria	Proteobacteria	Alphaproteobacteria	Micavibrionales	Micavibrionaceae	UBA6145	UBA6145 sp009926935
c022c051e082f01fa45518bfb0e8fc73	Endophyte	0.439941	0.006	Belgium	Bacteria	Proteobacteria	Alphaproteobacteria	Micavibrionales	Micavibrionaceae	UBA6145	UBA6145 sp009926935
ec43813b7ce4ffd14931c372f3fcb46b	Endophyte	0.718421	0.001	Belgium	Bacteria	Proteobacteria	Alphaproteobacteria	Micavibrionales	Micavibrionaceae	UBA6145	UBA6145 sp009926935
a877e10270c75ae442e71e2038b413f6	Endophyte	0.567962	0.002	Belgium	Bacteria	Proteobacteria	Alphaproteobacteria	Micavibrionales	Micavibrionaceae	UBA6145	UBA6145 sp009926935
77417e774870fe92836ecea30d8ab9ec	Endophyte	0.647576	0.001	Belgium	Bacteria	Proteobacteria	Alphaproteobacteria	Micavibrionales	Micavibrionaceae	UBA6145	UBA6145 sp009926935
48424be11af1dc386465a9f8cc120e70	Endophyte	0.40161	0.019	Belgium	Bacteria	Proteobacteria	Alphaproteobacteria	Micavibrionales	Micavibrionaceae	UBA6145	UBA6145 sp009926935
ead57d5a9587beeac41410225a5f21fc	Endophyte	0.508001	0.002	Belgium	Bacteria	Proteobacteria	Alphaproteobacteria	Micavibrionales	Micavibrionaceae	UBA6145	UBA6145 sp009926935
8e39fac989edba1ca101c1ca21765578	Endophyte	0.695608	0.001	Belgium	Bacteria	Proteobacteria	Alphaproteobacteria	Micavibrionales	Micavibrionaceae	UBA6145	UBA6145 sp009926935
ecabf5a7ee346393f1622edcf3c83118	Endophyte	0.538816	0.001	Belgium	Bacteria	Proteobacteria	Alphaproteobacteria	Micavibrionales	UBA2020	UBA2020	UBA2020 sp004297545
cfd996861fe858d81223ef8d645ce1ff	Endophyte	0.595683	0.001	Belgium	Bacteria	Proteobacteria	Alphaproteobacteria	Micavibrionales	Micavibrionaceae	UBA1573	NA
d5fc9624f01b8369c18782e044799343	Endophyte	0.842424	0.001	Belgium	Bacteria	Proteobacteria	Alphaproteobacteria	Micavibrionales	Micavibrionaceae	UBA1573	NA
7d8ef7d142fbe21a72e3a59f6330c06c	Endophyte	0.595683	0.001	Belgium	Bacteria	Proteobacteria	Alphaproteobacteria	Micavibrionales	Micavibrionaceae	UBA1573	NA
1ecb20be01b27c7575bd07014e52c55d	Endophyte	0.359211	0.049	Belgium	Bacteria	Proteobacteria	Alphaproteobacteria	Micavibrionales	Micavibrionaceae	UBA1573	NA
efe833fea778bab52b540aff1b645b56	Endophyte	0.595683	0.001	Belgium	Bacteria	Proteobacteria	Alphaproteobacteria	Micavibrionales	Micavibrionaceae	UBA1573	NA
81e89e7af0075e89fa2dfff4e09dce42	Endophyte	0.439941	0.017	Belgium	Bacteria	Proteobacteria	Alphaproteobacteria	Micavibrionales	Micavibrionaceae	UBA1573	NA
dcb264da9f2f316c8749418912344199	Endophyte	0.672022	0.001	Belgium	Bacteria	Proteobacteria	Alphaproteobacteria	Micavibrionales	Micavibrionaceae	UBA1573	NA
669a7e7497bc9492311e60c7ff3671c9	Endophyte	0.672022	0.001	Belgium	Bacteria	Proteobacteria	Alphaproteobacteria	Micavibrionales	Micavibrionaceae	UBA7657	UBA7657 sp900696495
2edd1c9194b99ff7224904ff4aa2dd97	Endophyte	0.359211	0.048	Belgium	Bacteria	Proteobacteria	Alphaproteobacteria	Micavibrionales	Micavibrionaceae	UBA7657	UBA7657 sp900696495
933ab128c4b8998ff024d578510a7eb1	Endophyte	0.475191	0.004	Belgium	Bacteria	Proteobacteria	Alphaproteobacteria	Micavibrionales	Micavibrionaceae	UBA7657	UBA7657 sp900696495
016f56556036f5e18a039750ee8827e3	Endophyte	0.508001	0.003	Belgium	Bacteria	Proteobacteria	Alphaproteobacteria	Micavibrionales	Micavibrionaceae	UBA7657	UBA7657 sp900696495
a881ba858e5f83f306838bc527882367	Endophyte	0.538816	0.001	Belgium	Bacteria	Proteobacteria	Alphaproteobacteria	Micavibrionales	Micavibrionaceae	NA	NA
eb455e8dc2dee14ba00b181513560fd0	Endophyte	0.40161	0.031	Belgium	Bacteria	Proteobacteria	Alphaproteobacteria	Micavibrionales	Micavibrionaceae	TMED27	TMED27 sp002167715
a364fa872f29c4caea198d279aa26921	Endophyte	0.595683	0.002	Belgium	Bacteria	Proteobacteria	Alphaproteobacteria	Micavibrionales	Micavibrionaceae	UBA7657	UBA7657 sp900696495
0ba77b41ae1d27c5c73c018ee0d6a46e	Endophyte	0.762001	0.001	Belgium	Bacteria	Proteobacteria	Alphaproteobacteria	Micavibrionales	Micavibrionaceae	UBA7657	UBA7657 sp900696495
0f6b920719233a30695cfc7a6325dc48	Endophyte	0.595683	0.001	Belgium	Bacteria	Proteobacteria	Alphaproteobacteria	Micavibrionales	Micavibrionaceae	TMED27	TMED27 sp002167715
76df6f882cf93e19073813871379755b	Endophyte	0.475191	0.009	Belgium	Bacteria	Proteobacteria	Alphaproteobacteria	Micavibrionales	Micavibrionaceae	UBA7657	UBA7657 sp900696495
53be02ee3c564d5ca2df85828b7afef8	Endophyte	0.962989	0.001	Belgium	Bacteria	Proteobacteria	Alphaproteobacteria	Caulobacterales	Caulobacteraceae	Asticcacaulis	Asticcacaulis benevestitus
6ccf8d6156d15c4db8166889c2f29f80	Endophyte	0.782881	0.001	Belgium	Bacteria	Proteobacteria	Alphaproteobacteria	Caulobacterales	Caulobacteraceae	Asticcacaulis	Asticcacaulis benevestitus
43c6860576bddc5da6e057ff8959e628	Endophyte	0.494267	0.022	Belgium	Bacteria	Proteobacteria	Alphaproteobacteria	Caulobacterales	Caulobacteraceae	Asticcacaulis	Asticcacaulis benevestitus
ff16233f2745258e30f4b1952bd1ee4c	Endophyte	0.948944	0.001	Belgium	Bacteria	Proteobacteria	Alphaproteobacteria	Caulobacterales	Caulobacteraceae	Asticcacaulis	NA
6d9225556e59b6a39e17cc2106472322	Endophyte	0.359211	0.042	Belgium	Bacteria	Proteobacteria	Alphaproteobacteria	Rickettsiales	Midichloriaceae_550863	Jidaibacter	NA
233222d347153b83c97d55a6a63cca93	Endophyte	0.359211	0.044	Belgium	Bacteria	Proteobacteria	Alphaproteobacteria	UBA9219	UBA9219	UBA8914	NA
2fff884333a6ddab510f2490cf2075e0	Endophyte	0.538816	0.001	Belgium	Bacteria	Proteobacteria	Alphaproteobacteria	UBA9219	UBA9219	UBA8914	UBA8914 sp009779135
6df7d2adeebc560861b4dc10a2ddd8c2	Endophyte	0.672022	0.001	Belgium	Bacteria	Proteobacteria	Alphaproteobacteria	Caedimonadales	Caedimonadaceae	Paracaedimonas	NA
3b81b907146e7384be2bab51fe2e35d2	Endophyte	0.359211	0.048	Belgium	Bacteria	Proteobacteria	Alphaproteobacteria	RUG11792	RUG11792	RUG11420	NA
b840eba84ca07c1adff86a92646268cd	Endophyte	0.439941	0.015	Belgium	Bacteria	Proteobacteria	Alphaproteobacteria	Paracaedibacterales	Paracaedibacteraceae	NA	NA
74399b94c3ca4243746b330d4a4b1898	Endophyte	0.394048	0.047	Belgium	Bacteria	Proteobacteria	Alphaproteobacteria	Paracaedibacterales	Paracaedibacteraceae	NA	NA
fb4cea9b3f5590d06d317cc6ced12b84	Endophyte	0.772209	0.001	Belgium	Bacteria	Proteobacteria	Alphaproteobacteria	Reyranellales	Reyranellaceae	Reyranella	NA
b3b59ca180b39d08229e8f1ce2302426	Endophyte	0.813283	0.001	Belgium	Bacteria	Proteobacteria	Alphaproteobacteria	Reyranellales	Reyranellaceae	Reyranella	NA
70314db87daf2d79ca1cae82739074e2	Endophyte	0.879883	0.001	Belgium	Bacteria	Proteobacteria	Alphaproteobacteria	Dongiales	Dongiaceae	Dongia_507335	Dongia sp000620685
62cd9013650158464201f036d9d3d39f	Endophyte	0.782881	0.001	Belgium	Bacteria	Proteobacteria	Alphaproteobacteria	Dongiales	Dongiaceae	Dongia_507335	Dongia sp000620685
d278b32977fa77704567d344402de74e	Endophyte	0.513912	0.009	Belgium	Bacteria	Proteobacteria	Alphaproteobacteria	Dongiales	Dongiaceae	Dongia_507335	Dongia sp000620685
56729eac2a06d1f68cb05a1c0a17101e	Endophyte	0.558254	0.002	Belgium	Bacteria	Proteobacteria	Alphaproteobacteria	Dongiales	Dongiaceae	Dongia_507335	Dongia sp000620685
00121594b6dd9395d4fa0828c9cb6c13	Endophyte	0.647576	0.001	Belgium	Bacteria	Proteobacteria	Alphaproteobacteria	Rhodospirillales_505895	GLO-3	GLO-3	GLO-3 sp003354135
de2dc45fd19ab75081a1f1bdf504a726	Endophyte	0.439941	0.01	Belgium	Bacteria	Proteobacteria	Alphaproteobacteria	Caulobacterales	Caulobacteraceae	NA	NA
5ae9ce5095a6d383715c209a6c485606	Endophyte	0.394934	0.03	Belgium	Bacteria	Proteobacteria	Alphaproteobacteria	Caulobacterales	Caulobacteraceae	NA	NA
6b0d7a40ea7255ace53568937c43d2d9	Endophyte	0.995335	0.001	Belgium	Bacteria	Proteobacteria	Alphaproteobacteria	Caulobacterales	Caulobacteraceae	NA	NA
b60c76b52bc7e023bde609f5fc01d1d5	Endophyte	0.718421	0.001	Belgium	Bacteria	Proteobacteria	Alphaproteobacteria	Ferrovibrionales	Ferrovibrionaceae	Ferrovibrio	Ferrovibrio soli
5c89c03218dd0913e2b99660bac20438	Endophyte	0.755782	0.001	Belgium	Bacteria	Proteobacteria	Alphaproteobacteria	Ferrovibrionales	Ferrovibrionaceae	Ferrovibrio	NA
9258227e30374abc4407d679288b4cfb	Endophyte	0.475191	0.005	Belgium	Bacteria	Proteobacteria	Alphaproteobacteria	Parvibaculales	Parvibaculaceae	Parvibaculum	Parvibaculum lavamentivorans
60c603bf28ee0befdcc8441ae02a0b0c	Endophyte	0.567962	0.001	Belgium	Bacteria	Proteobacteria	Alphaproteobacteria	Caulobacterales	TH1-2	VFBF01	VFBF01 sp006515885
52e14c44bdc2f08956553a9d1c2284dd	Endophyte	0.680074	0.001	Belgium	Bacteria	Proteobacteria	Alphaproteobacteria	Caulobacterales	TH1-2	NA	NA
5de3c1d99751ec88de0de928b324b98b	Endophyte	0.75617	0.001	Belgium	Bacteria	Proteobacteria	Alphaproteobacteria	Caulobacterales	TH1-2	Terricaulis_486962	Terricaulis sp000974665
fb2d735c94f002e1a8f48c30c8e84972	Endophyte	0.672022	0.001	Belgium	Bacteria	Proteobacteria	Alphaproteobacteria	Caulobacterales	TH1-2	Terricaulis_486958	NA
5091caec62dcd4483325b6ccce9cc80b	Endophyte	0.782881	0.001	Belgium	Bacteria	Proteobacteria	Alphaproteobacteria	Rhodobacterales	Rhodobacteraceae	NA	NA
52a113cea57619b6e592ef9d44e03a36	Endophyte	0.439941	0.015	Belgium	Bacteria	Proteobacteria	Alphaproteobacteria	Rhodobacterales	Rhodobacteraceae	NA	NA
7a68efeef1baa041ade0ac7a34a185ca	Endophyte	0.923633	0.001	Belgium	Bacteria	Proteobacteria	Alphaproteobacteria	Rhodobacterales	Rhodobacteraceae	Tabrizicola_494022	NA
c4fc9ec122c2bdb370c764c25ff8bff1	Endophyte	0.622171	0.001	Belgium	Bacteria	Proteobacteria	Alphaproteobacteria	Rhodobacterales	Rhodobacteraceae	NA	NA
df1a6ea87c5788ad4f8230b830b33487	Endophyte	0.992515	0.001	Belgium	Bacteria	Proteobacteria	Alphaproteobacteria	Rhodobacterales	Rhodobacteraceae	Cypionkella	Cypionkella sinensis
2fa77f85ff612ec2d057998b04cba776	Endophyte	0.567962	0.001	Belgium	Bacteria	Proteobacteria	Alphaproteobacteria	Rhizobiales_A_504705	Xanthobacteraceae_503485	NA	NA
b4de1d132d4dc3dc76e8b0bcecde7e52	Endophyte	0.879883	0.001	Belgium	Bacteria	Proteobacteria	Alphaproteobacteria	Rhizobiales_A_504705	Xanthobacteraceae_503485	NA	NA
8775adacda9c7f8b3237c1f5b4506774	Endophyte	0.915811	0.001	Belgium	Bacteria	Proteobacteria	Alphaproteobacteria	Rhizobiales_A_504705	Xanthobacteraceae_503485	NA	NA
187e6d165f6a4b9299c8f110fbfed298	Endophyte	0.58543	0.004	Belgium	Bacteria	Proteobacteria	Alphaproteobacteria	Rhizobiales_A_504705	Xanthobacteraceae_503485	NA	NA
63197ef053b564fa90d788b23e69b725	Endophyte	0.538816	0.002	Belgium	Bacteria	Proteobacteria	Alphaproteobacteria	Rhizobiales_A_504705	Xanthobacteraceae_503485	NA	NA
42646aadeaa7a5b8051c69775922b05a	Endophyte	0.718421	0.001	Belgium	Bacteria	Proteobacteria	Alphaproteobacteria	Rhizobiales_A_504705	Xanthobacteraceae_503485	NA	NA
f1a20fe320a971df2158e025ddf76b7e	Endophyte	0.439941	0.01	Belgium	Bacteria	Proteobacteria	Alphaproteobacteria	Rhizobiales_A_504705	Xanthobacteraceae_503485	NA	NA
3b6dc0fb3f91888f1dcc2fce8bb09ce6	Endophyte	0.870495	0.001	Belgium	Bacteria	Proteobacteria	Alphaproteobacteria	Rhizobiales_A_504705	Xanthobacteraceae_503485	Z2-YC6860	NA
de52499895f9c3acca2866d347feb374	Endophyte	0.439941	0.009	Belgium	Bacteria	Proteobacteria	Alphaproteobacteria	Rhizobiales_A_504705	Xanthobacteraceae_503485	NA	NA
2787cf415930f02a3130cfcee45fd52e	Endophyte	0.820537	0.001	Belgium	Bacteria	Proteobacteria	Alphaproteobacteria	Rhizobiales_A_504705	Xanthobacteraceae_503485	NA	NA
c3410bd9a4b97ef7cedf3d0457ed55c8	Endophyte	0.40161	0.02	Belgium	Bacteria	Proteobacteria	Alphaproteobacteria	Rhizobiales_A_504705	Xanthobacteraceae_503485	Pseudolabrys_502538	Pseudolabrys sp001426945
f96e3648237bf016dcabbac40428cc24	Endophyte	0.913378	0.001	Belgium	Bacteria	Proteobacteria	Alphaproteobacteria	Rhizobiales_A_504705	Xanthobacteraceae_503485	Pseudolabrys_502538	Pseudolabrys sp001426945
843cb9e6e88e9074f14bcca903de715e	Endophyte	0.567962	0.001	Belgium	Bacteria	Proteobacteria	Alphaproteobacteria	Rhizobiales_A_504705	Xanthobacteraceae_503485	Pseudolabrys_502538	Pseudolabrys sp001426945
add9183b193aff0bda28a63f1a980d97	Endophyte	0.475191	0.008	Belgium	Bacteria	Proteobacteria	Alphaproteobacteria	Rhizobiales_A_504705	Xanthobacteraceae_503485	Pseudolabrys_502538	Pseudolabrys sp001426945
202282b77c0f41b34830892d8bd01753	Endophyte	0.475191	0.004	Belgium	Bacteria	Proteobacteria	Alphaproteobacteria	Rhizobiales_A_504705	Xanthobacteraceae_503485	Pseudolabrys_502538	Pseudolabrys sp001426945
f1e232ed3c241636ab49525b2a01b6bd	Endophyte	0.491736	0.014	Belgium	Bacteria	Proteobacteria	Alphaproteobacteria	Rhizobiales_A_504705	Xanthobacteraceae_503485	NA	NA
dc89308da395f2de8db93433a373bdc6	Endophyte	0.475191	0.005	Belgium	Bacteria	Proteobacteria	Alphaproteobacteria	Rhizobiales_A_504705	Xanthobacteraceae_503485	NA	NA
ec073211b57698608c4fd36087a45c10	Endophyte	0.40161	0.037	Belgium	Bacteria	Proteobacteria	Alphaproteobacteria	Rhizobiales_A_504705	Beijerinckiaceae	Methylobacterium	Methylobacterium jeotgali
bbb12a385b1fa60b3133c1b1ec09174e	Endophyte	0.595683	0.001	Belgium	Bacteria	Proteobacteria	Alphaproteobacteria	Rhizobiales_A_504705	Beijerinckiaceae	Methylobacterium	NA
92d914ccf34636e48416e3b7528afa39	Endophyte	0.439941	0.009	Belgium	Bacteria	Proteobacteria	Alphaproteobacteria	Rhizobiales_A_504705	Beijerinckiaceae	Methylobacterium	NA
a73ff53f80737a8715e613e37841cde4	Endophyte	0.40161	0.027	Belgium	Bacteria	Proteobacteria	Alphaproteobacteria	Rhizobiales_A_504705	Beijerinckiaceae	Methylobacterium	Methylobacterium bullatum
96d97eadfd6132e29ee0269f838709ca	Endophyte	0.494769	0.016	Belgium	Bacteria	Proteobacteria	Alphaproteobacteria	Rhizobiales_A_504705	Beijerinckiaceae	Methylobacterium	NA
75e64474910c8ed51d4d29c664e568b6	Endophyte	0.439941	0.013	Belgium	Bacteria	Proteobacteria	Alphaproteobacteria	Rhizobiales_A_501396	Rhizobiaceae_A_499470	Mesorhizobium_F_498388	NA
456a67b6d9ab1fbcf8789d755b8f6338	Endophyte	0.491762	0.035	Belgium	Bacteria	Proteobacteria	Alphaproteobacteria	Rhizobiales_A_502138	Devosiaceae	NA	NA
6d9b8c728b52fb7e8df3b500dbb20f7d	Endophyte	0.538816	0.005	Belgium	Bacteria	Proteobacteria	Alphaproteobacteria	Rhizobiales_A_502138	Devosiaceae	Devosia_A_502124	NA
226afde49000419b37585e09499221ed	Endophyte	0.595683	0.001	Belgium	Bacteria	Proteobacteria	Alphaproteobacteria	Rhizobiales_A_502138	Devosiaceae	Devosia_A_502124	NA
21b567db6fc1c6de08507a0f3726bdc4	Endophyte	0.996946	0.001	Belgium	Bacteria	Proteobacteria	Alphaproteobacteria	Rhizobiales_A_502138	Devosiaceae	Devosia_A_502124	NA
45bcae42e15af5a2a52c6748910506c7	Endophyte	0.913644	0.001	Belgium	Bacteria	Proteobacteria	Alphaproteobacteria	Rhizobiales_A_502138	Devosiaceae	Devosia_A_502124	NA
1533a512b6e3dfe135b76ea1ed2106b6	Endophyte	0.508001	0.002	Belgium	Bacteria	Proteobacteria	Alphaproteobacteria	Rhizobiales_A_502138	Devosiaceae	Devosia_A_502124	Devosia_A_502124 glacialis
c371257a1e7188757b3bf1d666f04d53	Endophyte	0.60676	0.011	Belgium	Bacteria	Proteobacteria	Alphaproteobacteria	Rhizobiales_A_504723	Aestuariivirgaceae	Nordella	Nordella sp011046735
333e324f9b4061051af23cd70792659e	Endophyte	0.595683	0.001	Belgium	Bacteria	Proteobacteria	Alphaproteobacteria	Rhizobiales_A_504723	Aestuariivirgaceae	Aestuariivirga	Aestuariivirga litoralis
71983ba9274e34133c859d164d6e345f	Endophyte	0.672022	0.001	Belgium	Bacteria	Proteobacteria	Alphaproteobacteria	Rhizobiales_A_504723	Aestuariivirgaceae	Aestuariivirga	Aestuariivirga litoralis
cef85ad63de2764e12e090446d74d80c	Endophyte	0.950211	0.001	Belgium	Bacteria	Proteobacteria	Alphaproteobacteria	Rhizobiales_A_504723	Aestuariivirgaceae	Aestuariivirga	Aestuariivirga litoralis
328c8cf707140e47ba70e0cd814ed530	Endophyte	0.695608	0.001	Belgium	Bacteria	Proteobacteria	Alphaproteobacteria	Rhizobiales_A_501396	Rhizobiaceae_A_499470	NA	NA
00e31c9f64e0bdf0d9c353b0ffeda2b5	Endophyte	0.439941	0.009	Belgium	Bacteria	Proteobacteria	Alphaproteobacteria	Rhizobiales_A_501058	Rhizobiaceae_A_501058	Rhizobium_A_501058	NA
2e49cc2e9e9cae23693e1ea70b3b11aa	Endophyte	0.500062	0.005	Belgium	Bacteria	Proteobacteria	Alphaproteobacteria	Rhizobiales_A_504723	Aestuariivirgaceae	Aestuariivirga	Aestuariivirga litoralis
47a58fd9f405b4553f57956312060cfe	Endophyte	0.998717	0.001	Belgium	Bacteria	Proteobacteria	Alphaproteobacteria	Rhizobiales_A_504723	Aestuariivirgaceae	Aestuariivirga	Aestuariivirga litoralis
9640dafc8b47dc5dd8d7438ae8060216	Endophyte	0.40161	0.016	Belgium	Bacteria	Proteobacteria	Alphaproteobacteria	Rhizobiales_A_504721	Rhodomicrobiaceae	R-RK-3	NA
7a37a19faa367d900b9bcbd4e020a989	Endophyte	0.439941	0.01	Belgium	Bacteria	Proteobacteria	Alphaproteobacteria	Rhizobiales_A_504721	Rhodomicrobiaceae	R-RK-3	NA
e1392e9b61f565b941cf3f59cc207110	Endophyte	0.508128	0.009	Belgium	Bacteria	Proteobacteria	Alphaproteobacteria	Rhizobiales_A_504721	Rhodomicrobiaceae	R-RK-3	NA
378ad6c273c9708d1019eec1ab95cb6b	Endophyte	0.647576	0.001	Belgium	Bacteria	Proteobacteria	Alphaproteobacteria	Rhizobiales_A_504721	Rhodomicrobiaceae	R-RK-3	NA
75a5fb9fe4646b5bf6377b1a557c840c	Endophyte	0.527373	0.004	Belgium	Bacteria	Proteobacteria	Alphaproteobacteria	Rhizobiales_A_504721	Rhodomicrobiaceae	R-RK-3	R-RK-3 sp002198715
47f8ea8da65cbde05724597f6d9aebc6	Endophyte	0.516887	0.006	Belgium	Bacteria	Proteobacteria	Alphaproteobacteria	Rhizobiales_A_504721	Rhodomicrobiaceae	R-RK-3	R-RK-3 sp002198715
68dec2b623e2462c585d8579cba49b97	Endophyte	0.695608	0.001	Belgium	Bacteria	Proteobacteria	Alphaproteobacteria	Rhizobiales_A_501396	Rhizobiaceae_A_499470	Phyllobacterium_498581	NA
9c2ceca799226d17e14d9cf15871e2ce	Endophyte	0.439941	0.009	Belgium	Bacteria	Proteobacteria	Alphaproteobacteria	Rhizobiales_A_501396	Rhizobiaceae_A_499470	Paramesorhizobium_499089	Paramesorhizobium salinisoli
a92ce1218c0809d7efa3571de2b05166	Endophyte	0.439941	0.012	Belgium	Bacteria	Proteobacteria	Alphaproteobacteria	Rhizobiales_A_501396	Rhizobiaceae_A_499470	NA	NA
f995b0617a19f2986b1c676dd9e56b20	Endophyte	0.705274	0.002	Belgium	Bacteria	Proteobacteria	Alphaproteobacteria	Rhizobiales_A_501396	Rhizobiaceae_A_499470	Mesorhizobium_F_498388	Mesorhizobium_F_498388 australicum
934369fe1b2684a641d989179f2cd2cd	Endophyte	0.359211	0.044	Belgium	Bacteria	Proteobacteria	Alphaproteobacteria	Rhizobiales_A_504721	Hyphomicrobiaceae	NA	NA
1b5b5d36f7b0a4b90f3bd3f4badd1714	Endophyte	0.622171	0.001	Belgium	Bacteria	Proteobacteria	Alphaproteobacteria	Rhizobiales_A_504721	Hyphomicrobiaceae	Hyphomicrobium_A	Hyphomicrobium_A sulfonivorans
a8ab1edc11b0a5ca5db8ce67fdb1b35b	Endophyte	0.508001	0.002	Belgium	Bacteria	Proteobacteria	Alphaproteobacteria	Rhizobiales_A_504721	Hyphomicrobiaceae	Hyphomicrobium_A	NA
f90073d93b6d29bcd350c436784a361a	Endophyte	0.467292	0.038	Belgium	Bacteria	Proteobacteria	Alphaproteobacteria	Dongiales	Dongiaceae	SYSU-D60009	SYSU-D60009 sp003574735
a94d8abbf70545c4155babd09b99e798	Endophyte	0.490702	0.01	Belgium	Bacteria	Proteobacteria	Alphaproteobacteria	Dongiales	Dongiaceae	SYSU-D60009	SYSU-D60009 sp003574735
67a5efd13a2c94f160eca0658236dd8a	Endophyte	0.475191	0.004	Belgium	Bacteria	Proteobacteria	Alphaproteobacteria	Caulobacterales	Caulobacteraceae	NA	NA
7e5b9da40bbcddfb8a56bf3c99cfc58e	Endophyte	0.672022	0.001	Belgium	Bacteria	Proteobacteria	Alphaproteobacteria	Caulobacterales	Caulobacteraceae	Caulobacter_487856	Caulobacter profundus
bae3c5a3a22f349f7d10bc764006c071	Endophyte	0.740532	0.001	Belgium	Bacteria	Proteobacteria	Alphaproteobacteria	Caulobacterales	Caulobacteraceae	Caulobacter_487856	Caulobacter profundus
7d1218ed5a5c05192539ba9d1115761b	Endophyte	0.858078	0.001	Belgium	Bacteria	Proteobacteria	Alphaproteobacteria	Caulobacterales	Caulobacteraceae	Caulobacter_487784	Caulobacter sp009905535
655cf9ed1c279e055190fb13f6cf6c95	Endophyte	0.950382	0.001	Belgium	Bacteria	Proteobacteria	Alphaproteobacteria	Caulobacterales	Caulobacteraceae	Caulobacter_487784	Caulobacter fusiformis
7c38cfc803db2cede0824f501ea5d458	Endophyte	0.475191	0.004	Belgium	Bacteria	Proteobacteria	Alphaproteobacteria	Caulobacterales	Caulobacteraceae	NA	NA
fc4031f812db927e66af844156d1a988	Endophyte	0.823055	0.001	Belgium	Bacteria	Proteobacteria	Alphaproteobacteria	Caulobacterales	Caulobacteraceae	Phenylobacterium	Phenylobacterium haematophilum
dddcbca5e9501672b8762c32875aad3f	Endophyte	0.595683	0.001	Belgium	Bacteria	Proteobacteria	Alphaproteobacteria	Caulobacterales	Caulobacteraceae	Phenylobacterium	NA
2e6ee405579f08c84c7ebd831a0bde2f	Endophyte	0.40161	0.021	Belgium	Bacteria	Proteobacteria	Alphaproteobacteria	Caulobacterales	Caulobacteraceae	Caulobacter_487856	Caulobacter daechungensis
608980a20b2967ea3ae954e4dd007687	Endophyte	0.40161	0.027	Belgium	Bacteria	Proteobacteria	Alphaproteobacteria	Caulobacterales	Caulobacteraceae	Phenylobacterium	Phenylobacterium panacis
857930ab193dbc1fcaff6ed380bb2240	Endophyte	0.998115	0.001	Belgium	Bacteria	Proteobacteria	Alphaproteobacteria	Caulobacterales	Caulobacteraceae	Phenylobacterium	Phenylobacterium panacis
b3077be5c84321f1d533cd988f73f23d	Endophyte	0.567962	0.002	Belgium	Bacteria	Proteobacteria	Alphaproteobacteria	Caulobacterales	Caulobacteraceae	Phenylobacterium	NA
1db5a898fc7a77e1411eca0f754de5ee	Endophyte	0.823055	0.001	Belgium	Bacteria	Proteobacteria	Alphaproteobacteria	Caulobacterales	Caulobacteraceae	Phenylobacterium	Phenylobacterium kunshanense
6fa84b66723276c481a8517ee3d7e5b9	Endophyte	0.695608	0.001	Belgium	Bacteria	Proteobacteria	Alphaproteobacteria	Caulobacterales	Caulobacteraceae	Phenylobacterium	NA
a3d6d47b99b055d2ef0231485d85924f	Endophyte	0.950382	0.001	Belgium	Bacteria	Proteobacteria	Alphaproteobacteria	Caulobacterales	Caulobacteraceae	Phenylobacterium	NA
716d07c9fcb5ad6431620e97ccc6fa23	Endophyte	0.803219	0.001	Belgium	Bacteria	Proteobacteria	Alphaproteobacteria	Caulobacterales	Caulobacteraceae	Phenylobacterium	NA
953097b32a02d1c49134defe3ff3ccea	Endophyte	0.538816	0.001	Belgium	Bacteria	Proteobacteria	Alphaproteobacteria	Caulobacterales	Caulobacteraceae	Caulobacter_487784	NA
63e8a6b75a49f130a85dd184f1833272	Endophyte	0.475191	0.005	Belgium	Bacteria	Proteobacteria	Alphaproteobacteria	Caulobacterales	Caulobacteraceae	Caulobacter_487784	NA
17cbf2244afc7c224a6ae1a424b0714c	Endophyte	0.983739	0.001	Belgium	Bacteria	Proteobacteria	Alphaproteobacteria	Caulobacterales	Caulobacteraceae	Caulobacter_487784	NA
43d5f162125cd7bf8ece35b3170c1042	Endophyte	0.992682	0.001	Belgium	Bacteria	Proteobacteria	Alphaproteobacteria	Caulobacterales	Caulobacteraceae	Caulobacter_487784	NA
52684502e5e9ed7c4afb100ea7b3ac4b	Endophyte	0.475191	0.003	Belgium	Bacteria	Proteobacteria	Alphaproteobacteria	Reyranellales	Reyranellaceae	Reyranella	Reyranella soli
84bd32a38d791191ed5658a4203736ce	Endophyte	0.538816	0.002	Belgium	Bacteria	Proteobacteria	Alphaproteobacteria	Reyranellales	Reyranellaceae	Reyranella	Reyranella soli
b10dbc09b077468d3068527c7a2388f6	Endophyte	0.595683	0.001	Belgium	Bacteria	Proteobacteria	Alphaproteobacteria	Reyranellales	Reyranellaceae	Reyranella	NA
ac01f1b3689cf4c1331084c1d48410ee	Endophyte	0.740532	0.001	Belgium	Bacteria	Proteobacteria	Alphaproteobacteria	Reyranellales	Reyranellaceae	Reyranella	NA
12cb78c50b2f1b2b589a749cb5b46bcd	Endophyte	0.508001	0.004	Belgium	Bacteria	Proteobacteria	Alphaproteobacteria	Reyranellales	Reyranellaceae	Reyranella	NA
4abb34a85c9bdbad7eb4638e50e95462	Endophyte	0.538816	0.002	Belgium	Bacteria	Myxococcota_A_473307	Polyangia_463783	Polyangiales	Polyangiaceae	Chondromyces	NA
9a513dbb7245c0a7517d32a54d2ef0e5	Endophyte	0.740532	0.001	Belgium	Bacteria	Myxococcota_A_473307	Polyangia_463783	Polyangiales	Polyangiaceae	NA	NA
cdb4d8e9af4758820ac84b0d31eb9b7f	Endophyte	0.647576	0.001	Belgium	Bacteria	Myxococcota_A_473307	Polyangia_463783	Polyangiales	Polyangiaceae	NA	NA
261673a4ffe7befb263186f480a95771	Endophyte	0.502176	0.021	Belgium	Bacteria	Myxococcota_A_473307	Polyangia_463783	Polyangiales	Polyangiaceae	NA	NA
345085880a7619814c6a32228aff5504	Endophyte	0.909164	0.001	Belgium	Bacteria	Myxococcota_A_473307	Polyangia_463783	Polyangiales	Polyangiaceae	Minicystis	Minicystis rosea
33ff88b2e03c50257aefcfaad3fced2f	Endophyte	0.538816	0.003	Belgium	Bacteria	Myxococcota_A_473307	Polyangia_463783	Polyangiales	Polyangiaceae	NA	NA
2741cfd364dcc0ffdda31a370e3c9767	Endophyte	0.567962	0.001	Belgium	Bacteria	Myxococcota_A_473307	Polyangia_463783	Polyangiales	Polyangiaceae	NA	NA
ecfeb5d30db5e1c19ebb0ddef0870a89	Endophyte	0.824938	0.001	Belgium	Bacteria	Myxococcota_A_473307	Polyangia_463783	Polyangiales	Polyangiaceae	NA	NA
5a3798603d2bf3fb8663c163d602da7a	Endophyte	0.942554	0.001	Belgium	Bacteria	Myxococcota_A_473307	Polyangia_463783	Polyangiales	Polyangiaceae	NA	NA
7da9c295ca244e4064cdca224ffecf1f	Endophyte	0.782881	0.001	Belgium	Bacteria	Myxococcota_A_473307	Polyangia_463783	Polyangiales	Polyangiaceae	NA	NA
24f53e97842085ea5dfd848c1dea0d5a	Endophyte	0.720008	0.001	Belgium	Bacteria	Myxococcota_A_473307	Polyangia_463783	Polyangiales	Polyangiaceae	NA	NA
03fa1be0db17d945d189924b91dec4a1	Endophyte	0.967204	0.001	Belgium	Bacteria	Myxococcota_A_473307	Polyangia_463783	Polyangiales	Polyangiaceae	NA	NA
f1ee542d73527b80c9198480fdbba643	Endophyte	0.983912	0.001	Belgium	Bacteria	Myxococcota_A_473307	Polyangia_463783	Polyangiales	Polyangiaceae	NA	NA
a9716a0fc9631954be2e4c3545a4fa81	Endophyte	0.439941	0.006	Belgium	Bacteria	Myxococcota_A_473307	Polyangia_463783	Polyangiales	Polyangiaceae	NA	NA
89e11684c3ec9d7080e808e7524f39de	Endophyte	0.439941	0.008	Belgium	Bacteria	Myxococcota_A_473307	Polyangia_463783	Polyangiales	Polyangiaceae	NA	NA
70be0676f3db7d1872c27e328e7a2fc7	Endophyte	0.823055	0.001	Belgium	Bacteria	Myxococcota_A_473307	Polyangia_463783	Polyangiales	Polyangiaceae	NA	NA
1908ac961d81e620215e040146c00375	Endophyte	0.782881	0.001	Belgium	Bacteria	Myxococcota_A_473307	Polyangia_463783	Polyangiales	Polyangiaceae	NA	NA
4a630a01bf7718de5063e8017beda93c	Endophyte	0.998019	0.001	Belgium	Bacteria	Myxococcota_A_473307	Polyangia_463783	Polyangiales	Polyangiaceae	NA	NA
d86248b75d5b415acfd84f90b9026a1f	Endophyte	0.967204	0.001	Belgium	Bacteria	Myxococcota_A_473307	Polyangia_463783	Polyangiales	Polyangiaceae	NA	NA
65be83cf87aa926c1b4f18fc4c78fe97	Endophyte	0.755111	0.001	Belgium	Bacteria	Myxococcota_A_473307	Polyangia_463783	Polyangiales	Polyangiaceae	NA	NA
ec35c8956a647a6d406836f411621c76	Endophyte	0.538816	0.003	Belgium	Bacteria	Myxococcota_A_473307	Polyangia_463783	Polyangiales	Polyangiaceae	NA	NA
ce892e8a5456d92eb76145a60e3e024a	Endophyte	0.898027	0.001	Belgium	Bacteria	Myxococcota_A_473307	Polyangia_463783	Polyangiales	Polyangiaceae	NA	NA
b5fa32848049e006eff1db36e104ada1	Endophyte	0.439941	0.017	Belgium	Bacteria	Myxococcota_A_473307	Polyangia_463783	Polyangiales	Polyangiaceae	NA	NA
e91935141a68f4f8e4a12147a463f412	Endophyte	0.740532	0.001	Belgium	Bacteria	Myxococcota_A_473307	Polyangia_463783	Polyangiales	Polyangiaceae	NA	NA
045a9acbc2fc36f6dcc048b06031dbdb	Endophyte	0.567962	0.001	Belgium	Bacteria	Myxococcota_A_473307	Polyangia_463783	Polyangiales	Polyangiaceae	NA	NA
3ea7e4c6d1ffea6d5ab4627ccc9f9315	Endophyte	0.965127	0.001	Belgium	Bacteria	Myxococcota_A_473307	Polyangia_463783	Polyangiales	Polyangiaceae	NA	NA
98b20765c840888e6907b1ae77c8aa25	Endophyte	0.999747	0.001	Belgium	Bacteria	Myxococcota_A_473307	Polyangia_463783	Polyangiales	Polyangiaceae	NA	NA
59c9b375399fc652491f811d3997f795	Endophyte	0.672022	0.001	Belgium	Bacteria	Myxococcota_A_473307	Polyangia_463783	Polyangiales	Polyangiaceae	NA	NA
0f2792078c502acd117df3b05e61c5c0	Endophyte	0.933257	0.001	Belgium	Bacteria	Myxococcota_A_473307	Polyangia_463783	Polyangiales	Polyangiaceae	NA	NA
32989f82f9a957b8cdbe47227854f76a	Endophyte	0.868649	0.001	Belgium	Bacteria	Myxococcota_A_473307	Polyangia_463783	Polyangiales	Polyangiaceae	NA	NA
4b98d0f96074483ebddeb60c17bfecfb	Endophyte	0.439941	0.013	Belgium	Bacteria	Myxococcota_A_473307	Polyangia_463783	Polyangiales	Polyangiaceae	NA	NA
f3e69c6a9676821d94adb59c70efc2ec	Endophyte	0.695608	0.001	Belgium	Bacteria	Myxococcota_A_473307	Myxococcia	Myxococcales	Myxococcaceae	WRKR01	WRKR01 sp009782175
4e92c82340af5e5e0e0ff19fc8e5516f	Endophyte	0.40161	0.015	Belgium	Bacteria	Myxococcota_A_473307	Myxococcia	Myxococcales	Myxococcaceae	Corallococcus	Corallococcus coralloides
bca37efa4ec1cb9a09da7eea12540125	Endophyte	0.870439	0.001	Belgium	Bacteria	Myxococcota_A_473307	Myxococcia	Myxococcales	Myxococcaceae	WRKR01	WRKR01 sp009782175
288cfab96682b93fb6cc6cb100abe26a	Endophyte	0.40161	0.013	Belgium	Bacteria	Myxococcota_A_473307	UBA4151	UBA4151	UBA4151	CACGMS01	NA
18b5c7f2df0d6c4a3b653fd3e3ddcd95	Endophyte	0.861357	0.001	Belgium	Bacteria	Myxococcota_A_473307	UBA4151	UBA4151	UBA4151	CACGMS01	NA
d12c03d3e8d302c46f4e6b53e89668d7	Endophyte	0.508001	0.006	Belgium	Bacteria	Myxococcota_A_473307	UBA4151	UBA4151	UBA4151	CACGMS01	NA
75a0857b276ebfe2dca09cfe80390102	Endophyte	0.567962	0.001	Belgium	Bacteria	Myxococcota_A_473307	UBA4151	UBA4151	UBA4151	CACGMS01	NA
fac2539fa371a7e1d9abafba80619f50	Endophyte	0.475191	0.007	Belgium	Bacteria	Myxococcota_A_473307	UBA4151	UBA4151	UBA4151	CACGMS01	NA
34f700fc269c8b1bfc36baa8ea405107	Endophyte	0.359211	0.047	Belgium	Bacteria	Myxococcota_A_473307	UBA4151	UBA4151	UBA4151	CACGMS01	NA
617570e2e01df33a6e6d50b9b14bb68c	Endophyte	0.567962	0.001	Belgium	Bacteria	Myxococcota_A_473307	UBA4151	UBA4151	UBA4151	CACGMS01	NA
fa81b7da72dceef3912e5a2958881efe	Endophyte	0.439941	0.011	Belgium	Bacteria	Myxococcota_A_473307	UBA4151	UBA4151	UBA4151	CACGMS01	NA
b1a07bda4bbec47bd3010641138e8731	Endophyte	0.567962	0.002	Belgium	Bacteria	Myxococcota_A_473307	Polyangia_463783	Polyangiales	Polyangiaceae	NA	NA
348ff064783be6b7050504f4aff97657	Endophyte	0.439941	0.008	Belgium	Bacteria	Myxococcota_A_473307	Polyangia_463783	Polyangiales	Polyangiaceae	NA	NA
0830ebad9213f7bba7fbd23ffdcd5920	Endophyte	0.40161	0.019	Belgium	Bacteria	Myxococcota_A_473307	Polyangia_463783	Nannocystales	Nannocystaceae	Nannocystis	NA
461165997f059a63c1dba17b0ac25ee2	Endophyte	0.915811	0.001	Belgium	Bacteria	Myxococcota_A_473307	Polyangia_463783	Nannocystales	Nannocystaceae	Nannocystis	NA
a6777da064a343d30ae8f0acc235e7c6	Endophyte	0.740532	0.001	Belgium	Bacteria	Myxococcota_A_473307	Polyangia_463783	Haliangiales_463188	Haliangiaceae_463188	Haliangium_463188	Haliangium ochraceum
eaf5f44985d981190f8b420ec382dec2	Endophyte	0.95201	0.001	Belgium	Bacteria	Myxococcota_A_473307	Polyangia_463783	Haliangiales_463188	Haliangiaceae_463188	Haliangium_463188	Haliangium ochraceum
5e2da2f69c0b001606244bbc8340e336	Endophyte	0.647576	0.001	Belgium	Bacteria	Myxococcota_A_473307	Polyangia_463783	Haliangiales_463188	Haliangiaceae_463188	Haliangium_463188	Haliangium ochraceum
e1a20a164a338f3686fd04cdb4702352	Endophyte	0.539983	0.006	Belgium	Bacteria	Myxococcota_A_473307	Polyangia_463783	Haliangiales_463188	Haliangiaceae_463188	Haliangium_463188	Haliangium ochraceum
0fba2b33d983801d88a927176abc57d5	Endophyte	0.898027	0.001	Belgium	Bacteria	Myxococcota_A_473307	Polyangia_463783	Haliangiales_463188	Haliangiaceae_463188	Haliangium_463188	Haliangium ochraceum
3d3a71c00e1bdca8db29d02d8c626a2f	Endophyte	0.99921	0.001	Belgium	Bacteria	Myxococcota_A_473307	Polyangia_463783	Polyangiales	Polyangiaceae	NA	NA
efdfd29f175d746d0e4c64020ca3f2cb	Endophyte	0.475191	0.003	Belgium	Bacteria	Myxococcota_A_473307	Polyangia_463783	Polyangiales	Polyangiaceae	NA	NA
ebde34d13d641fe0b246bf2ad6923321	Endophyte	0.762001	0.001	Belgium	Bacteria	Myxococcota_A_473307	Polyangia_463783	Polyangiales	Polyangiaceae	MWCO01	NA
6cf86703b751eda5ada2f254a74d8c22	Endophyte	0.439941	0.013	Belgium	Bacteria	Myxococcota_A_473307	UBA796	UBA796	GCA-2862545	REDI01	REDI01 sp007693595
cfd9704faeb5212156c5247cd4706dfa	Endophyte	0.359211	0.038	Belgium	Bacteria	Myxococcota_A_473307	UBA796	UBA796	GCA-2862545	REDI01	REDI01 sp007693595
a489a082134300c02ff881e2a231e25d	Endophyte	0.40161	0.028	Belgium	Bacteria	Myxococcota_A_473307	UBA796	UBA796	GCA-2862545	REDI01	REDI01 sp007693595
d38902ecafceed4031dbd3ab0b6a8eaa	Endophyte	0.359211	0.046	Belgium	Bacteria	Bdellovibrionota_E	UBA2394	UBA2394	UBA2394	REDG01	REDG01 sp007693605
1946aa055f8c0c86123b4224415cd274	Endophyte	0.773659	0.001	Belgium	Bacteria	Myxococcota_A_473307	Polyangia_463783	Polyangiales	Polyangiaceae	Sorangium	Sorangium cellulosum_B
7442b31630318d985554f794ba1ff64e	Endophyte	0.879883	0.001	Belgium	Bacteria	Myxococcota_A_473307	Polyangia_463783	Polyangiales	Polyangiaceae	Sorangium	NA
2dd94226b95be99f95fa1dc70679970a	Endophyte	0.475191	0.008	Belgium	Bacteria	Myxococcota_A_473307	Polyangia_463783	Polyangiales	Polyangiaceae	Sorangium	Sorangium cellulosum_B
b19c8e3f678798e13786f0467dbb0810	Endophyte	0.782881	0.001	Belgium	Bacteria	Myxococcota_A_473307	Polyangia_463783	Polyangiales	Polyangiaceae	Sorangium	Sorangium cellulosum_B
a3ee000e04b5bd266315c34924258f27	Endophyte	0.861357	0.001	Belgium	Bacteria	Myxococcota_A_473307	Polyangia_463783	Polyangiales	Polyangiaceae	Sorangium	Sorangium cellulosum_B
53546d0adca75fba4f41ae263e61f3f5	Endophyte	0.538816	0.002	Belgium	Bacteria	Bdellovibrionota_E	Bdellovibrionia_A_473294	Bdellovibrionales	SG-bin7	SG-bin7	SG-bin7 sp002083485
6141798beac266f9d0c8ca74d666dfac	Endophyte	0.475191	0.005	Belgium	Bacteria	Bdellovibrionota_E	Bdellovibrionia_A_473294	Bdellovibrionales	SG-bin7	SG-bin7	SG-bin7 sp002083485
a793ed707add918f934e1035114e96ad	Endophyte	0.475191	0.007	Belgium	Bacteria	Bdellovibrionota_E	Bdellovibrionia_A_473294	Bdellovibrionales	SG-bin7	SG-bin7	SG-bin7 sp002083485
5f67da8d3abfe21e70ae6663d7b6fe59	Endophyte	0.538816	0.002	Belgium	Bacteria	Bdellovibrionota_E	Bdellovibrionia_A_473294	Bdellovibrionales	SG-bin7	SG-bin7	SG-bin7 sp002083485
ae8b773101d11e1e37efc471b67d6e0d	Endophyte	0.59674	0.002	Belgium	Bacteria	Bdellovibrionota_E	Bdellovibrionia_A_473294	Bdellovibrionales	SG-bin7	SG-bin7	SG-bin7 sp002083485
d529a3a189a10b058390a1e8e7d519f7	Endophyte	0.586203	0.001	Belgium	Bacteria	Bdellovibrionota_E	Bdellovibrionia_A_473294	Bdellovibrionales	SG-bin7	SG-bin7	SG-bin7 sp002083485
60e72fb401cf408c2862c83028639032	Endophyte	0.508001	0.002	Belgium	Bacteria	Bdellovibrionota_E	Bdellovibrionia_A_473294	Bdellovibrionales	SG-bin7	SG-bin7	SG-bin7 sp002083485
4891486427a092ea21002da58224ea68	Endophyte	0.359211	0.048	Belgium	Bacteria	Bdellovibrionota_E	Bdellovibrionia_A_473294	Bdellovibrionales	SG-bin7	SG-bin7	SG-bin7 sp002083485
cd1b7cad930a6e28f9ac028793fcd31d	Endophyte	0.595683	0.001	Belgium	Bacteria	Bdellovibrionota_E	Bdellovibrionia_A_473294	Bdellovibrionales	SG-bin7	SG-bin7	SG-bin7 sp002083485
61c256c064c694ef8de8c015408ac58d	Endophyte	0.508001	0.004	Belgium	Bacteria	Bdellovibrionota_E	Bdellovibrionia_A_473294	Bdellovibrionales	Bdellovibrionaceae	Bdellovibrio	NA
ed29e44c2781662bd880ac2fa7a091fc	Endophyte	0.595683	0.001	Belgium	Bacteria	Bdellovibrionota_E	Bdellovibrionia_A_473294	Bdellovibrionales	Bdellovibrionaceae	Bdellovibrio	Bdellovibrio bacteriovorus_E
b1809384ebb759912031e217b32a5e0b	Endophyte	0.879883	0.001	Belgium	Bacteria	Bdellovibrionota_E	Bdellovibrionia_A_473294	Bdellovibrionales	Bdellovibrionaceae	Bdellovibrio	Bdellovibrio bacteriovorus_E
1ff44971454d839d45d658546c38eb8d	Endophyte	0.475191	0.007	Belgium	Bacteria	Bdellovibrionota_E	Bdellovibrionia_A_473294	Bdellovibrionales	Bdellovibrionaceae	Bdellovibrio	Bdellovibrio bacteriovorus_E
d7f952d1bef7f791760c67a020b5eeda	Endophyte	0.418026	0.046	Belgium	Bacteria	Bdellovibrionota_E	Bdellovibrionia_A_473294	Bdellovibrionales	Bdellovibrionaceae	Bdellovibrio	Bdellovibrio bacteriovorus_E
fe5964dd431267a80b1f8ed977197aa2	Endophyte	0.595683	0.002	Belgium	Bacteria	Bdellovibrionota_E	Bdellovibrionia_A_473294	Bdellovibrionales	Bdellovibrionaceae	Bdellovibrio	Bdellovibrio bacteriovorus_E
7e2b92a50ebe32572db9034b7a4e88b2	Endophyte	0.475191	0.006	Belgium	Bacteria	Bdellovibrionota_E	Bdellovibrionia_A_473294	Bdellovibrionales	1-14-0-10-45-34	1-14-0-10-45-34	NA
7115597cfe8ac43740cf1e4fd53ee0da	Endophyte	0.538816	0.002	Belgium	Bacteria	Bdellovibrionota_E	Bdellovibrionia_A_473294	Bdellovibrionales	Bdellovibrionaceae	Ga0074137	Ga0074137 sp001464715
1dfe34d4b8ef0f715a95eaed64f62124	Endophyte	0.567962	0.001	Belgium	Bacteria	Bdellovibrionota_E	Bdellovibrionia_A_473294	Bdellovibrionales	1-14-0-10-45-34	1-14-0-10-45-34	1-14-0-10-45-34 sp002778785
b865484ad2701c646f13a47b34fb512c	Endophyte	0.40161	0.027	Belgium	Bacteria	Planctomycetota	Planctomycetia	Isosphaerales	Isosphaeraceae	NA	NA
aa8e800ee19049cc8822ffef98bc65ef	Endophyte	0.823055	0.001	Belgium	Bacteria	Myxococcota_A_473307	WYAZ01	WYAZ01	WYAZ01	WYAZ01	WYAZ01 sp011526105
8b3db33296e2c13759f7486dfdf3c64f	Endophyte	0.475191	0.007	Belgium	Bacteria	Myxococcota_A_473307	WYAZ01	WYAZ01	WYAZ01	WYAZ01	WYAZ01 sp011526105
3c7425e6ff244960f1142165c1301d01	Endophyte	0.622171	0.001	Belgium	Bacteria	Myxococcota_A_473307	WYAZ01	WYAZ01	WYAZ01	WYAZ01	WYAZ01 sp011526105
0d73f89b89cccfc906646e7e6154b242	Endophyte	0.718421	0.001	Belgium	Bacteria	Myxococcota_A_473307	WYAZ01	WYAZ01	WYAZ01	WYAZ01	WYAZ01 sp011526105
8a36c173ca18efa078626cae75dac487	Endophyte	0.823055	0.001	Belgium	Bacteria	Myxococcota_A_473307	WYAZ01	WYAZ01	WYAZ01	WYAZ01	WYAZ01 sp011526105
81500f480270e232bc76419134ba1656	Endophyte	0.647576	0.001	Belgium	Bacteria	Myxococcota_A_473307	Polyangia_463783	Polyangiales	Polyangiaceae	Palsa-1150	Palsa-1150 sp003153495
72cd04098b238a165f9942c11db1f31f	Endophyte	0.439941	0.014	Belgium	Bacteria	Myxococcota_A_473307	Polyangia_463783	Polyangiales	Polyangiaceae	NA	NA
31506b40cd97195b551efb07d79566a0	Endophyte	0.879883	0.001	Belgium	Bacteria	Myxococcota_A_473307	Polyangia_463783	Polyangiales	Polyangiaceae	Palsa-1150	Palsa-1150 sp003153495
a6dcc69f8a7084a0573940d172864f03	Endophyte	0.846739	0.001	Belgium	Bacteria	Myxococcota_A_473307	Polyangia_463783	Polyangiales	Polyangiaceae	Palsa-1150	Palsa-1150 sp003153495
6b0080f550871aa07326c7223af8bff7	Endophyte	0.658723	0.005	Belgium	Bacteria	Myxococcota_A_473307	Polyangia_463783	Polyangiales	Polyangiaceae	Palsa-1150	Palsa-1150 sp003153495
daf79da5d2843c4037deaa97bee688ac	Endophyte	0.475191	0.009	Belgium	Bacteria	Myxococcota_A_473307	Polyangia_463783	Polyangiales	Polyangiaceae	Palsa-1150	Palsa-1150 sp003153495
f90974b83f6dcc2fe7afcdfad993cc44	Endophyte	0.538816	0.001	Belgium	Bacteria	Myxococcota_A_473307	Polyangia_463783	Polyangiales	Polyangiaceae	Palsa-1150	Palsa-1150 sp003153495
02b56cf1a1fe3bbb5d01fd9e9206edc7	Endophyte	0.439941	0.007	Belgium	Bacteria	Myxococcota_A_473307	Polyangia_463783	Polyangiales	Polyangiaceae	Palsa-1150	Palsa-1150 sp003153495
8290b69aff111cb538189ca89ee9446c	Endophyte	0.538816	0.002	Belgium	Bacteria	Myxococcota_A_473307	Polyangia_463783	Polyangiales	Polyangiaceae	NA	NA
7e415136c522e68d3a74de84beed8dcc	Endophyte	0.724314	0.001	Belgium	Bacteria	Myxococcota_A_473307	Polyangia_463783	Polyangiales	Polyangiaceae	Polyangium	NA
f2d87fb1bde142854d9f2ce115c165d9	Endophyte	0.506732	0.007	Belgium	Bacteria	Myxococcota_A_473307	Polyangia_463783	Polyangiales	Polyangiaceae	Polyangium	NA
ea73298edc7168fac4335ad25f438bd2	Endophyte	0.595683	0.001	Belgium	Bacteria	Myxococcota_A_473307	Polyangia_463783	Polyangiales	Polyangiaceae	Polyangium	NA
1a428a656c5d88e53ef0cfdf3a52f3ab	Endophyte	0.689082	0.001	Belgium	Bacteria	Myxococcota_A_473307	Polyangia_463783	Polyangiales	Polyangiaceae	Polyangium	NA
2036db6b18c6d467feea448c89c741eb	Endophyte	0.475191	0.008	Belgium	Bacteria	Myxococcota_A_473307	Polyangia_463783	Polyangiales	Polyangiaceae	Polyangium	NA
bd0ae324433bf82e6291aef681014952	Endophyte	0.927583	0.001	Belgium	Bacteria	Myxococcota_A_473307	Polyangia_463783	Polyangiales	Polyangiaceae	Aetherobacter	Aetherobacter fasciculatus
62587f18489631aefff9b6906e8cbbe6	Endophyte	0.644807	0.003	Belgium	Bacteria	Myxococcota_A_473307	Polyangia_463783	Polyangiales	Polyangiaceae	Aetherobacter	Aetherobacter fasciculatus
e60ca0e5853ab23644427da10f9e4615	Endophyte	0.71225	0.001	Belgium	Bacteria	Myxococcota_A_473307	Polyangia_463783	Polyangiales	Polyangiaceae	MWCO01	NA
0b26251cbb36ca15bb364fd492dbf4cf	Endophyte	0.978001	0.001	Belgium	Bacteria	Myxococcota_A_473307	Polyangia_463783	Polyangiales	Polyangiaceae	MWCO01	NA
a461878e579e59b6d09e256f3c1600f8	Endophyte	0.40161	0.028	Belgium	Bacteria	Myxococcota_A_473307	Polyangia_463783	Polyangiales	Polyangiaceae	NA	NA
d1e9fa9afcdc6e53a09aba36c9605ba7	Endophyte	0.842424	0.001	Belgium	Bacteria	Myxococcota_A_473307	Polyangia_463783	Polyangiales	Polyangiaceae	Chondromyces	NA
ca9b94314f8664193a1db33c98d66549	Endophyte	0.439941	0.013	Belgium	Bacteria	Myxococcota_A_473307	Polyangia_463783	Polyangiales	Polyangiaceae	Chondromyces	NA
a99e816d0794e797772b7f0b84d1f20c	Endophyte	0.508001	0.003	Belgium	Bacteria	Myxococcota_A_473307	Polyangia_463783	Polyangiales	Polyangiaceae	Chondromyces	NA
ec603b61405fbf7af563bc7bcdc86853	Endophyte	0.508001	0.002	Belgium	Bacteria	Myxococcota_A_473307	Polyangia_463783	Polyangiales	Polyangiaceae	Chondromyces	NA
0419fc2252ebe87d259ce492ef0edd4b	Endophyte	0.475191	0.005	Belgium	Bacteria	Myxococcota_A_473307	Polyangia_463783	Polyangiales	Polyangiaceae	Chondromyces	NA
c44ffa15bd4df518cb618f8c33f4f3d8	Endophyte	0.633067	0.002	Belgium	Bacteria	Myxococcota_A_473307	Polyangia_463783	Polyangiales	Polyangiaceae	NA	NA
61357f420b2d629c070fa203af581d62	Endophyte	0.40161	0.022	Belgium	Bacteria	Myxococcota_A_473307	Polyangia_463783	Polyangiales	Polyangiaceae	Palsa-1150	Palsa-1150 sp003153495
78618910224b80bc0ed42291bdedbeb7	Endophyte	0.475191	0.006	Belgium	Bacteria	Myxococcota_A_473307	Polyangia_463783	Polyangiales	Polyangiaceae	Palsa-1150	Palsa-1150 sp003153495
550032d14e4caa65b429510e700e51a5	Endophyte	0.40161	0.019	Belgium	Bacteria	Myxococcota_A_473307	Polyangia_463783	Polyangiales	Polyangiaceae	NA	NA
ffe8caa3584071025b11653c0af1054f	Endophyte	0.538816	0.003	Belgium	Bacteria	Myxococcota_A_473307	Polyangia_463783	Polyangiales	Polyangiaceae	Palsa-1150	Palsa-1150 sp003153495
048a8f546d3602e463358625a0e34599	Endophyte	0.789412	0.001	Belgium	Bacteria	Myxococcota_A_473307	Polyangia_463783	DRWM01	JAAZOP01	JAAZOP01	NA
b2cab06c3cd0ad91414e9221ae9d8040	Endophyte	0.915811	0.001	Belgium	Bacteria	Myxococcota_A_473307	Polyangia_463783	DRWM01	JAAZOP01	JAAZOP01	NA
457cc1698ae51a4d693ca8c182ceb3bc	Endophyte	0.359211	0.043	Belgium	Bacteria	Myxococcota_A_473307	Polyangia_463783	DRWM01	JAAZOP01	JAAZOP01	NA
a5288fdfc32d830aca7b9d7dbf41d86c	Endophyte	0.40161	0.031	Belgium	Bacteria	Myxococcota_A_473307	Polyangia_463783	Polyangiales	SG8-38	NA	NA
8fb07755ecdcf9f7d5526bc082e48da6	Endophyte	0.40161	0.028	Belgium	Bacteria	Myxococcota_A_473307	Polyangia_463783	Polyangiales	Sandaracinaceae	Sandaracinus	Sandaracinus amylolyticus
9bf8963025090307e5bac8b3dc4e2cd1	Endophyte	0.359211	0.044	Belgium	Bacteria	Myxococcota_A_473307	Polyangia_463783	Polyangiales	Sandaracinaceae	Sandaracinus	Sandaracinus amylolyticus
b208f09cb323a2f5acb19db7fb7694a7	Endophyte	0.40161	0.026	Belgium	Bacteria	Myxococcota_A_473307	Polyangia_463783	Polyangiales	Sandaracinaceae	Sandaracinus	Sandaracinus amylolyticus
25398241a231e517fc5027a5016cbb60	Endophyte	0.905949	0.001	Belgium	Bacteria	Myxococcota_A_473307	Polyangia_463783	Polyangiales	Sandaracinaceae	Sandaracinus	Sandaracinus amylolyticus
cf117fb804c59c55da81788d95595ec9	Endophyte	0.647576	0.001	Belgium	Bacteria	Myxococcota_A_473307	Polyangia_463783	Polyangiales	Sandaracinaceae	Sandaracinus	Sandaracinus amylolyticus
6f15b656cd10d9d73824957940f0352e	Endophyte	0.695608	0.001	Belgium	Bacteria	Myxococcota_A_473307	Polyangia_463783	Polyangiales	SLQV01	SLQV01	NA
011e9da8d4657c75df020bdd18742bb0	Endophyte	0.930754	0.001	Belgium	Bacteria	Myxococcota_A_473307	Polyangia_463783	Polyangiales	SG8-38	NA	NA
747334838299e6e57e5836e550421269	Endophyte	0.713823	0.001	Belgium	Bacteria	Myxococcota_A_473307	Polyangia_463783	Polyangiales	SG8-38	NA	NA
11a9089368d6a574126ca0c195eda732	Endophyte	0.981062	0.001	Belgium	Bacteria	Myxococcota_A_473307	Polyangia_463783	Polyangiales	SG8-38	NA	NA
b0c41793e163ab752f755e92da867a84	Endophyte	0.861357	0.001	Belgium	Bacteria	Myxococcota_A_473307	Polyangia_463783	Polyangiales	SG8-38	NA	NA
2695db2c313bca60ca1fe7ab846b5b29	Endophyte	0.823055	0.001	Belgium	Bacteria	Myxococcota_A_473307	Polyangia_463783	Polyangiales	SG8-38	NA	NA
2070b23f3c241e5d62a83bc061c17d24	Endophyte	0.842424	0.001	Belgium	Bacteria	Spirochaetota	Leptospirae	Turneriellales	Turneriellaceae	Turneriella	Turneriella parva
4f33cb1bf889fd7f2ed92470fbe48631	Endophyte	0.842424	0.001	Belgium	Bacteria	Spirochaetota	Leptospirae	Turneriellales	Turneriellaceae	Turneriella	Turneriella parva
123ad557c76e88b545af6537d1622cf4	Endophyte	0.595038	0.001	Belgium	Bacteria	Acidobacteriota	Acidobacteriae	Bryobacterales	Bryobacteraceae	KBS-96	NA
6c1170e88e0ea13f2328372e554a5ece	Endophyte	0.475191	0.004	Belgium	Bacteria	Acidobacteriota	Acidobacteriae	Bryobacterales	Bryobacteraceae	KBS-96	NA
07a176d6927566bf7012fd101f839f48	Endophyte	0.699946	0.007	Belgium	Bacteria	Acidobacteriota	Acidobacteriae	Bryobacterales	Bryobacteraceae	Palsa-187	Palsa-187 sp902826605
4bdd9c30052b6fc3ea66d2b834a4afea	Endophyte	0.475191	0.006	Belgium	Bacteria	Acidobacteriota	Acidobacteriae	Bryobacterales	Bryobacteraceae	Bryobacter	NA
0fb9a25f4cd1ba5067dbdc4efe72c3b2	Endophyte	0.508001	0.002	Belgium	Bacteria	Acidobacteriota	Acidobacteriae	Bryobacterales	Bryobacteraceae	Bryobacter	Bryobacter aggregatus
d239214c5b9d9e984271c1b57fd6eae3	Endophyte	0.359211	0.043	Belgium	Bacteria	Acidobacteriota	Acidobacteriae	Bryobacterales	Bryobacteraceae	NA	NA
ac8df6a956af13fc471f99c33aca341c	Endophyte	0.567962	0.001	Belgium	Bacteria	Elusimicrobiota	Elusimicrobia_984204	2-01-FULL-59-12	2-01-FULL-59-12	2-01-FULL-59-12	2-01-FULL-59-12 sp001800075
20eadf5c6b1ada2b5b67655106472c99	Endophyte	0.439941	0.009	Belgium	Bacteria	Sumerlaeota	Sumerlaeia	Sumerlaeales	Sumerlaeaceae	HGW-BRC1-1	HGW-BRC1-1 sp002842095
7480293f89022d495ef93a4be501a761	Endophyte	0.762001	0.001	Belgium	Bacteria	Spirochaetota	Leptospirae	Leptospirales	Leptonemataceae	NA	NA
39cd7925bc115301e5f64260a8519c56	Endophyte	0.65905	0.001	Belgium	Bacteria	Spirochaetota	Leptospirae	Leptospirales	Leptonemataceae	NA	NA
6369adbec4fd984cecc6dc61b6245bfa	Endophyte	0.595683	0.001	Belgium	Bacteria	Spirochaetota	Leptospirae	Leptospirales	Leptonemataceae	NA	NA
4c6fcd526deab485e0b6de3b108ac741	Endophyte	0.40161	0.025	Belgium	Bacteria	Myxococcota_A_473307	WYAZ01	WYAZ01	WYAZ01	WYAZ01	NA
162a71cd9c3c69d5dbc981c1ff3c3ae9	Endophyte	0.40161	0.026	Belgium	Bacteria	Myxococcota_A_473307	WYAZ01	WYAZ01	WYAZ01	WYAZ01	NA
33f0c02605869c4e31a4b66f4b85cef6	Endophyte	0.40161	0.025	Belgium	Bacteria	Myxococcota_A_473307	WYAZ01	WYAZ01	WYAZ01	WYAZ01	NA
6058d54e58a064291ce3f07d3c5f2bed	Endophyte	0.40161	0.021	Belgium	Bacteria	Myxococcota_A_473307	WYAZ01	WYAZ01	WYAZ01	WYAZ01	NA
f58be76963e5f880b0857c25fc5dbe76	Endophyte	0.439941	0.014	Belgium	Bacteria	Myxococcota_A_473307	WYAZ01	WYAZ01	WYAZ01	WYAZ01	NA
40d8793db41a6ff60cb5d170f6aa57cc	Endophyte	0.359211	0.042	Belgium	Bacteria	Bdellovibrionota_E	Oligoflexia	Silvanigrellales	Silvanigrellaceae	Silvanigrella	NA
90f7be7261504488264a569028895644	Endophyte	0.898027	0.001	Belgium	Bacteria	Bdellovibrionota_E	Oligoflexia	Silvanigrellales	Silvanigrellaceae	Silvanigrella	NA
8fbe352ab74e5f3334746d2412b14f58	Endophyte	0.647576	0.001	Belgium	Bacteria	Planctomycetota	Phycisphaerae	Phycisphaerales	SM1A02	UBA966	NA
3fef072f70b686efc0f978d07c172536	Endophyte	0.359211	0.048	Belgium	Bacteria	Planctomycetota	Phycisphaerae	Phycisphaerales	UBA1924	NA	NA
e312ad97a4bfd03350ef0f7cd984d9b0	Endophyte	0.508001	0.002	Belgium	Bacteria	Planctomycetota	Phycisphaerae	Phycisphaerales	UBA1924	NA	NA
390bcb79e7a33c28b1049ea9d353b27a	Endophyte	0.567962	0.001	Belgium	Bacteria	Planctomycetota	Phycisphaerae	Phycisphaerales	SM1A02	UBA966	NA
14396498b20f995d8c9c1a8167ded6ea	Endophyte	0.439941	0.011	Belgium	Bacteria	Planctomycetota	Phycisphaerae	Phycisphaerales	SM1A02	F1-140-MAGs142	NA
4e3e5d66f6788adee2b898c79348c296	Endophyte	0.359211	0.043	Belgium	Bacteria	Planctomycetota	Phycisphaerae	Phycisphaerales	SM1A02	F1-140-MAGs142	NA
1cc0f74fef7fcb488235c8f17e3d2407	Endophyte	0.672022	0.001	Belgium	Bacteria	Planctomycetota	Phycisphaerae	Phycisphaerales	UBA1924	NA	NA
21ead2f14d92448c88a9c89350eb11b0	Endophyte	0.583675	0.003	Belgium	Bacteria	Planctomycetota	Phycisphaerae	Phycisphaerales	UBA1924	NA	NA
b60b2a9e19af87e1bf7a38dda16431c1	Endophyte	0.595683	0.001	Belgium	Bacteria	Planctomycetota	Phycisphaerae	Tepidisphaerales	Tepidisphaeraceae	UBA2421	UBA2421 sp002343075
907f08fc3a20d12a7fe47435c4c709ad	Endophyte	0.475191	0.003	Belgium	Bacteria	Planctomycetota	B15-G4	B15-G4	B15-G4	B15-G4	B15-G4 sp003644265
3e17252371cee7cfe13b97bf474ed2b8	Endophyte	0.647576	0.001	Belgium	Bacteria	Verrucomicrobiota	Verrucomicrobiae	Methylacidiphilales	JAAUTS01	NA	NA
f03adfa70c2081147212c5a80fce90bf	Endophyte	0.538816	0.001	Belgium	Bacteria	Verrucomicrobiota	Verrucomicrobiae	Methylacidiphilales	UBA1321	LW23	NA
d54c8f36e2ddf514502767632bd47846	Endophyte	0.538816	0.001	Belgium	Bacteria	Verrucomicrobiota	Verrucomicrobiae	Pedosphaerales	Pedosphaeraceae	Pedosphaera	Pedosphaera parvula
dcf6a329bc531caedfdba9e303e696b9	Endophyte	0.40161	0.02	Belgium	Bacteria	Verrucomicrobiota	Verrucomicrobiae	Pedosphaerales	UBA11358	UBA11358	NA
65059c4dd17219df58b9b6c6541161c4	Endophyte	0.359211	0.039	Belgium	Bacteria	Verrucomicrobiota	Verrucomicrobiae	Pedosphaerales	Pedosphaeraceae	Pedosphaera	Pedosphaera parvula
cd84a8865cd3bb0b5b8dca67d6b702ae	Endophyte	0.359211	0.036	Belgium	Bacteria	Verrucomicrobiota	Verrucomicrobiae	Pedosphaerales	DSYF01	DSYF01	DSYF01 sp011367605
48f9cd905426e58e79c8ee340ccb5976	Endophyte	0.475191	0.006	Belgium	Bacteria	Verrucomicrobiota	Verrucomicrobiae	Pedosphaerales	DSYF01	DSYF01	DSYF01 sp011367605
1d7f71d80b7a2cf1678398af777d23db	Endophyte	0.475191	0.006	Belgium	Bacteria	Verrucomicrobiota	Verrucomicrobiae	Pedosphaerales	DSYF01	DSYF01	DSYF01 sp011367605
a752f7fe7dbd54e8fc30b5c707db82a1	Endophyte	0.861357	0.001	Belgium	Bacteria	Verrucomicrobiota	Verrucomicrobiae	Pedosphaerales	UBA11358	WYBW01	NA
ebbe43b73f11e88fc69ba1ae87b50a16	Endophyte	0.919131	0.001	Belgium	Bacteria	Verrucomicrobiota	Verrucomicrobiae	Verrucomicrobiales	Verrucomicrobiaceae	Verrucomicrobium	NA
c450367ff3a594e18b4fa687ff925425	Endophyte	0.508001	0.003	Belgium	Bacteria	Verrucomicrobiota	Verrucomicrobiae	Verrucomicrobiales	Verrucomicrobiaceae	NA	NA
870e87eea8180d6d2d6e363e0ebb04b9	Endophyte	0.359211	0.04	Belgium	Bacteria	Verrucomicrobiota	Verrucomicrobiae	Verrucomicrobiales	Verrucomicrobiaceae	Prosthecobacter	NA
4b9ec66407e519d2bacfe28808b7d703	Endophyte	0.66742	0.002	Belgium	Bacteria	Verrucomicrobiota	Verrucomicrobiae	Verrucomicrobiales	Verrucomicrobiaceae	Prosthecobacter	NA
9694df6416f157e6c1cca1d26f6477d3	Endophyte	0.508001	0.004	Belgium	Bacteria	Verrucomicrobiota	Verrucomicrobiae	Verrucomicrobiales	Verrucomicrobiaceae	Prosthecobacter	Prosthecobacter gellanilyticus
7379a118a2931c15c199d3eaf2fcff35	Endophyte	0.475191	0.007	Belgium	Bacteria	Verrucomicrobiota	Verrucomicrobiae	Verrucomicrobiales	Verrucomicrobiaceae	Prosthecobacter	Prosthecobacter gellanilyticus
2ab5991951b2b9d4b63496b1bd894ec4	Endophyte	0.439941	0.011	Belgium	Bacteria	Verrucomicrobiota	Verrucomicrobiae	Verrucomicrobiales	Verrucomicrobiaceae	Prosthecobacter	Prosthecobacter sp002279765
28d2c7b90d6788f5bb1b74390677d50d	Endophyte	0.439941	0.011	Belgium	Bacteria	Verrucomicrobiota	Verrucomicrobiae	Verrucomicrobiales	Verrucomicrobiaceae	Prosthecobacter	Prosthecobacter sp002279765
c48634bc3fa8ccdfa5fe919d9f196aaa	Endophyte	0.595683	0.001	Belgium	Bacteria	Verrucomicrobiota	Verrucomicrobiae	Verrucomicrobiales	Verrucomicrobiaceae	Prosthecobacter	Prosthecobacter sp002279765
a12f431df5bd348ce2067bfce9ad16fa	Endophyte	0.359211	0.044	Belgium	Bacteria	Verrucomicrobiota	Verrucomicrobiae	Verrucomicrobiales	Verrucomicrobiaceae	Prosthecobacter	NA
16e5837b4d642c3ac8626997317cc58a	Endophyte	0.782881	0.001	Belgium	Bacteria	Verrucomicrobiota	Verrucomicrobiae	Verrucomicrobiales	Verrucomicrobiaceae	Prosthecobacter	Prosthecobacter gellanilyticus
82391f23469d2e7c8f9dfacd8cd5475a	Endophyte	0.672022	0.001	Belgium	Bacteria	Verrucomicrobiota	Verrucomicrobiae	Verrucomicrobiales	Verrucomicrobiaceae	Prosthecobacter	NA
6c27490e4294381457e916b86f1ff5e0	Endophyte	0.762001	0.001	Belgium	Bacteria	Verrucomicrobiota	Verrucomicrobiae	Verrucomicrobiales	Akkermansiaceae	Luteolibacter_776538	NA
ba6c032efa4ff16bbda2138d26e4a739	Endophyte	0.448724	0.039	Belgium	Bacteria	Verrucomicrobiota	Verrucomicrobiae	Verrucomicrobiales	Akkermansiaceae	Haloferula_776278	Haloferula sp000739615
e2135bcd6107cf585fecd11732c1d881	Endophyte	0.359211	0.037	Belgium	Bacteria	Verrucomicrobiota	Verrucomicrobiae	Verrucomicrobiales	Akkermansiaceae	Haloferula_776278	Haloferula sp000739615
592ddf37f34b16bbdce51b3466f06d7d	Endophyte	0.695608	0.001	Belgium	Bacteria	Verrucomicrobiota	Verrucomicrobiae	Verrucomicrobiales	Akkermansiaceae	Haloferula_776278	NA
3b96215f444003e20787c900ecf3791f	Endophyte	0.803219	0.001	Belgium	Bacteria	Verrucomicrobiota	Verrucomicrobiae	Verrucomicrobiales	Akkermansiaceae	Haloferula_776278	NA
b09e30f259d130b6bedf5a0bde7ffe8f	Endophyte	0.637391	0.001	Belgium	Bacteria	Verrucomicrobiota	Verrucomicrobiae	Verrucomicrobiales	Akkermansiaceae	Haloferula_776278	Haloferula sp000739615
70ceecc1cf9df0d678f85430e7acf554	Endophyte	0.823055	0.001	Belgium	Bacteria	Verrucomicrobiota	Verrucomicrobiae	Verrucomicrobiales	Akkermansiaceae	Luteolibacter_776538	Luteolibacter gellanilyticus
82ff1842b6416d784675c1b6d2e6ecd6	Endophyte	0.530592	0.002	Belgium	Bacteria	Verrucomicrobiota	Verrucomicrobiae	Chthoniobacterales	Chthoniobacteraceae	VFJQ01	VFJQ01 sp009885995
6d2a478d78521826f260bcdb1ce77a19	Endophyte	0.567962	0.001	Belgium	Bacteria	Verrucomicrobiota	Verrucomicrobiae	Chthoniobacterales	Chthoniobacteraceae	Chthoniobacter	Chthoniobacter flavus
bd0ee58c3cb5afd478aae9b7ed017b9c	Endophyte	0.475191	0.009	Belgium	Bacteria	Verrucomicrobiota	Verrucomicrobiae	Chthoniobacterales	Chthoniobacteraceae	Chthoniobacter	Chthoniobacter flavus
db04b17a1e86f927676df985f9ab6f3d	Endophyte	0.5156	0.028	Belgium	Bacteria	Verrucomicrobiota	Verrucomicrobiae	Chthoniobacterales	Chthoniobacteraceae	Chthoniobacter	Chthoniobacter flavus
42342c4fb7701e8e7afb0522aeda5d9a	Endophyte	0.439941	0.013	Belgium	Bacteria	Verrucomicrobiota	Verrucomicrobiae	Chthoniobacterales	Chthoniobacteraceae	Chthoniobacter	Chthoniobacter flavus
25ef41f318905c2da0fa5113aa6eabfa	Endophyte	0.910145	0.001	Belgium	Bacteria	Verrucomicrobiota	Verrucomicrobiae	Chthoniobacterales	Chthoniobacteraceae	Chthoniobacter	Chthoniobacter flavus
ce2ede3e5543efef358af6c087391e79	Endophyte	0.622171	0.001	Belgium	Bacteria	Verrucomicrobiota	Verrucomicrobiae	Chthoniobacterales	Chthoniobacteraceae	Chthoniobacter	Chthoniobacter flavus
c0db1071d83f4f4f6b2cb1c173c2597e	Endophyte	0.612554	0.002	Belgium	Bacteria	Verrucomicrobiota	Verrucomicrobiae	Chthoniobacterales	Chthoniobacteraceae	Chthoniobacter	Chthoniobacter flavus
ae997e39600432c9a0a0915604fd0788	Endophyte	0.508001	0.002	Belgium	Bacteria	Verrucomicrobiota	Verrucomicrobiae	Chthoniobacterales	Chthoniobacteraceae	VFJQ01	VFJQ01 sp009885995
a7e517cd4e7a754db04082e3ff63f7c7	Endophyte	0.672022	0.001	Belgium	Bacteria	Verrucomicrobiota	Verrucomicrobiae	Chthoniobacterales	Chthoniobacteraceae	VFJQ01	VFJQ01 sp009885995
811e8b2ca3a7e5f64bfc85749258103b	Endophyte	0.48951	0.01	Belgium	Bacteria	Verrucomicrobiota	Verrucomicrobiae	Chthoniobacterales	Chthoniobacteraceae	VFJQ01	VFJQ01 sp009885995
4e99b513ac272608d042bec3bfcb2a72	Endophyte	0.534861	0.005	Belgium	Bacteria	Verrucomicrobiota	Verrucomicrobiae	Chthoniobacterales	Chthoniobacteraceae	VFJQ01	VFJQ01 sp009885995
812158f5a474f7bf2a195122ba02c02a	Endophyte	1	0.001	Belgium	Bacteria	Verrucomicrobiota	Verrucomicrobiae	Chthoniobacterales	Chthoniobacteraceae	VFJQ01	VFJQ01 sp009885995
189102871f2bf5cdb0d3584804602f25	Endophyte	0.475191	0.01	Belgium	Bacteria	Verrucomicrobiota	Verrucomicrobiae	Chthoniobacterales	Chthoniobacteraceae	NA	NA
458f5f6298f3bf9308e4af252e00539d	Endophyte	0.359211	0.045	Belgium	Bacteria	Verrucomicrobiota	Verrucomicrobiae	Chthoniobacterales	Chthoniobacteraceae	VFJQ01	VFJQ01 sp009885995
7817da93a01edef4d82d9d8fd2025aa1	Endophyte	0.773594	0.001	Belgium	Bacteria	Verrucomicrobiota	Verrucomicrobiae	Chthoniobacterales	Chthoniobacteraceae	VFJQ01	VFJQ01 sp009885995
8aad95e9d7f6ca9f78b2b76a49eaa5a3	Endophyte	0.40161	0.029	Belgium	Bacteria	Verrucomicrobiota	Verrucomicrobiae	Chthoniobacterales	Chthoniobacteraceae	NA	NA
b85e3b53a7b6c11f7a3b7ab30d12fd79	Endophyte	0.632492	0.001	Belgium	Bacteria	Verrucomicrobiota	Verrucomicrobiae	Chthoniobacterales	Chthoniobacteraceae	NA	NA
0a39ce99664ddbf4936cb35d62eef5c0	Endophyte	0.359211	0.044	Belgium	Bacteria	Verrucomicrobiota	Verrucomicrobiae	Chthoniobacterales	Xiphinematobacteraceae	Xiphinematobacter	Xiphinematobacter sp001318295
14f091fa499c15cf4fff39c9991dc4c1	Endophyte	0.504123	0.017	Belgium	Bacteria	Verrucomicrobiota	Verrucomicrobiae	Chthoniobacterales	Terrimicrobiaceae	Terrimicrobium	Terrimicrobium sacchariphilum
f51f883930e4ccbd147ada3b114d9265	Endophyte	0.430692	0.044	Belgium	Bacteria	Verrucomicrobiota	Verrucomicrobiae	Chthoniobacterales	Terrimicrobiaceae	Terrimicrobium	Terrimicrobium sacchariphilum
5b38ffb06098ba738738256ae32a13d5	Endophyte	0.359211	0.044	Belgium	Bacteria	Verrucomicrobiota	Verrucomicrobiae	Chthoniobacterales	Terrimicrobiaceae	Terrimicrobium	Terrimicrobium sacchariphilum
dc8ba65586a8f929b3c244ebeed5cb1a	Endophyte	0.603465	0.016	Belgium	Bacteria	Verrucomicrobiota	Verrucomicrobiae	Chthoniobacterales	Terrimicrobiaceae	Terrimicrobium	Terrimicrobium sacchariphilum
b4e00bef6f83f31670de30cdf27b2feb	Endophyte	0.48949	0.015	Belgium	Bacteria	Verrucomicrobiota	Verrucomicrobiae	Chthoniobacterales	Terrimicrobiaceae	Terrimicrobium	Terrimicrobium sacchariphilum
289d5532cd9b69bd1f4f0043d6d1dc76	Endophyte	0.359211	0.047	Belgium	Bacteria	Verrucomicrobiota	Verrucomicrobiae	Chthoniobacterales	UBA6821	UBA6821	UBA6821 sp002452515
2609632ba767a4ce050e6e4c811aae91	Endophyte	0.740532	0.001	Belgium	Bacteria	Verrucomicrobiota	Verrucomicrobiae	Chthoniobacterales	Chthoniobacteraceae	NA	NA
88b8f1a385a211f61e771c8c0f76c3b7	Endophyte	0.740532	0.001	Belgium	Bacteria	Verrucomicrobiota	Verrucomicrobiae	Chthoniobacterales	Chthoniobacteraceae	NA	NA
43ec59605f3a7f64db3b04f918bb1dd7	Endophyte	0.567962	0.001	Belgium	Bacteria	Verrucomicrobiota	Verrucomicrobiae	Chthoniobacterales	Chthoniobacteraceae	NA	NA
651acae858e913df072443e3d4e2d217	Endophyte	0.605483	0.001	Belgium	Bacteria	Planctomycetota	UBA1135	UBA2386	UBA2386	UBA2386	UBA2386 sp002343845
e29d60d3606bc0a2036d20b59e0780ad	Endophyte	0.475191	0.005	Belgium	Bacteria	Planctomycetota	UBA1135	UBA2386	UBA2386	UBA2386	UBA2386 sp002343845
5c7f972375a17ca52d4b65076481c1a4	Endophyte	0.801224	0.001	Belgium	Bacteria	Acidobacteriota	Vicinamibacteria	Fen-336	Fen-336	WYBL01	WYBL01 sp011526565
841b610e2854837982b128ee17b044b8	Endophyte	0.686796	0.001	Belgium	Bacteria	Acidobacteriota	Vicinamibacteria	Fen-336	Fen-336	WYBL01	WYBL01 sp011526565
787d64f52e421c02c4fc2c27df70f291	Endophyte	0.560253	0.002	Belgium	Bacteria	Acidobacteriota	Vicinamibacteria	Fen-336	Fen-336	WYBL01	WYBL01 sp011526565
22873964de1c21f79fffe43c99084c78	Endophyte	0.606137	0.003	Belgium	Bacteria	Acidobacteriota	Vicinamibacteria	Fen-336	Fen-336	WYBL01	WYBL01 sp011526565
9fa55043b2bcd2423c20069ef6b7945f	Endophyte	0.359211	0.04	Belgium	Bacteria	Acidobacteriota	Vicinamibacteria	Fen-336	Fen-336	WYBL01	WYBL01 sp011526565
fdd5c0fa3d609a2c974a0b5b70c53c74	Endophyte	0.643273	0.001	Belgium	Bacteria	Planctomycetota	Planctomycetia	Gemmatales	Gemmataceae	NA	NA
c01bfe897aa8b72d078d2a5519b40a7d	Endophyte	0.70322	0.001	Belgium	Bacteria	Planctomycetota	Planctomycetia	Planctomycetales	Planctomycetaceae	Caulifigura	Caulifigura coniformis
bc96d8c7619747c5c988ac3812223e0d	Endophyte	0.508001	0.002	Belgium	Bacteria	Planctomycetota	Planctomycetia	Planctomycetales	UBA10511	UBA10511	UBA10511 sp003508595
60a9df381663fcc7151d3b77050a4aed	Endophyte	0.672022	0.001	Belgium	Bacteria	Planctomycetota	Planctomycetia	Planctomycetales	Planctomycetaceae	Planctomyces_A	Planctomyces_A sp001610835
738d843e48b91d4969fe7be7cc13fd90	Endophyte	0.702828	0.001	Belgium	Bacteria	Planctomycetota	Planctomycetia	Planctomycetales	UBA10511	UBA10511	NA
d18e6a9fb470478391e74803c7e1f9e2	Endophyte	0.439941	0.014	Belgium	Bacteria	Planctomycetota	Planctomycetia	Planctomycetales	UBA10511	UBA10511	NA
1aa7feb779b351f18bc0957a558c71fe	Endophyte	0.40161	0.016	Belgium	Bacteria	Planctomycetota	Planctomycetia	Planctomycetales	UBA10511	UBA10511	NA
4f6a1cff6b86686cf7f0dfcb5344d05b	Endophyte	0.359211	0.043	Belgium	Bacteria	Planctomycetota	Planctomycetia	Planctomycetales	UBA10511	UBA10511	NA
2efb6628bfaf1bf13d793f7d8bee2e76	Endophyte	0.40161	0.023	Belgium	Bacteria	Planctomycetota	Planctomycetia	Planctomycetales	UBA10511	UBA10511	NA
89bd4f20180c56c3a6f971fa6fc05a64	Endophyte	0.40161	0.025	Belgium	Bacteria	Planctomycetota	Planctomycetia	Planctomycetales	UBA10511	UBA10511	NA
df3b151f8779e5d8a1575effbdeb6a22	Endophyte	0.567962	0.001	Belgium	Bacteria	Planctomycetota	Planctomycetia	Planctomycetales	Planctomycetaceae	DSVQ01	NA
41447154f7052a09681e2e98cc924d96	Endophyte	0.40161	0.022	Belgium	Bacteria	Planctomycetota	Planctomycetia	Planctomycetales	Planctomycetaceae	NA	NA
c203750da6917321bbf785446ad0f0e8	Endophyte	0.595683	0.001	Belgium	Bacteria	Planctomycetota	Planctomycetia	Gemmatales	Gemmataceae	Gemmata	NA
f72bcd61f4e8803132beb8bd410ec723	Endophyte	0.695608	0.001	Belgium	Bacteria	Planctomycetota	Planctomycetia	Gemmatales	Gemmataceae	Gemmata	NA
bd2e834723bd298c844dd8c2b867948b	Endophyte	0.762001	0.001	Belgium	Bacteria	Planctomycetota	Planctomycetia	Gemmatales	Gemmataceae	Gemmata	NA
d71ecd237eb4288f8bf2a95c28123145	Endophyte	0.740532	0.001	Belgium	Bacteria	Planctomycetota	Planctomycetia	Gemmatales	Gemmataceae	Fimbriiglobus	Fimbriiglobus ruber
7b309ceb63c6daa171e649c884a65044	Endophyte	0.672329	0.001	Belgium	Bacteria	Planctomycetota	Planctomycetia	Gemmatales	Gemmataceae	Urbifossiella	Urbifossiella sp003136315
2e23630fa3cb74c4b045c56dd680de3b	Endophyte	0.359211	0.041	Belgium	Bacteria	Planctomycetota	Planctomycetia	Gemmatales	Gemmataceae	Urbifossiella	Urbifossiella sp003136315
ebcada70a7a3329976c47d6b2e588673	Endophyte	0.535425	0.021	Belgium	Bacteria	Planctomycetota	Planctomycetia	Gemmatales	Gemmataceae	Fimbriiglobus	Fimbriiglobus ruber
e04aed2e51353017141e8d982504031c	Endophyte	0.538816	0.002	Belgium	Bacteria	Planctomycetota	Planctomycetia	Gemmatales	Gemmataceae	Fimbriiglobus	Fimbriiglobus ruber
2920b07c4f06726a6d51a49f530bf232	Endophyte	0.359211	0.043	Belgium	Bacteria	Planctomycetota	Planctomycetia	Gemmatales	Gemmataceae	Fimbriiglobus	Fimbriiglobus ruber
038d65731e994f63e09afa7dc5c1be44	Endophyte	0.647576	0.001	Belgium	Bacteria	Planctomycetota	Planctomycetia	Gemmatales	Gemmataceae	Fimbriiglobus	Fimbriiglobus ruber
fbdc1f18770f3cfa54fe2577c1c9b5e6	Endophyte	0.40161	0.028	Belgium	Bacteria	Planctomycetota	Planctomycetia	Gemmatales	Gemmataceae	Zavarzinella	Zavarzinella formosa
ffaefcd7fb6dbcccf77c9eb0f62b96c6	Endophyte	0.762001	0.001	Belgium	Bacteria	Planctomycetota	Planctomycetia	Gemmatales	Gemmataceae	Zavarzinella	Zavarzinella formosa
52e2e42a146414db6936578f7e252952	Endophyte	0.454166	0.023	Belgium	Bacteria	Planctomycetota	Planctomycetia	Gemmatales	Gemmataceae	Urbifossiella	Urbifossiella sp003136315
68fed50a28b4921021b30a0cd5d350fc	Endophyte	0.588333	0.002	Belgium	Bacteria	Planctomycetota	Planctomycetia	Gemmatales	Gemmataceae	Limnoglobus	NA
a577be2e60a58b58b555e3eebd0910e0	Endophyte	0.475191	0.005	Belgium	Bacteria	Planctomycetota	Planctomycetia	Gemmatales	Gemmataceae	Limnoglobus	NA
8551243b2124a6dd2dd5a5da037b76fe	Endophyte	0.508001	0.001	Belgium	Bacteria	Planctomycetota	Planctomycetia	Gemmatales	Gemmataceae	Limnoglobus	NA
8bd57eab4f1d808fcde53c41105e93a1	Endophyte	0.475191	0.003	Belgium	Bacteria	Planctomycetota	Planctomycetia	Gemmatales	Gemmataceae	Gemmata	NA
3f58376749edb9ec3b1af02712b74110	Endophyte	0.683151	0.001	Belgium	Bacteria	Planctomycetota	Planctomycetia	Pirellulales	Lacipirellulaceae	NA	NA
56f6d5d6d7ed47fc8e7b5b23a01ce330	Endophyte	0.622171	0.001	Belgium	Bacteria	Planctomycetota	Planctomycetia	Pirellulales	UBA7805	MB-PLM-2	NA
1593e5d5edf33430390f006634e599d4	Endophyte	0.439941	0.013	Belgium	Bacteria	Planctomycetota	Planctomycetia	Pirellulales	UBA7805	UBA7805	UBA7805 sp002168195
06a42df674e1ea01d2f90be850db071f	Endophyte	0.485134	0.035	Belgium	Bacteria	Planctomycetota	Planctomycetia	Pirellulales	Pirellulaceae	Anatilimnocola	Anatilimnocola aggregata
3adfb04913351817a797c5616657e7e5	Endophyte	0.862812	0.001	Belgium	Bacteria	Planctomycetota	Planctomycetia	Pirellulales	Pirellulaceae	Anatilimnocola	Anatilimnocola aggregata
f6dde70a9bd3d13ecbffba674fc3c364	Endophyte	0.570018	0.023	Belgium	Bacteria	Planctomycetota	Planctomycetia	Pirellulales	Pirellulaceae	Anatilimnocola	Anatilimnocola aggregata
17f1175509500a3f0d6fd1092ea3c8c2	Endophyte	0.40161	0.023	Belgium	Bacteria	Planctomycetota	Planctomycetia	Pirellulales	Pirellulaceae	Anatilimnocola	Anatilimnocola aggregata
c58183d0fcbd1f3beb81554de29f323e	Endophyte	0.488915	0.016	Belgium	Bacteria	Planctomycetota	Planctomycetia	Pirellulales	Pirellulaceae	NA	NA
c175cde90bd31de709371720420f31c5	Endophyte	0.538816	0.002	Belgium	Bacteria	Planctomycetota	Planctomycetia	Pirellulales	Pirellulaceae	Pirellula_B_754616	NA
3768c418a8e49b790d123e35c374c625	Endophyte	0.470047	0.033	Belgium	Bacteria	Planctomycetota	Planctomycetia	Pirellulales	Lacipirellulaceae	Pirellulimonas	Pirellulimonas nuda
71f4d82a73315a497184eb336c5a0b8a	Endophyte	0.40161	0.029	Belgium	Bacteria	Planctomycetota	Planctomycetia	Pirellulales	Lacipirellulaceae	NA	NA
86e70075a26f55ac7c1454e9a27a871b	Endophyte	0.964245	0.001	Belgium	Bacteria	Planctomycetota	Planctomycetia	Pirellulales	Lacipirellulaceae	Lacipirellula	Lacipirellula parvula
a5650fcc58608f93a32e0feac33aef39	Endophyte	0.359211	0.048	Belgium	Bacteria	Planctomycetota	Planctomycetia	Pirellulales	Lacipirellulaceae	Aeoliella	Aeoliella mucimassa
1d1939c5a76f46bdd6c1f6416b4f3547	Endophyte	0.40161	0.026	Belgium	Bacteria	Planctomycetota	Planctomycetia	Pirellulales	Lacipirellulaceae	NA	NA
6fd68d94339327e3179c3f6a3eda6ecd	Endophyte	0.595683	0.001	Belgium	Bacteria	Planctomycetota	Planctomycetia	Pirellulales	Lacipirellulaceae	Botrimarina	Botrimarina mediterranea
d889a84da6ba9988772907b65a127752	Endophyte	0.547092	0.004	Belgium	Bacteria	Planctomycetota	Planctomycetia	Pirellulales	Lacipirellulaceae	Bythopirellula	Bythopirellula polymerisocia
8ad9e887a50e745d3979dae39bd1bdbd	Endophyte	0.359211	0.043	Belgium	Bacteria	Planctomycetota	Planctomycetia	Pirellulales	UBA1268	NA	NA
09c954c075b367687570fdb2c4515e6f	Endophyte	0.526779	0.012	Belgium	Bacteria	Planctomycetota	Planctomycetia	Pirellulales	UBA1268	NA	NA
5b323e437fdab96744004ff72e80fe34	Endophyte	0.861357	0.001	Belgium	Bacteria	Planctomycetota	Planctomycetia	Pirellulales	UBA1268	NA	NA
4128a81ba76d7e345b60dd7bac8d63cd	Endophyte	0.797398	0.001	Belgium	Bacteria	Planctomycetota	Planctomycetia	Pirellulales	UBA1268	NA	NA
c12eafbb615a175ab69a7d3e8de35d0e	Endophyte	0.622171	0.001	Belgium	Bacteria	Planctomycetota	Planctomycetia	Pirellulales	UBA1268	NA	NA
0d7ed0b7c13892644ea83a1510cb89b0	Endophyte	0.647576	0.001	Belgium	Bacteria	Planctomycetota	UBA1135	UBA1135	GCA-002686595	WYBT01	NA
5cee33bb95e11da0f1fc31ff12c3433d	Endophyte	0.439941	0.016	Belgium	Bacteria	Planctomycetota	UBA1135	UBA1135	GCA-002686595	WYBT01	NA
29c56f2d432b1e743fb6998c07e11646	Endophyte	0.695608	0.001	Belgium	Bacteria	Planctomycetota	UBA1135	UBA2386	UBA2386	UBA2386	UBA2386 sp002343845
1f0fecdfff278163a2f004b65d77cd6f	Endophyte	0.40161	0.019	Belgium	Bacteria	Planctomycetota	Planctomycetia	Gemmatales	Gemmataceae	NA	NA
6a46559a8ed9eef4aac7e6c65f04893c	Endophyte	0.718421	0.001	Belgium	Bacteria	Bacteroidota	Kapabacteria	Kapabacteriales	UBA961	UBA961	UBA961 sp009919265
ecc0ef1eb443e0d70738119bb50498c6	Endophyte	0.40161	0.02	Belgium	Bacteria	Bacteroidota	Kapabacteria	Kapabacteriales	UBA2268	PGYR01	PGYR01 sp002839765
317f1a20021f700da9016d085f9873ce	Endophyte	0.439941	0.009	Belgium	Bacteria	Actinobacteriota	Actinomycetia	Nitriliruptorales	Nitriliruptoraceae	CSBr16-57R1	CSBr16-57R1 sp007116505
dd88b122db4cbc053f890b03a6ebfcd9	Endophyte	0.884406	0.001	Belgium	Bacteria	Acidobacteriota	Vicinamibacteria	Fen-336	Fen-336	WYBL01	NA
5144242cf0fc77382eb0a017bedd712c	Endophyte	0.40161	0.023	Belgium	Bacteria	Acidobacteriota	Vicinamibacteria	Fen-336	Fen-336	WYBL01	NA
ab8302f6d6b44f7088f277cc959b6c87	Endophyte	0.475191	0.006	Belgium	Bacteria	Acidobacteriota	Vicinamibacteria	Fen-336	Fen-336	WYBL01	NA
f7de6b29b13fe9fb70d62d5c1ae0ba82	Endophyte	0.508001	0.002	Belgium	Bacteria	Acidobacteriota	Vicinamibacteria	Fen-336	Fen-336	WYBL01	NA
18b476322f5d40386bcfb009e1200e19	Endophyte	0.782881	0.001	Belgium	Bacteria	Proteobacteria	Alphaproteobacteria	Dongiales	Dongiaceae	Hypericibacter	NA
0621cd74b11731d8917da9e019fac199	Endophyte	0.740532	0.001	Belgium	Bacteria	Acidobacteriota	Vicinamibacteria	Vicinamibacterales	SCN-69-37	SCN-69-37	SCN-69-37 sp001724025
f5767556bede815d55ef2df1d096d113	Endophyte	0.661756	0.001	Belgium	Bacteria	Acidobacteriota	Vicinamibacteria	Vicinamibacterales	SCN-69-37	SCN-69-37	SCN-69-37 sp001724025
d951c339f4a9ed9bf613c2ae50712d7c	Endophyte	0.738185	0.001	Belgium	Bacteria	Acidobacteriota	Vicinamibacteria	Vicinamibacterales	SCN-69-37	SCN-69-37	NA
1edc4cd05041d842bac2a601e96c93c0	Endophyte	0.40161	0.022	Belgium	Bacteria	Acidobacteriota	Vicinamibacteria	Vicinamibacterales	UBA2999	NA	NA
d236d114c61fb3493963bbafabd86240	Endophyte	0.40161	0.021	Belgium	Bacteria	Acidobacteriota	Vicinamibacteria	Vicinamibacterales	UBA2999	NA	NA
ae4be2b6b2d0c2316be5f4b06d4c8e1a	Endophyte	0.740532	0.001	Belgium	Bacteria	Acidobacteriota	Vicinamibacteria	Vicinamibacterales	UBA2999	NA	NA
41410bb10837247cc50e1eef9b11322f	Endophyte	0.40161	0.023	Belgium	Bacteria	Acidobacteriota	Vicinamibacteria	Vicinamibacterales	UBA2999	NA	NA
cedc1809fb37b439285e0d70e64dfe92	Endophyte	0.595683	0.001	Belgium	Bacteria	Acidobacteriota	Vicinamibacteria	Vicinamibacterales	UBA2999	NA	NA
683063a3e5195264b442d5efa8d4c45a	Endophyte	0.98553	0.001	Belgium	Bacteria	Proteobacteria	Alphaproteobacteria	Dongiales	Dongiaceae	Dongia_507322	NA
e561c53952d49930cd08c323f1701a2a	Endophyte	0.794533	0.001	Belgium	Bacteria	Proteobacteria	Alphaproteobacteria	Dongiales	Dongiaceae	Dongia_507335	Dongia sp000620685
b631a5781885f95db99a106b2289f054	Endophyte	1	0.001	Belgium	Bacteria	Proteobacteria	Alphaproteobacteria	Dongiales	Dongiaceae	Dongia_507335	Dongia sp000620685
d6f4a04664fc7d2960b0afb364e0124c	Endophyte	0.359211	0.043	Belgium	Bacteria	Proteobacteria	Alphaproteobacteria	Dongiales	Dongiaceae	Dongia_507335	Dongia sp000620685
516f20f4d56455e0f3d845218c58e9cc	Endophyte	0.359211	0.047	Belgium	Bacteria	Firmicutes_D	Bacilli	Bacillales_B_306089	Bacillaceae_H_294103	Bacillus_P_294101	NA
f9a27fcf92575fe1239dbef43e15b33f	Endophyte	0.718421	0.001	Belgium	Bacteria	Firmicutes_D	Bacilli	Staphylococcales	Staphylococcaceae	Staphylococcus	NA
d738935c6caa7928980bc050beca9f08	Endophyte	0.475191	0.006	Belgium	Bacteria	Chloroflexota	Ktedonobacteria	Ktedonobacterales	Ktedonobacteraceae	CF-154	NA
64cd070c6add930e33e7d12eedd6e2e2	Endophyte	0.439941	0.016	Belgium	Bacteria	Patescibacteria	Microgenomatia	UBA1400	UBA12028	UBA12472	NA
9776c321e3adda28296689a190009e53	Endophyte	0.439941	0.009	Belgium	Bacteria	Patescibacteria	Microgenomatia	UBA1400	PJMF01	1-14-0-10-56-10	1-14-0-10-56-10 sp002772645
a77b0c9b1b9b4d4083e7ea80c3d1699c	Endophyte	0.439941	0.014	Belgium	Bacteria	Patescibacteria	Microgenomatia	UBA1400	UBA12028	UBA12472	NA
71bcdf38275314d119e5851ce5951b93	Endophyte	0.40161	0.024	Belgium	Bacteria	Patescibacteria	Microgenomatia	UBA1400	UBA12028	UBA12472	NA
03e56172789cc3f99703220d8a32abb4	Endophyte	0.40161	0.026	Belgium	Bacteria	Patescibacteria	Microgenomatia	UBA1400	UBA12028	UBA12472	NA
4631d6da651408ca384e98cf3be056ba	Endophyte	0.40161	0.018	Belgium	Bacteria	Patescibacteria	Microgenomatia	UBA1400	UBA12028	UBA12472	NA
844d672c674e1e3c36a4ba04fbcbd221	Endophyte	0.593642	0.004	Belgium	Bacteria	Chloroflexota	Chloroflexia	Chloroflexales_407189	Herpetosiphonaceae_407189	Herpetosiphon	NA
86112bfc3451f6516b6191a05aaecded	Endophyte	0.811535	0.001	Belgium	Bacteria	Chloroflexota	Chloroflexia	Chloroflexales_407189	Herpetosiphonaceae_407189	Herpetosiphon	NA
7ba98dd9e5861a116d06e63672e76951	Endophyte	0.741875	0.001	Belgium	Bacteria	Chloroflexota	Chloroflexia	Chloroflexales_407189	Herpetosiphonaceae_407189	Herpetosiphon	NA
c4c569e46c38cd8bc8981a042feee377	Endophyte	0.746215	0.001	Belgium	Bacteria	Chloroflexota	Anaerolineae	Aggregatilineales	A4b	NA	NA
374b6737b88ab9580363280b411b8f87	Endophyte	0.563017	0.003	Belgium	Bacteria	Chloroflexota	Anaerolineae	Aggregatilineales	A4b	NA	NA
736717bdb4f211988520ce29bed529db	Endophyte	0.823055	0.001	Belgium	Bacteria	Chloroflexota	Anaerolineae	Aggregatilineales	A4b	NA	NA
aa50cb8c6f7291c075dec3283130d244	Endophyte	0.695608	0.001	Belgium	Bacteria	Chloroflexota	Anaerolineae	Aggregatilineales	A4b	NA	NA
1c34401d60bc081e4492bb7483e53352	Endophyte	0.487805	0.015	Belgium	Bacteria	Chloroflexota	Anaerolineae	Aggregatilineales	A4b	NA	NA
e60ef562bb16aa8efff1bd10e046e230	Endophyte	0.538816	0.001	Belgium	Bacteria	Chloroflexota	Anaerolineae	Aggregatilineales	A4b	NA	NA
6b51b2496a69544e9434413c43471ba2	Endophyte	0.823055	0.001	Belgium	Bacteria	Chloroflexota	Anaerolineae	Aggregatilineales	A4b	NA	NA
43aa05b93701a93b1fae53b76263d70f	Endophyte	0.968342	0.001	Belgium	Bacteria	Chloroflexota	Anaerolineae	Aggregatilineales	A4b	NA	NA
798095ea0d91a533357af15f3d1801e7	Endophyte	0.718421	0.001	Belgium	Bacteria	Chloroflexota	Anaerolineae	Aggregatilineales	A4b	NA	NA
4f09930d89b1a94a6c5c3eaf91e06381	Endophyte	0.475191	0.003	Belgium	Bacteria	Chloroflexota	Anaerolineae	Aggregatilineales	A4b	NA	NA
338385fd03b883b2372097c0ca9e5bc1	Endophyte	0.740532	0.001	Belgium	Bacteria	Chloroflexota	Anaerolineae	Aggregatilineales	A4b	NA	NA
c54ad8f64b8e19aef56eba018ea18f69	Endophyte	0.359211	0.042	Belgium	Bacteria	Chloroflexota	Anaerolineae	Aggregatilineales	A4b	NA	NA
1c624ff545da392acf6237353578d827	Endophyte	0.475191	0.003	Belgium	Bacteria	Chloroflexota	Anaerolineae	Aggregatilineales	A4b	NA	NA
6039b915865ea8aaed13f08ff3283c37	Endophyte	0.974286	0.001	Belgium	Bacteria	Chloroflexota	Anaerolineae	Aggregatilineales	A4b	NA	NA
e097f4879a6bc48dfcb0515c9257e97c	Endophyte	0.915811	0.001	Belgium	Bacteria	Chloroflexota	Anaerolineae	Aggregatilineales	A4b	NA	NA
4a41cc7412dbe36acba9b8982f784069	Endophyte	0.672022	0.001	Belgium	Bacteria	Chloroflexota	Anaerolineae	Aggregatilineales	A4b	NA	NA
bd0c607eda7d8d17033746f4cdd84dcb	Endophyte	0.508001	0.003	Belgium	Bacteria	Chloroflexota	Anaerolineae	Aggregatilineales	A4b	NA	NA
761a9f62f8e8f1ece24e129536300543	Endophyte	0.803219	0.001	Belgium	Bacteria	Chloroflexota	Anaerolineae	Aggregatilineales	A4b	NA	NA
eddbf4020ff3934ee31629740eec88e6	Endophyte	0.871077	0.001	Belgium	Bacteria	Chloroflexota	Anaerolineae	Aggregatilineales	A4b	NA	NA
bbb3efd90521b8a263ed50776dd0c669	Endophyte	0.674554	0.001	Belgium	Bacteria	Chloroflexota	Anaerolineae	Aggregatilineales	A4b	NA	NA
4cdb40b862d3bb574b1caf985e942529	Endophyte	0.439941	0.004	Belgium	Bacteria	Chloroflexota	Anaerolineae	Aggregatilineales	A4b	NA	NA
e19ec6988572d7eb60fe95eec4401329	Endophyte	0.439941	0.004	Belgium	Bacteria	Chloroflexota	Anaerolineae	Aggregatilineales	A4b	NA	NA
5bf6b7e932df1cb93c48a1e204ca4d95	Endophyte	0.622171	0.001	Belgium	Bacteria	Chloroflexota	Anaerolineae	Aggregatilineales	A4b	GCA-2699585	NA
4a85d7042f0e5c9dd4f4482a192bb8d7	Endophyte	0.686381	0.001	Belgium	Bacteria	Chloroflexota	Anaerolineae	Aggregatilineales	A4b	GCA-2699585	NA
2821fcef137c3dcda5e4358043f82771	Endophyte	0.439941	0.007	Belgium	Bacteria	Chloroflexota	Anaerolineae	Aggregatilineales	A4b	GCA-2699585	GCA-2699585 sp002699585
5d7e2724d37f76b5754bbaf827cb69d0	Endophyte	0.842424	0.001	Belgium	Bacteria	Chloroflexota	Anaerolineae	Aggregatilineales	A4b	GCA-2699585	GCA-2699585 sp002699585
51a78117cbb3ea863797655fce01bc71	Endophyte	0.508001	0.001	Belgium	Bacteria	Chloroflexota	Anaerolineae	Aggregatilineales	A4b	GCA-2699585	GCA-2699585 sp002699585
d810833d0dbf3731f936a08220d6ea13	Endophyte	0.949165	0.001	Belgium	Bacteria	Chloroflexota	Anaerolineae	Aggregatilineales	A4b	GCA-2699585	GCA-2699585 sp002699585
9c79c81f02e77aa99611d2d5c73254f2	Endophyte	0.567962	0.002	Belgium	Bacteria	Chloroflexota	Anaerolineae	Aggregatilineales	A4b	GCA-2699585	GCA-2699585 sp002699585
9638facf2f080c62500d8812ee88f9ad	Endophyte	0.475191	0.003	Belgium	Bacteria	Chloroflexota	Anaerolineae	Aggregatilineales	A4b	GCA-2699585	GCA-2699585 sp002699585
cc65285098c22a2a76362dc7163420a3	Endophyte	0.842424	0.001	Belgium	Bacteria	Chloroflexota	Anaerolineae	Aggregatilineales	A4b	GCA-2699585	NA
e025ba2bbb8a1e2dc5235b348966aa8d	Endophyte	0.996576	0.001	Belgium	Bacteria	Chloroflexota	Anaerolineae	Aggregatilineales	A4b	GCA-2699585	GCA-2699585 sp002699585
a050204389e074cb72c4587a7e85d9ee	Endophyte	0.508001	0.001	Belgium	Bacteria	Chloroflexota	Anaerolineae	Aggregatilineales	A4b	GCA-2699585	GCA-2699585 sp002699585
6b377777565b91948dcd8de635e897ee	Endophyte	0.538816	0.001	Belgium	Bacteria	Chloroflexota	Anaerolineae	Aggregatilineales	A4b	GCA-2699585	GCA-2699585 sp002699585
2577b1db0aa83c847bb515e2133411db	Endophyte	0.622171	0.001	Belgium	Bacteria	Chloroflexota	Anaerolineae	Aggregatilineales	A4b	GCA-2699585	GCA-2699585 sp002699585
331cff445057fbb73bb52db97b6be206	Endophyte	0.782221	0.001	Belgium	Bacteria	Chloroflexota	Anaerolineae	Aggregatilineales	A4b	GCA-2699585	GCA-2699585 sp002699585
7c713959f8b293f677005949df0618dd	Endophyte	0.762001	0.001	Belgium	Bacteria	Chloroflexota	Anaerolineae	Aggregatilineales	A4b	GCA-2699585	GCA-2699585 sp002699585
04a5bbb213ecd3e87eedd4ffa4e117cb	Endophyte	0.647576	0.001	Belgium	Bacteria	Chloroflexota	Anaerolineae	Aggregatilineales	A4b	GCA-2699585	GCA-2699585 sp002699585
c269258dab2e1d62b72b6b0d2796c695	Endophyte	0.974727	0.001	Belgium	Bacteria	Chloroflexota	Anaerolineae	Aggregatilineales	A4b	GCA-2699585	GCA-2699585 sp002699585
58d31d7f379df4a2420be63e4a800498	Endophyte	0.439941	0.01	Belgium	Bacteria	Chloroflexota	Anaerolineae	Aggregatilineales	A4b	GCA-2699585	GCA-2699585 sp002699585
6356e0061a33dc3db7472690600c0acd	Endophyte	0.439941	0.011	Belgium	Bacteria	Chloroflexota	Anaerolineae	Aggregatilineales	A4b	GCA-2699585	GCA-2699585 sp002699585
882e056710aa1740b0c1d424db19e535	Endophyte	0.981341	0.001	Belgium	Bacteria	Chloroflexota	Anaerolineae	Aggregatilineales	A4b	GCA-2699585	GCA-2699585 sp002699585
f815fa38bebe4d833cef9f7e5b93c412	Endophyte	0.834382	0.001	Belgium	Bacteria	Chloroflexota	Anaerolineae	Aggregatilineales	A4b	GCA-2699585	NA
87ee08ac1967b9ab13612315716ecf85	Endophyte	0.567962	0.004	Belgium	Bacteria	Chloroflexota	Anaerolineae	Aggregatilineales	A4b	GCA-2699585	GCA-2699585 sp002699585
c4f29ecca5cdf48de5c3248da5bbe725	Endophyte	0.591119	0.003	Belgium	Bacteria	Chloroflexota	Anaerolineae	Aggregatilineales	A4b	GCA-2699585	NA
5c5fa69f058388f6e22e4cd36acd77a0	Endophyte	0.632331	0.001	Belgium	Bacteria	Chloroflexota	Anaerolineae	Aggregatilineales	A4b	GCA-2699585	NA
a3c24af89775bf788e4cc7b1314c875c	Endophyte	0.873633	0.001	Belgium	Bacteria	Chloroflexota	Anaerolineae	Aggregatilineales	A4b	GCA-2699585	NA
c6d432c8b169c206677d167e53703735	Endophyte	0.801673	0.001	Belgium	Bacteria	Chloroflexota	Anaerolineae	Aggregatilineales	A4b	GCA-2699585	GCA-2699585 sp002699585
2d662b28fe31ec95bfe2cc93f641555b	Endophyte	0.439941	0.013	Belgium	Bacteria	Chloroflexota	Anaerolineae	Aggregatilineales	A4b	NA	NA
6b9383e16443098183631b34bd4633a6	Endophyte	0.823055	0.001	Belgium	Bacteria	Chloroflexota	Anaerolineae	Aggregatilineales	A4b	NA	NA
a0c24f24a962a9471baa2b9658f7d440	Endophyte	0.359211	0.045	Belgium	Bacteria	Chloroflexota	Anaerolineae	Aggregatilineales	A4b	NA	NA
0325bfd8e24efbc05ba11aa7282f767c	Endophyte	0.567962	0.001	Belgium	Bacteria	Chloroflexota	Anaerolineae	Aggregatilineales	A4b	NA	NA
3ed6ddeb5c29c2729b719bdc989ffae2	Endophyte	0.40161	0.032	Belgium	Bacteria	Chloroflexota	Anaerolineae	Aggregatilineales	A4b	NA	NA
c0a6d5ce0122fb1d398b2671386a0d27	Endophyte	0.40161	0.023	Belgium	Bacteria	Chloroflexota	Anaerolineae	Aggregatilineales	A4b	OLB13	OLB13 sp001567485
d7095835bd88f50d1ad7f1e5f5d6efe1	Endophyte	0.746588	0.001	Belgium	Bacteria	Chloroflexota	Anaerolineae	Aggregatilineales	A4b	OLB13	OLB13 sp001567485
f4dd01ab113239a01b8e987c9fc7f4b1	Endophyte	0.439941	0.011	Belgium	Bacteria	Chloroflexota	Anaerolineae	Aggregatilineales	A4b	OLB13	OLB13 sp001567485
73d7c3bd2cd71e5b683e7975b8786b96	Endophyte	0.453526	0.022	Belgium	Bacteria	Chloroflexota	Chloroflexia	Chloroflexales_407288	Chloroflexaceae	JAAUSQ01	JAAUSQ01 sp012033195
7961754e043bd7d23f01e426bfeee208	Endophyte	0.895898	0.001	Belgium	Bacteria	Chloroflexota	Anaerolineae	Aggregatilineales	A4b	OLB15	NA
11ae190dd13b9839b59245a90de66aa4	Endophyte	0.647576	0.001	Belgium	Bacteria	Chloroflexota	Anaerolineae	Aggregatilineales	A4b	OLB15	NA
3b712d027800236760545a364674ad2e	Endophyte	0.40161	0.022	Belgium	Bacteria	Chloroflexota	Chloroflexia	Chloroflexales_407288	Chloroflexaceae	JAAUSQ01	JAAUSQ01 sp012033195
3c08a516ea2efcbcf3dab8c9ff10e269	Endophyte	0.538816	0.001	Belgium	Bacteria	Chloroflexota	Anaerolineae	Aggregatilineales	A4b	OLB15	OLB15 sp001567085
827fc0965304a0252125bd0ec642894f	Endophyte	0.739047	0.001	Belgium	Bacteria	Chloroflexota	Anaerolineae	Aggregatilineales	J027	JAAUUD01	NA
ae58e15c5c1596e997c8291e91b9b2a0	Endophyte	0.439941	0.009	Belgium	Bacteria	Chloroflexota	Anaerolineae	Aggregatilineales	J027	JAAUUD01	JAAUUD01 sp012031655
d93c5053976f69a4aada06bfc983e2e1	Endophyte	0.684318	0.001	Belgium	Bacteria	Chloroflexota	Anaerolineae	Aggregatilineales	J027	JAAUUD01	JAAUUD01 sp012031655
8a86c3f28a2dbdc0f85a9c7a0ee84029	Endophyte	0.439941	0.012	Belgium	Bacteria	Chloroflexota	Anaerolineae	Aggregatilineales	J027	JAAUUD01	JAAUUD01 sp012031655
5c5e03a79d5336d47a31aeb193877e09	Endophyte	0.910473	0.001	Belgium	Bacteria	Chloroflexota	Anaerolineae	Aggregatilineales	J027	JAAUUD01	JAAUUD01 sp012031655
88f87e23a19f7a3dc3520c5eed4325b2	Endophyte	0.459209	0.022	Belgium	Bacteria	Chloroflexota	Chloroflexia	Chloroflexales_407288	Chloroflexaceae	Oscillochloris	NA
0039736a52cfc17320957b0fd831270e	Endophyte	0.508001	0.004	Belgium	Bacteria	Chloroflexota	Chloroflexia	Chloroflexales_407288	Roseiflexaceae	NA	NA
9e53286e9e7c1cb2034abc22b5d4c5cb	Endophyte	0.487699	0.011	Belgium	Bacteria	Chloroflexota	Chloroflexia	Chloroflexales_407288	Roseiflexaceae	NA	NA
da74da356ca0d3bdaa4755a931cb31d7	Endophyte	0.976572	0.001	Belgium	Bacteria	Chloroflexota	Chloroflexia	Chloroflexales_407288	Roseiflexaceae	NA	NA
409276eef3c758db1ed5dc60926efccd	Endophyte	0.40161	0.021	Belgium	Bacteria	Chloroflexota	Dehalococcoidia	UBA2979	UBA2979	RBC038	RBC038 sp902827055
ac7a311aad1b1f504ca7fe1fb86393cd	Endophyte	0.873328	0.001	Belgium	Bacteria	Acidobacteriota	Blastocatellia	UBA7656	UBA7656	QHVH01	QHVH01 sp003222245
fba54acb0fe1401787043b927d2703ec	Endophyte	0.718421	0.001	Belgium	Bacteria	Acidobacteriota	Blastocatellia	Pyrinomonadales	Blastocatellaceae_430966	NA	NA
a968ffe97bf565665889cfd1f990c9fa	Endophyte	0.883714	0.001	Belgium	Bacteria	Acidobacteriota	Blastocatellia	Pyrinomonadales	Blastocatellaceae_430966	Aridibacter	NA
1e60786466e7f65c4111bc9ae82ce851	Endophyte	0.94395	0.001	Belgium	Bacteria	Acidobacteriota	Blastocatellia	Pyrinomonadales	Blastocatellaceae_430966	Aridibacter	Aridibacter famidurans
adf51ec3e65793e790fa56b8f57b1c92	Endophyte	0.439941	0.011	Belgium	Bacteria	Acidobacteriota	Blastocatellia	Pyrinomonadales	Blastocatellaceae_430966	Blastocatella	Blastocatella fastidiosa
3e7b7683bc93e2eee52fea20209e0ef0	Endophyte	0.439941	0.013	Belgium	Bacteria	Acidobacteriota	Blastocatellia	Pyrinomonadales	Blastocatellaceae_430966	NA	NA
03c4df71428ac659a6293dfd5a653576	Endophyte	0.40161	0.027	Belgium	Bacteria	Acidobacteriota	Blastocatellia	Pyrinomonadales	Blastocatellaceae_430966	NA	NA
e0c1e294e783dbea205b0f62827c1545	Endophyte	0.508001	0.004	Belgium	Bacteria	Acidobacteriota	Blastocatellia	Pyrinomonadales	Blastocatellaceae_430966	NA	NA
a7334ca84591b8084cbbd5be31a4fcd4	Endophyte	0.956302	0.001	Belgium	Bacteria	Acidobacteriota	Blastocatellia	Pyrinomonadales	Blastocatellaceae_430966	NA	NA
a84867099e32a2fdab5eb78158709902	Endophyte	0.439941	0.011	Belgium	Bacteria	Acidobacteriota	Blastocatellia	Pyrinomonadales	Pyrinomonadaceae_427640	OLB17_427637	OLB17 sp003223025
3f5c831e502814a868c280a82603d9c5	Endophyte	0.898027	0.001	Belgium	Bacteria	Acidobacteriota	Blastocatellia	Pyrinomonadales	Pyrinomonadaceae_427640	OLB17_427637	OLB17 sp003223025
a554efb72356f2877a02ec2924c30bf6	Endophyte	1	0.001	Belgium	Bacteria	Acidobacteriota	Blastocatellia	Pyrinomonadales	Blastocatellaceae_430966	Aridibacter	NA
4918c2188040fc0ed2ebb6370693b584	Endophyte	0.359211	0.044	Belgium	Bacteria	Acidobacteriota	Blastocatellia	Pyrinomonadales	Pyrinomonadaceae_433871	PSRF01	PSRF01 sp002427845
d6eb8f54b549612d6c595b1d21d3b05c	Endophyte	0.439941	0.004	Belgium	Bacteria	Acidobacteriota	Blastocatellia	UBA7656	UBA7656	QHVH01	NA
4ce4b8a76debd8f7f5a573d49d7c8f73	Endophyte	0.439941	0.008	Belgium	Bacteria	Acidobacteriota	Blastocatellia	UBA7656	UBA7656	QHVH01	NA
e40754981e0acc393f90d4269fad151b	Endophyte	0.439941	0.008	Belgium	Bacteria	Acidobacteriota	Blastocatellia	UBA7656	UBA7656	QHVH01	QHVH01 sp003222245
d5d56bda178d765e08ff297bbb84202a	Endophyte	0.695608	0.001	Belgium	Bacteria	Fibrobacterota	Fibrobacteria	Fibrobacterales	Fibrobacteraceae	NA	NA
288ca2ff6f44becffc634f89d554e5c2	Endophyte	0.762001	0.001	Belgium	Bacteria	Fibrobacterota	Fibrobacteria	Fibrobacterales	Fibrobacteraceae	NA	NA
83e03fa4a181ab26efaa26c29c996b30	Endophyte	0.950382	0.001	Belgium	Bacteria	Fibrobacterota	Fibrobacteria	Fibrobacterales	Fibrobacteraceae	NA	NA
115b06771373f731868cd4a556752c25	Endophyte	0.518943	0.048	Belgium	Bacteria	Fibrobacterota	Fibrobacteria	Fibrobacterales	Fibrobacteraceae	NA	NA
0ac179b04f7a3d437f8ffe03786f4bcb	Endophyte	0.718421	0.001	Belgium	Bacteria	Fibrobacterota	Fibrobacteria	Fibrobacterales	Fibrobacteraceae	NA	NA
2196e689f71b1698919f554306aa926e	Endophyte	0.915811	0.001	Belgium	Bacteria	Fibrobacterota	Fibrobacteria	Fibrobacterales	Fibrobacteraceae	NA	NA
6ca452f51026cbb6e6438bf2880761d9	Endophyte	0.439941	0.016	Belgium	Bacteria	Fibrobacterota	Fibrobacteria	Fibrobacterales	Fibrobacteraceae	NA	NA
71c5d0b44cc6d36a27eb359b4d31afb2	Endophyte	1	0.001	Belgium	Bacteria	Fibrobacterota	Fibrobacteria	Fibrobacterales	Fibrobacteraceae	NA	NA
795f739e672fa463efdd666cfbc4128d	Endophyte	0.393722	0.049	Belgium	Bacteria	Fibrobacterota	Fibrobacteria	Fibrobacterales	Fibrobacteraceae	NA	NA
e25da60614b8f986642c170eabb13e79	Endophyte	0.994974	0.001	Belgium	Bacteria	Fibrobacterota	Fibrobacteria	Fibrobacterales	Fibrobacteraceae	NA	NA
6ea21466682e2bd1d34ebd05aeeb70f1	Endophyte	0.508001	0.004	Belgium	Bacteria	Fibrobacterota	Fibrobacteria	Fibrobacterales	Fibrobacteraceae	NA	NA
7b0e2308ef773cd490fed0cd58500cfd	Endophyte	0.672022	0.001	Belgium	Bacteria	Fibrobacterota	Fibrobacteria	Fibrobacterales	Fibrobacteraceae	NA	NA
f494f3eb76070a4ca5840f4eb64256bb	Endophyte	0.949263	0.001	Belgium	Bacteria	Fibrobacterota	Fibrobacteria	Fibrobacterales	Fibrobacteraceae	NA	NA
b1ab4ff76043864893d7a30738d3266c	Endophyte	0.473617	0.009	Belgium	Bacteria	Fibrobacterota	Fibrobacteria	Fibrobacterales	Fibrobacteraceae	NA	NA
9bf82eaaf5ae439ea6a32a78e66c8c03	Endophyte	0.475191	0.006	Belgium	Bacteria	Fibrobacterota	Fibrobacteria	Fibrobacterales	Fibrobacteraceae	NA	NA
b8ebb8a785ec8bd86c82bba5044c31f2	Endophyte	0.40161	0.022	Belgium	Bacteria	Fibrobacterota	Fibrobacteria	Fibrobacterales	Fibrobacteraceae	NA	NA
741985198fd36aa93cebe777fc70b1a6	Endophyte	0.595683	0.001	Belgium	Bacteria	Fibrobacterota	Fibrobacteria	Fibrobacterales	Fibrobacteraceae	NA	NA
38030d14f56729eac02420898c6e8d5e	Endophyte	0.853789	0.001	Belgium	Bacteria	Proteobacteria	Alphaproteobacteria	Rhizobiales_A_504705	Xanthobacteraceae_503485	Bradyrhizobium	NA
c607e2d68830936436b2c8eb9cb02ca8	Endophyte	0.40161	0.022	Belgium	Bacteria	Proteobacteria	Alphaproteobacteria	Rhizobiales_A_504705	Xanthobacteraceae_503485	Bradyrhizobium	NA
725c1cea19665bbf9a0d8d02c39da5d1	Endophyte	0.72147	0.001	Belgium	Bacteria	Proteobacteria	Alphaproteobacteria	Rhizobiales_A_504705	Xanthobacteraceae_503485	Bradyrhizobium	NA
218bd24ae2c7160c7b31f19b41f0f2dd	Endophyte	0.789018	0.001	Belgium	Bacteria	Proteobacteria	Alphaproteobacteria	Rhizobiales_A_504705	Xanthobacteraceae_503485	Bradyrhizobium	NA
3af81997e2f9bcba8fe60b4e167649de	Endophyte	0.997069	0.001	Belgium	Bacteria	Proteobacteria	Alphaproteobacteria	Rhizobiales_A_504705	Xanthobacteraceae_503485	Tardiphaga	Tardiphaga robiniae
20dee7292f8b1843df791d9adaa17329	Endophyte	0.595683	0.001	Belgium	Bacteria	Proteobacteria	Alphaproteobacteria	Rhizobiales_A_504705	Xanthobacteraceae_503485	Tardiphaga	Tardiphaga robiniae
0e5f7d9cf942e55220dd422ed8acbc96	Endophyte	0.89383	0.001	Belgium	Bacteria	Proteobacteria	Alphaproteobacteria	Rhizobiales_A_504705	Xanthobacteraceae_503485	Tardiphaga	Tardiphaga robiniae
778a65ac7dd884067adcd088942d3bd8	Endophyte	0.40161	0.021	Belgium	Bacteria	Proteobacteria	Alphaproteobacteria	Rhizobiales_A_504705	Xanthobacteraceae_503485	Tardiphaga	Tardiphaga robiniae
bea4fb6f4f220e7242bd5e702ad3407f	Endophyte	0.967204	0.001	Belgium	Bacteria	Proteobacteria	Alphaproteobacteria	Rhizobiales_A_504705	Xanthobacteraceae_503485	NA	NA
b1ce6889ae52b0c5a3e8281f9f0d0829	Endophyte	0.933257	0.001	Belgium	Bacteria	Proteobacteria	Alphaproteobacteria	Rhizobiales_A_502138	Devosiaceae	NA	NA
21869bf3605c289997995c937b9fb759	Endophyte	0.40161	0.018	Belgium	Bacteria	Proteobacteria	Alphaproteobacteria	Rhizobiales_A_502138	Devosiaceae	Devosia_A_502124	NA
7acac1635b7a979bf86e6ff4b5eb2954	Endophyte	0.991233	0.001	Belgium	Bacteria	Proteobacteria	Alphaproteobacteria	Rhizobiales_A_502138	Devosiaceae	Devosia_A_502124	Devosia_A_502124 limi
595c7177a218eeead2e8f0c86c874977	Endophyte	0.782881	0.001	Belgium	Bacteria	Proteobacteria	Alphaproteobacteria	Rhizobiales_A_502138	Devosiaceae	NA	NA
2cb9a90cca25d4385bd0b019ef9b034d	Endophyte	0.782881	0.001	Belgium	Bacteria	Proteobacteria	Alphaproteobacteria	Rhizobiales_A_502138	Devosiaceae	Devosia_A_502124	Devosia_A_502124 glacialis
175861bab34ee93c7c515b3eebc3fca8	Endophyte	0.999176	0.001	Belgium	Bacteria	Proteobacteria	Alphaproteobacteria	Rhizobiales_A_502138	Devosiaceae	NA	NA
a70ad4c603224174459ba7b717cf6327	Endophyte	0.562255	0.001	Belgium	Bacteria	Proteobacteria	Alphaproteobacteria	Rhizobiales_A_502138	Devosiaceae	Devosia_A_502124	NA
04c268e6653c0318bb22a2f077a5e8fe	Endophyte	0.595683	0.002	Belgium	Bacteria	Proteobacteria	Alphaproteobacteria	Rhizobiales_A_502138	Devosiaceae	Devosia_A_502124	NA
fafbcef21d93b1725d873726488af4ff	Endophyte	0.475191	0.004	Belgium	Bacteria	Proteobacteria	Alphaproteobacteria	Rhizobiales_A_502138	Devosiaceae	Devosia_A_501803	NA
8726f197c5d4af226f96c4458633641f	Endophyte	0.508001	0.002	Belgium	Bacteria	Proteobacteria	Alphaproteobacteria	Rhizobiales_A_502138	Devosiaceae	Devosia_A_501803	NA
34f3ca627fba424bda86cbf5f091ba88	Endophyte	0.359211	0.044	Belgium	Bacteria	Proteobacteria	Alphaproteobacteria	Rhizobiales_A_502138	Devosiaceae	Devosia_A_501803	NA
ca7a7999468b58a8b30c2d2d611f3a63	Endophyte	1	0.001	Belgium	Bacteria	Proteobacteria	Alphaproteobacteria	Rhizobiales_A_502138	Devosiaceae	Devosia_A_502124	Devosia_A_502124 limi
85182092b773243bf138c1a8ac3277db	Endophyte	0.40161	0.026	Belgium	Bacteria	Chloroflexota	Chloroflexia	Chloroflexales_407288	Roseiflexaceae	Kouleothrix	NA
d9fb1f134eb79576ef8735e48ccf88d0	Endophyte	0.628569	0.001	Belgium	Bacteria	Chloroflexota	Chloroflexia	Chloroflexales_407288	Roseiflexaceae	Kouleothrix	NA
96e512dfa8a053714c10dfa56753b758	Endophyte	0.728093	0.001	Belgium	Bacteria	Chloroflexota	Chloroflexia	Chloroflexales_407288	Roseiflexaceae	Kouleothrix	NA
31b0192d8de1428660998a79a492f4a8	Endophyte	0.757779	0.001	Belgium	Bacteria	Chloroflexota	Chloroflexia	Chloroflexales_407288	Roseiflexaceae	Kouleothrix	NA
c8f7959ca3dfdf56526e137ef54726fa	Endophyte	0.769862	0.001	Belgium	Bacteria	Chloroflexota	Chloroflexia	Chloroflexales_407288	Roseiflexaceae	Kouleothrix	NA
2f8b760d230e6d1a78aae32035a42447	Endophyte	0.672022	0.001	Belgium	Bacteria	Chloroflexota	Chloroflexia	Chloroflexales_407288	Roseiflexaceae	Kouleothrix	NA
2aaa31ed2c8746acfe5febdb1cfc88ec	Endophyte	0.508001	0.003	Belgium	Bacteria	Chloroflexota	Chloroflexia	Chloroflexales_407288	Roseiflexaceae	Kouleothrix	NA
139a663433179c62cbbf2c402e3ef6e3	Endophyte	0.622171	0.001	Belgium	Bacteria	Chloroflexota	Chloroflexia	Chloroflexales_407288	Roseiflexaceae	Kouleothrix	NA
894cf7547cdd772070e14e5dc60331c9	Endophyte	0.538816	0.003	Belgium	Bacteria	Chloroflexota	Chloroflexia	Chloroflexales_407288	Roseiflexaceae	Kouleothrix	NA
2f3c6d889d377a057bb55e05a0be81ce	Endophyte	0.678434	0.002	Belgium	Bacteria	Chloroflexota	Chloroflexia	Chloroflexales_407288	Roseiflexaceae	Kouleothrix	NA
572dd30adacf8264b5fb6bdf365c9304	Endophyte	0.508001	0.002	Belgium	Bacteria	Chloroflexota	Chloroflexia	Chloroflexales_407288	Roseiflexaceae	Kouleothrix	NA
ff438f74d8984203ea96be23902d0c70	Endophyte	0.40161	0.026	Belgium	Bacteria	Chloroflexota	Chloroflexia	Chloroflexales_407288	Roseiflexaceae	Kouleothrix	NA
1ac419af0fd527dec23c4fff51b68150	Endophyte	0.567962	0.001	Belgium	Bacteria	Chloroflexota	Chloroflexia	Chloroflexales_407288	Roseiflexaceae	Kouleothrix	NA
bab75aa749b718ecba7bd4e5c62900c6	Endophyte	0.930335	0.001	Belgium	Bacteria	Chloroflexota	Chloroflexia	Chloroflexales_407288	Roseiflexaceae	Kouleothrix	NA
0e41834fb13ac93996bcbcc5ae63e8a9	Endophyte	0.530655	0.022	Belgium	Bacteria	Chloroflexota	Chloroflexia	Chloroflexales_407288	Roseiflexaceae	NA	NA
af8b582ea39ddf0fb3fc52b788681e49	Endophyte	0.950382	0.001	Belgium	Bacteria	Proteobacteria	Alphaproteobacteria	Rhizobiales_A_500471	Rhizobiaceae_A_500471	Agrobacterium	NA
972c2d8e6e044abf14fe6c7c1c5d3065	Endophyte	0.538816	0.001	Belgium	Bacteria	Proteobacteria	Alphaproteobacteria	Rhizobiales_A_501059	Rhizobiaceae_A_501059	Mycoplana_499574	NA
5360c0f2c263f637517c5b302c3acd23	Endophyte	0.475191	0.007	Belgium	Bacteria	Proteobacteria	Alphaproteobacteria	Rhizobiales_A_500472	Rhizobiaceae_A_500472	Allorhizobium	NA
e6ba07fa40c92acb73ba0db7249e212e	Endophyte	0.439941	0.007	Belgium	Bacteria	Proteobacteria	Alphaproteobacteria	Rhizobiales_A_500471	Rhizobiaceae_A_500471	Agrobacterium	NA
19b6d78a87a3ac59e67064bf125073ad	Endophyte	0.439941	0.011	Belgium	Bacteria	Proteobacteria	Alphaproteobacteria	Rhizobiales_A_500472	Rhizobiaceae_A_500472	Allorhizobium	NA
8c2160ed9169e8bc2ae0328d24bb7f2a	Endophyte	0.953675	0.001	Belgium	Bacteria	Proteobacteria	Alphaproteobacteria	Rhizobiales_A_501059	Rhizobiaceae_A_501059	NA	NA
1d888d973420aad2ec2d22704b3f978d	Endophyte	0.906981	0.001	Belgium	Bacteria	Proteobacteria	Alphaproteobacteria	Rhizobiales_A_501059	Rhizobiaceae_A_501059	Pararhizobium	NA
879edfc4c5111dc62f0ea444973dfd1d	Endophyte	0.930704	0.001	Belgium	Bacteria	Proteobacteria	Alphaproteobacteria	Rhizobiales_A_501059	Rhizobiaceae_A_501059	Pararhizobium	NA
e4dee46c6526e321718c6d945916202f	Endophyte	0.40161	0.032	Belgium	Bacteria	Acidobacteriota	Thermoanaerobaculia	UBA5704	UBA5704	NA	NA
f89fe9bdca4542891f65dbcbbed88a3f	Endophyte	0.695608	0.001	Belgium	Bacteria	Acidobacteriota	Thermoanaerobaculia	UBA5704	UBA5704	NA	NA
dad5b8a05eeb363a128ead45fd24919e	Endophyte	0.40161	0.026	Belgium	Bacteria	Acidobacteriota	Thermoanaerobaculia	UBA5704	UBA5704	JAAYLR01	NA
b59d84a32b05e199f829e47bc6c85db1	Endophyte	0.521288	0.004	Belgium	Bacteria	Acidobacteriota	Thermoanaerobaculia	UBA5704	UBA5704	NA	NA
2ba9b6a7fd9e14dbefbb5e05d2b8a3fc	Endophyte	0.672022	0.001	Belgium	Bacteria	Acidobacteriota	Thermoanaerobaculia	UBA5704	UBA5704	NA	NA
94d7e738f616f8d6e92794523c88ca63	Endophyte	0.538816	0.002	Belgium	Bacteria	Acidobacteriota	Thermoanaerobaculia	UBA5704	UBA5704	NA	NA
e4b8a1ef4e2bc0b91c320ffb34d64e13	Endophyte	0.624618	0.002	Belgium	Bacteria	Acidobacteriota	Thermoanaerobaculia	UBA5704	UBA5704	NA	NA
9bfb8221eebf808014baf599770abae4	Endophyte	0.446355	0.029	Belgium	Bacteria	Acidobacteriota	Thermoanaerobaculia	UBA5704	UBA5704	NA	NA
d7887f0db7b33273caa32f1bcdee2d75	Endophyte	0.68215	0.006	Belgium	Bacteria	Acidobacteriota	Thermoanaerobaculia	UBA5704	UBA5704	NA	NA
da9db351a47a3fed48e28d7ccef66a49	Endophyte	0.439941	0.014	Belgium	Bacteria	Acidobacteriota	Thermoanaerobaculia	UBA5704	UBA5704	NA	NA
6921d84450440d067a627cd98e545bb3	Endophyte	0.830457	0.001	Belgium	Bacteria	Acidobacteriota	Thermoanaerobaculia	UBA5704	UBA5704	NA	NA
bb61576156c09d9ba1477c4276d8a721	Endophyte	0.359211	0.05	Belgium	Bacteria	Acidobacteriota	Thermoanaerobaculia	UBA5704	UBA5704	NA	NA
dd7e154cf5aa37131cd7a41bba507d33	Endophyte	0.40161	0.028	Belgium	Bacteria	Acidobacteriota	Thermoanaerobaculia	UBA5704	UBA5704	NA	NA
dfdd38c3664ff833ea706b5e1360f5a7	Endophyte	0.475191	0.005	Belgium	Bacteria	Acidobacteriota	Thermoanaerobaculia	UBA5704	UBA5704	NA	NA
3231d07d8d8e52c9920fc50fb3de8b0e	Endophyte	0.567962	0.002	Belgium	Bacteria	Gemmatimonadota	Gemmatimonadetes	Longimicrobiales	Longimicrobiaceae	Longimicrobium	Longimicrobium terrae
421e58e65e6311acbd210b41dbd6d1d6	Endophyte	0.567962	0.001	Belgium	Bacteria	Gemmatimonadota	Gemmatimonadetes	Longimicrobiales	Longimicrobiaceae	Longimicrobium	Longimicrobium terrae
39cc2854143da986f9b185e65b57eaa7	Endophyte	0.439941	0.01	Belgium	Bacteria	Gemmatimonadota	Gemmatimonadetes	Gemmatimonadales	Gemmatimonadaceae	SCN-70-22	SCN-70-22 sp001724275
b7e4ae35d4a883013e1bd84b17878b4e	Endophyte	0.359211	0.043	Belgium	Bacteria	Gemmatimonadota	Gemmatimonadetes	Gemmatimonadales	Gemmatimonadaceae	NA	NA
57a9d3d3f3102a6c9794a7d0e36a711d	Endophyte	0.359211	0.042	Belgium	Bacteria	Gemmatimonadota	Gemmatimonadetes	Gemmatimonadales	Gemmatimonadaceae	NA	NA
bcbec0a57f4a194f63acaf5487accaaa	Endophyte	0.439941	0.009	Belgium	Bacteria	Gemmatimonadota	Gemmatimonadetes	Gemmatimonadales	Gemmatimonadaceae	NA	NA
52fe739d49908a8568406309ef321aee	Endophyte	0.40161	0.02	Belgium	Bacteria	Gemmatimonadota	Gemmatimonadetes	Gemmatimonadales	Gemmatimonadaceae	Gemmatimonas	Gemmatimonas aurantiaca
7556cf7cd49bd53a59632f4d3825d9f9	Endophyte	0.475191	0.005	Belgium	Bacteria	Gemmatimonadota	Gemmatimonadetes	Gemmatimonadales	Gemmatimonadaceae	Gemmatimonas	Gemmatimonas aurantiaca
89ff689a7edae4dd69391419e72a66c5	Endophyte	0.842424	0.001	Belgium	Bacteria	Gemmatimonadota	Gemmatimonadetes	Gemmatimonadales	Gemmatimonadaceae	Gemmatimonas	Gemmatimonas aurantiaca
4471695a5a6b0e0abaf7bc4b6610d1a5	Endophyte	0.531109	0.017	Belgium	Bacteria	Gemmatimonadota	Gemmatimonadetes	Gemmatimonadales	Gemmatimonadaceae	AG11	AG11 sp003223455
24a7af5eadd92090cd1b6f7093a0af5c	Endophyte	0.538816	0.002	Belgium	Bacteria	Gemmatimonadota	Gemmatimonadetes	Gemmatimonadales	Gemmatimonadaceae	NA	NA
db2a6e648398fc0958bbdd4857d3f4e4	Endophyte	0.622171	0.001	Belgium	Bacteria	Gemmatimonadota	Gemmatimonadetes	Gemmatimonadales	GWC2-71-9	NA	NA
497e941da3a2bc9e40d080c334e88423	Endophyte	0.672022	0.001	Belgium	Bacteria	Gemmatimonadota	Gemmatimonadetes	Gemmatimonadales	GWC2-71-9	JABFSM01	NA
c33e33395d121e5d68e45807fd94bce0	Endophyte	0.508001	0.003	Belgium	Bacteria	Gemmatimonadota	Gemmatimonadetes	Gemmatimonadales	GWC2-71-9	Palsa-1233	Palsa-1233 sp003169895
980f73eb49000a90a970952b75922448	Endophyte	0.523729	0.01	Belgium	Bacteria	Gemmatimonadota	Gemmatimonadetes	Gemmatimonadales	GWC2-71-9	Palsa-1233	NA
9e833d1c64bffc04d69cda409a453566	Endophyte	0.40161	0.023	Belgium	Bacteria	Armatimonadota	Fimbriimonadia	Fimbriimonadales	Fimbriimonadaceae	55-13	55-13 sp001898035
02ac6327d733984e080132c1bace70fb	Endophyte	0.876486	0.001	Belgium	Bacteria	Armatimonadota	Fimbriimonadia	Fimbriimonadales	Fimbriimonadaceae	55-13	55-13 sp001898035
328e322be45d241f008e14ec6325f773	Endophyte	0.94895	0.001	Belgium	Bacteria	Armatimonadota	Fimbriimonadia	Fimbriimonadales	Fimbriimonadaceae	55-13	55-13 sp001898035
facedcf32487fbb34fa4c1272ae0c897	Endophyte	0.475191	0.004	Belgium	Bacteria	Armatimonadota	Fimbriimonadia	Fimbriimonadales	Fimbriimonadaceae	Fimbriimonas	Fimbriimonas ginsengisoli
a14fbcf0bcbdfc7b947c75100bc4a127	Endophyte	0.508001	0.002	Belgium	Bacteria	Armatimonadota	Fimbriimonadia	Fimbriimonadales	Fimbriimonadaceae	Fimbriimonas	Fimbriimonas ginsengisoli
253fe637637c59fe2076874f6b08724f	Endophyte	0.762001	0.001	Belgium	Bacteria	Armatimonadota	Fimbriimonadia	Fimbriimonadales	Fimbriimonadaceae	NA	NA
686dbbab2ba0546d6d13d05148e56d75	Endophyte	0.538816	0.001	Belgium	Bacteria	Armatimonadota	Fimbriimonadia	Fimbriimonadales	Fimbriimonadaceae	NA	NA
aad21c70402675f32693582ee4dcdce4	Endophyte	0.622171	0.001	Belgium	Bacteria	Armatimonadota	Fimbriimonadia	Fimbriimonadales	Fimbriimonadaceae	55-13	55-13 sp001898035
fcedc805bd4b59559f7b7c956ae7418c	Endophyte	0.475191	0.009	Belgium	Bacteria	Armatimonadota	Fimbriimonadia	Fimbriimonadales	Fimbriimonadaceae	UBA6659	UBA6659 sp002344135
f98a9b2ab367ca72a6e37fda7757dd7b	Endophyte	0.672022	0.001	Belgium	Bacteria	Armatimonadota	Fimbriimonadia	Fimbriimonadales	Fimbriimonadaceae	NA	NA
3364e4e465c202e1980ae6cb8fcacfc7	Endophyte	0.439941	0.011	Belgium	Bacteria	Armatimonadota	Armatimonadia	Armatimonadales	Capsulimonadaceae	Capsulimonas	Capsulimonas corticalis
14d2d2b7e50ad909dbacfaeac2007bf7	Endophyte	0.439941	0.012	Belgium	Bacteria	Armatimonadota	Armatimonadia	Armatimonadales	Armatimonadaceae	Armatimonas	Armatimonas rosea
634dd7a458c30239066e6759cf13e65c	Endophyte	0.695608	0.001	Belgium	Bacteria	Armatimonadota	Armatimonadia	Armatimonadales	Armatimonadaceae	Armatimonas	Armatimonas rosea
10467093c6f47c682a6c30046b0da289	Endophyte	0.439941	0.007	Belgium	Bacteria	Armatimonadota	Armatimonadia	Armatimonadales	Armatimonadaceae	Armatimonas	Armatimonas rosea
cac556c2993ac0b8480a17f6bea36a54	Endophyte	0.904467	0.001	Belgium	Bacteria	Armatimonadota	Armatimonadia	Armatimonadales	Armatimonadaceae	Armatimonas	Armatimonas rosea
5e8b7dbc8d1710544c53b6b664d51f7c	Endophyte	0.40161	0.026	Belgium	Bacteria	Deinococcota	Deinococci	Deinococcales	Thermaceae_405955	Thermus_A	Thermus_A composti
4ff5f19b4ce53afa94584a14249aede0	Endophyte	0.956097	0.001	Belgium	Bacteria	Actinobacteriota	Actinomycetia	Actinomycetales	Microbacteriaceae	NA	NA
5dfdfed10526b4cd80ee57746a54bcb7	Endophyte	0.782881	0.001	Belgium	Bacteria	Actinobacteriota	Actinomycetia	Actinomycetales	Microbacteriaceae	NA	NA
86b9ac6a23efac1d20b63d008e5c0e54	Endophyte	0.783359	0.001	Belgium	Bacteria	Actinobacteriota	Actinomycetia	Actinomycetales	Microbacteriaceae	NA	NA
8226b9882145fcf8f38ba9acda6e5bb6	Endophyte	0.941748	0.001	Belgium	Bacteria	Actinobacteriota	Actinomycetia	Actinomycetales	Microbacteriaceae	Rhodoglobus	Rhodoglobus vestalii
ca464a34c03de15ae6feac259fe222df	Endophyte	0.803089	0.001	Belgium	Bacteria	Actinobacteriota	Actinomycetia	Actinomycetales	Microbacteriaceae	NA	NA
2b0ba149e7969a234f09243de610d722	Endophyte	0.508001	0.002	Belgium	Bacteria	Actinobacteriota	Actinomycetia	Actinomycetales	Microbacteriaceae	NA	NA
c8eed415034472b6943ce5599a071e7e	Endophyte	0.823055	0.001	Belgium	Bacteria	Actinobacteriota	Actinomycetia	Actinomycetales	Microbacteriaceae	Conyzicola_381236	Conyzicola arctica
6b03782626dc8d999a59da21852265fa	Endophyte	0.938188	0.001	Belgium	Bacteria	Actinobacteriota	Actinomycetia	Actinomycetales	Cellulomonadaceae	Cellulosimicrobium	NA
d36f30a22d8311cbab3f63095c2aaf67	Endophyte	0.589425	0.006	Belgium	Bacteria	Actinobacteriota	Actinomycetia	Actinomycetales	Cellulomonadaceae	Promicromonospora	Promicromonospora kroppenstedtii
f77f6ab94f1a42b9ec2254fb45183781	Endophyte	0.9791	0.001	Belgium	Bacteria	Actinobacteriota	Actinomycetia	Actinomycetales	Cellulomonadaceae	Promicromonospora	NA
a6dcdfe3cfc9b55cea68f2aa04f054e4	Endophyte	0.507385	0.05	Belgium	Bacteria	Actinobacteriota	Actinomycetia	Jiangellales	Jiangellaceae	Jiangella	NA
865740fe616c2fef4086fb00d583771b	Endophyte	0.40161	0.032	Belgium	Bacteria	Actinobacteriota	Actinomycetia	Mycobacteriales	Geodermatophilaceae	NA	NA
6ccc82f2cdebff500a2835667202c23a	Endophyte	0.508001	0.004	Belgium	Bacteria	Actinobacteriota	Actinomycetia	Mycobacteriales	Mycobacteriaceae	Corynebacterium	NA
ca6fb36d152683bce9fc6ca5589066e3	Endophyte	0.359211	0.041	Belgium	Bacteria	Actinobacteriota	Actinomycetia	Mycobacteriales	Mycobacteriaceae	Nocardia	NA
d38d7489f18eb44016e313f713fd2b99	Endophyte	0.40161	0.028	Belgium	Bacteria	Actinobacteriota	Actinomycetia	Mycobacteriales	Mycobacteriaceae	Nocardia	NA
ed79675894934d3df8f00b5050822da2	Endophyte	0.475191	0.003	Belgium	Bacteria	Actinobacteriota	Actinomycetia	Mycobacteriales	Mycobacteriaceae	Lawsonella	NA
f31c87b2cb4e1c3f2d69047fcb639ef7	Endophyte	0.447725	0.026	Belgium	Bacteria	Actinobacteriota	Actinomycetia	Mycobacteriales	Mycobacteriaceae	Mycobacterium	NA
4756728bbe1aab8161741ad7e5fbab0f	Endophyte	0.842424	0.001	Belgium	Bacteria	Actinobacteriota	Actinomycetia	Mycobacteriales	Mycobacteriaceae	Mycobacterium	NA
28e9763af77ad21fa2fad20f1e4c75ab	Endophyte	0.828887	0.001	Belgium	Bacteria	Actinobacteriota	Actinomycetia	Streptomycetales_400645	Streptomycetaceae_400641	Yinghuangia	NA
b057a642ff1970892ac0a748275b147b	Endophyte	0.973134	0.001	Belgium	Bacteria	Actinobacteriota	Actinomycetia	Streptomycetales_400645	Streptomycetaceae_400641	Streptomyces_G_399870	NA
6ddb31403f7eb8441d5e7777d2f1b03e	Endophyte	0.938199	0.001	Belgium	Bacteria	Actinobacteriota	Actinomycetia	Streptomycetales_400645	Streptomycetaceae_400641	Streptomyces_G_399870	NA
4d216959343928a67167dae958f752cd	Endophyte	0.602431	0.006	Belgium	Bacteria	Actinobacteriota	Actinomycetia	Streptomycetales_400645	Streptomycetaceae_400641	NA	NA
932e0c0e6457ccf7562bda3f3edaab43	Endophyte	0.803219	0.001	Belgium	Bacteria	Actinobacteriota	Actinomycetia	Streptomycetales_400645	Streptomycetaceae_400641	Streptomyces_G_399870	NA
29361d026fca12ae281973f21f93a5ee	Endophyte	0.40161	0.021	Belgium	Bacteria	Actinobacteriota	Actinomycetia	Streptomycetales_400645	Streptomycetaceae_400641	Streptomyces_G_399870	NA
aecae9d790a63cf565c1b5cdbd02ebdd	Endophyte	0.955438	0.001	Belgium	Bacteria	Actinobacteriota	Actinomycetia	Streptomycetales_400645	Streptomycetaceae_400641	Streptomyces_G_399870	NA
60a5052099769d5ce3c439e21b62fa39	Endophyte	0.56717	0.028	Belgium	Bacteria	Actinobacteriota	Actinomycetia	Streptomycetales_400645	Streptomycetaceae_400641	Streptomyces_G_399870	NA
649cf0e5e51418fc1eede6cbe08773be	Endophyte	0.839372	0.001	Belgium	Bacteria	Actinobacteriota	Actinomycetia	Streptomycetales_400645	Streptomycetaceae_400641	Kitasatospora_400527	Kitasatospora gansuensis
788c939a275b438a5c40bcacdae8676b	Endophyte	0.736686	0.001	Belgium	Bacteria	Actinobacteriota	Actinomycetia	Streptomycetales_400645	Streptomycetaceae_400641	NA	NA
74ec0f96b969add66f6ec2576d20a1ab	Endophyte	0.793893	0.001	Belgium	Bacteria	Actinobacteriota	Actinomycetia	Streptomycetales_400645	Streptomycetaceae_400641	Streptomyces_G_399870	Streptomyces_G_399870 phaeochromogenes
e2bca5a52af583e2b51d3b2ae87993d1	Endophyte	0.967204	0.001	Belgium	Bacteria	Actinobacteriota	Actinomycetia	Streptomycetales_400645	Streptomycetaceae_400641	Streptomyces_G_399870	NA
5687693a0b87452e0aefccafe2c226fa	Endophyte	0.40161	0.021	Belgium	Bacteria	Actinobacteriota	Actinomycetia	Actinomycetales	Bifidobacteriaceae	Bifidobacterium_388775	NA
91b932ca1a92f338accd5250330216ed	Endophyte	0.997064	0.001	Belgium	Bacteria	Actinobacteriota	Actinomycetia	Actinomycetales	Kineosporiaceae	Kineosporia	Kineosporia rhamnosa
857c51d764987d5d793a75f8dd995110	Endophyte	0.595683	0.001	Belgium	Bacteria	Actinobacteriota	Actinomycetia	Mycobacteriales	Micromonosporaceae	Micromonospora_H_372070	NA
b476fb8b7d7f68f27551c43ebd915586	Endophyte	0.561308	0.001	Belgium	Bacteria	Actinobacteriota	Actinomycetia	Mycobacteriales	Micromonosporaceae	NA	NA
d7c46c0a3351c7c33ca8883146216216	Endophyte	0.868608	0.001	Belgium	Bacteria	Actinobacteriota	Actinomycetia	Mycobacteriales	Micromonosporaceae	Allocatelliglobosispora	NA
a875abbcc817e06694b56a5e7fd400d4	Endophyte	0.647068	0.018	Belgium	Bacteria	Actinobacteriota	Actinomycetia	Mycobacteriales	Micromonosporaceae	Virgisporangium	NA
d9009af6bf8356ebd6f96e1cbab93f42	Endophyte	0.914793	0.001	Belgium	Bacteria	Actinobacteriota	Actinomycetia	Mycobacteriales	Micromonosporaceae	Actinoplanes	NA
1ee8701379164f76f702a1545b58c79d	Endophyte	0.439941	0.014	Belgium	Bacteria	Actinobacteriota	Actinomycetia	Mycobacteriales	Micromonosporaceae	Micromonospora_H_372070	NA
e3eb0303160df6e2a5fd83759710c676	Endophyte	0.532698	0.025	Belgium	Bacteria	Actinobacteriota	Actinomycetia	Mycobacteriales	Micromonosporaceae	Micromonospora_H_372070	NA
672a523926df61306070d3675d7b2c95	Endophyte	0.439941	0.015	Belgium	Bacteria	Actinobacteriota	Actinomycetia	Mycobacteriales	Micromonosporaceae	Pilimelia	NA
eda37722942699e137898cebd672d55c	Endophyte	0.996188	0.001	Belgium	Bacteria	Actinobacteriota	Actinomycetia	Mycobacteriales	Micromonosporaceae	Actinoplanes	NA
af62b17893ec0aa2a0ea7dbd12b99a07	Endophyte	0.823055	0.001	Belgium	Bacteria	Actinobacteriota	Actinomycetia	Mycobacteriales	Micromonosporaceae	NA	NA
df9f737d3d5ae5c83815465cfe0e05df	Endophyte	0.957035	0.001	Belgium	Bacteria	Actinobacteriota	Actinomycetia	Mycobacteriales	Micromonosporaceae	NA	NA
47831edb53e2a9654ce05dce6e1cd9f4	Endophyte	0.891585	0.001	Belgium	Bacteria	Actinobacteriota	Actinomycetia	Mycobacteriales	Pseudonocardiaceae	Lentzea	NA
f5957be644dde66ea7aa139137601c99	Endophyte	0.762001	0.001	Belgium	Bacteria	Actinobacteriota	Actinomycetia	Mycobacteriales	Pseudonocardiaceae	Lentzea	NA
18d9f471bce8b371c2f3e0aad5994b58	Endophyte	0.740532	0.001	Belgium	Bacteria	Actinobacteriota	Actinomycetia	Mycobacteriales	Pseudonocardiaceae	Lentzea	NA
422a824330d6572f2174896967648652	Endophyte	0.567962	0.001	Belgium	Bacteria	Actinobacteriota	Actinomycetia	Mycobacteriales	Pseudonocardiaceae	Lentzea	NA
d7774f167851f2af72288b9a7c4865c0	Endophyte	0.999158	0.001	Belgium	Bacteria	Actinobacteriota	Actinomycetia	Mycobacteriales	Pseudonocardiaceae	Lentzea	NA
777a5d56fc3b90fd9ecd21b1e7a50923	Endophyte	0.879883	0.001	Belgium	Bacteria	Actinobacteriota	Actinomycetia	Mycobacteriales	Pseudonocardiaceae	Lentzea	NA
8195cfac13bc800d409e73beefffdc53	Endophyte	0.671049	0.001	Belgium	Bacteria	Actinobacteriota	Actinomycetia	Mycobacteriales	Pseudonocardiaceae	Lentzea	Lentzea flaviverrucosa
4799cca8d917f6b320813b206112be2e	Endophyte	0.996137	0.001	Belgium	Bacteria	Actinobacteriota	Actinomycetia	Mycobacteriales	Pseudonocardiaceae	Lentzea	NA
964ad2daf7523fb600b54dad9500f70f	Endophyte	0.875288	0.001	Belgium	Bacteria	Actinobacteriota	Actinomycetia	Mycobacteriales	Pseudonocardiaceae	Actinophytocola	Actinophytocola algeriensis
c7db8d447295ed4ba96eac073d66d4fb	Endophyte	0.672022	0.001	Belgium	Bacteria	Actinobacteriota	Actinomycetia	Mycobacteriales	Pseudonocardiaceae	Amycolatopsis_D_380830	NA
d2a3ef85f15fb64529fc5eba2b3bd969	Endophyte	0.997668	0.001	Belgium	Bacteria	Actinobacteriota	Actinomycetia	Mycobacteriales	Pseudonocardiaceae	Umezawaea	NA
6b6d7c8724898d194772cc11f9770d28	Endophyte	0.996294	0.001	Belgium	Bacteria	Actinobacteriota	Actinomycetia	Mycobacteriales	Pseudonocardiaceae	Umezawaea	Umezawaea tangerina
b578a3b8238ab7778bde298a8d333c16	Endophyte	0.567962	0.001	Belgium	Bacteria	Actinobacteriota	Actinomycetia	Mycobacteriales	Pseudonocardiaceae	Actinophytocola	NA
e36d8f6511b081185a3f52eececc04f6	Endophyte	0.877275	0.001	Belgium	Bacteria	Actinobacteriota	Actinomycetia	Mycobacteriales	Pseudonocardiaceae	Pseudonocardia	NA
fc9f5c10990af26a87cb1f03236503cb	Endophyte	0.475191	0.006	Belgium	Bacteria	Actinobacteriota	Actinomycetia	Mycobacteriales	Pseudonocardiaceae	Pseudonocardia	NA
111e6bdfbef52fca90fd70a0c3c16ab8	Endophyte	0.996623	0.001	Belgium	Bacteria	Actinobacteriota	Actinomycetia	Streptosporangiales	Streptosporangiaceae	NA	NA
a4cbefffcbee2f40555628b63a7c91d7	Endophyte	0.753736	0.001	Belgium	Bacteria	Actinobacteriota	Actinomycetia	Streptosporangiales	Streptosporangiaceae	Spirillospora_393771	NA
82e40d5ccfade55f938d010e6a22be09	Endophyte	0.439941	0.012	Belgium	Bacteria	Actinobacteriota	Actinomycetia	Streptosporangiales	Streptosporangiaceae	Spirillospora_393771	NA
77c8f9a82409ee897b50f64296623d1b	Endophyte	0.842424	0.001	Belgium	Bacteria	Actinobacteriota	Actinomycetia	Streptosporangiales	Streptosporangiaceae	Actinocorallia	Actinocorallia longicatena
629e78436b25f21268ca40546819f737	Endophyte	0.919617	0.001	Belgium	Bacteria	Actinobacteriota	Actinomycetia	Streptosporangiales	Streptosporangiaceae	Sphaerisporangium_394618	NA
43e0b9fdbcf58626746aec24742f1932	Endophyte	0.740532	0.001	Belgium	Bacteria	Actinobacteriota	Actinomycetia	Mycobacteriales	Micromonosporaceae	Phytomonospora	NA
bf3a2058cb6c7a608ecffc79dca56066	Endophyte	0.359211	0.042	Belgium	Bacteria	Actinobacteriota	Actinomycetia	Propionibacteriales	Nocardioidaceae	Aeromicrobium	Aeromicrobium fastidiosum
2da583e835ef218f7bc6c8e6995b9d47	Endophyte	0.40161	0.028	Belgium	Bacteria	Actinobacteriota	Actinomycetia	Propionibacteriales	Nocardioidaceae	Nocardioides_A_392796	Nocardioides_A_392796 halotolerans
682ae2833972e779ab7a9c453c8abd33	Endophyte	0.656321	0.001	Belgium	Bacteria	Actinobacteriota	Actinomycetia	Propionibacteriales	Nocardioidaceae	Nocardioides_A_392796	Nocardioides_A_392796 dilutus
fd4a0a1a65fb1c466a1d998bc943e0cb	Endophyte	0.439941	0.011	Belgium	Bacteria	Actinobacteriota	Actinomycetia	Propionibacteriales	Nocardioidaceae	Nocardioides_A_392796	Nocardioides_A_392796 silvaticus
56b98d9cba60918407eb11f46ecd431c	Endophyte	0.607768	0.025	Belgium	Bacteria	Actinobacteriota	Actinomycetia	Propionibacteriales	Nocardioidaceae	Nocardioides_A_392796	Nocardioides_A_392796 allogilvus
75a9162e48ad84c1d85c5fef17bc8db3	Endophyte	0.686574	0.003	Belgium	Bacteria	Actinobacteriota	Actinomycetia	Propionibacteriales	Nocardioidaceae	Nocardioides_A_392796	Nocardioides_A_392796 luteus_A_392391
36cfc044c908318b7f7780c0c13fa2f8	Endophyte	0.805328	0.001	Belgium	Bacteria	Actinobacteriota	Actinomycetia	Streptomycetales_400645	Streptomycetaceae_400641	NA	NA
edb157846bad38c68926853b1f89e5d8	Endophyte	0.724314	0.001	Belgium	Bacteria	Actinobacteriota	Acidimicrobiia_401430	Acidimicrobiales	SKKL01	Actinomarinicola	NA
57063be4e08aaf1300af60a85a6e8515	Endophyte	0.695608	0.001	Belgium	Bacteria	Actinobacteriota	Acidimicrobiia_401430	Acidimicrobiales	SKKL01	Actinomarinicola	Actinomarinicola tropica
9e44fe62cf507e7c7ed9db59234cb82e	Endophyte	0.359211	0.049	Belgium	Bacteria	Actinobacteriota	Acidimicrobiia_401430	Acidimicrobiales	Microtrichaceae	NA	NA
04f463721b23d5f8bd3171fd0b28da16	Endophyte	0.475191	0.007	Belgium	Bacteria	Actinobacteriota	Acidimicrobiia_401430	Acidimicrobiales	Microtrichaceae	NA	NA
ca997c3ee0554a4c243907955c785ade	Endophyte	0.555264	0.011	Belgium	Bacteria	Actinobacteriota	Acidimicrobiia_401430	Acidimicrobiales	Microtrichaceae	NA	NA
989c0c26d37dca6dd57d2cf669cb1bd9	Endophyte	0.647576	0.001	Belgium	Bacteria	Actinobacteriota	Acidimicrobiia_401430	Acidimicrobiales	Iamiaceae	Iamia	Iamia majanohamensis
7a56da15466926a2ce9ed9f4861fd795	Endophyte	0.40161	0.019	Belgium	Bacteria	Actinobacteriota	Acidimicrobiia_401430	Acidimicrobiales	Iamiaceae	Iamia	Iamia majanohamensis
5969f896ebeb2e7ea7ab388fb94c7151	Endophyte	0.945506	0.001	Belgium	Bacteria	Actinobacteriota	Acidimicrobiia_401430	Acidimicrobiales	Ilumatobacteraceae	NA	NA
da413fdb2c2b5938906a843416efe6d1	Endophyte	0.622171	0.001	Belgium	Bacteria	Actinobacteriota	Acidimicrobiia_401430	Acidimicrobiales	Ilumatobacteraceae	NA	NA
63ebb9e87f1aed4d659653948b746f24	Endophyte	0.538816	0.002	Belgium	Bacteria	Actinobacteriota	Acidimicrobiia_401430	Acidimicrobiales	Ilumatobacteraceae	NA	NA
96b250edf4d18c52aa9d27b605fb54ff	Endophyte	0.508001	0.003	Belgium	Bacteria	Actinobacteriota	Acidimicrobiia_401430	Acidimicrobiales	Ilumatobacteraceae	NA	NA
e80fedd7598eaba235914cff5ed8fb7b	Endophyte	0.525119	0.024	Belgium	Bacteria	Actinobacteriota	Acidimicrobiia_401430	Acidimicrobiales	Ilumatobacteraceae	Ilumatobacter_A	Ilumatobacter_A coccineus_A_400748
661931721c7ab2733f41b1cb321523ed	Endophyte	0.475191	0.01	Belgium	Bacteria	Actinobacteriota	Actinomycetia	Actinomycetales	Micrococcaceae	Psychromicrobium	Psychromicrobium silvestre
b7702d0f2ef2dfd4787d1991c4aeb5f8	Endophyte	0.359211	0.049	Belgium	Bacteria	Actinobacteriota	Thermoleophilia	Solirubrobacterales	1970-09-01	SHVA01	SHVA01 sp009691195
75cb984e306a55ebb6fafc2412f5fa45	Endophyte	0.670084	0.007	Belgium	Bacteria	Actinobacteriota	Thermoleophilia	Solirubrobacterales	1970-09-01	67-14	67-14 sp001897355
89171d1af5c53c7fe9ea895cafcc0097	Endophyte	0.359211	0.048	Belgium	Bacteria	Bacteroidota	Bacteroidia	Chitinophagales	Saprospiraceae	M3007	M3007 sp011368025
c53d17a0bf6bbff304eb3d74f880d0f0	Endophyte	0.44811	0.02	Belgium	Bacteria	Bacteroidota	Bacteroidia	Chitinophagales	Saprospiraceae	M3007	M3007 sp011368025
2d84f4b2fc21ed3601e1322d6b1ac818	Endophyte	0.633849	0.002	Belgium	Bacteria	Bacteroidota	Bacteroidia	Chitinophagales	Saprospiraceae	M3007	M3007 sp011368025
5d726343f4296139c6d3bb8bb2e46076	Endophyte	0.695608	0.001	Belgium	Bacteria	Bacteroidota	Bacteroidia	Chitinophagales	Chitinophagaceae_929731	Flavipsychrobacter_929086	Flavipsychrobacter sp902168085
9657750e9aa857d0aca9e4595be46489	Endophyte	0.40161	0.032	Belgium	Bacteria	Bacteroidota	Bacteroidia	Chitinophagales	Chitinophagaceae_929731	Flavipsychrobacter_929086	Flavipsychrobacter sp902168085
c766a4617c55e68553e4ce7a6ee9191e	Endophyte	0.359211	0.038	Belgium	Bacteria	Bacteroidota	Bacteroidia	Chitinophagales	Chitinophagaceae_929731	Flavipsychrobacter_929086	Flavipsychrobacter sp902168085
b7939673982a25a6458b872953c39a67	Endophyte	0.647576	0.001	Belgium	Bacteria	Bacteroidota	Bacteroidia	Chitinophagales	Chitinophagaceae_929731	Edaphocola	NA
e2944bb864d4cbd98d04596d66b88c36	Endophyte	0.359211	0.045	Belgium	Bacteria	Bacteroidota	Bacteroidia	Chitinophagales	Chitinophagaceae_929731	Edaphobaculum	Edaphobaculum flavum
3bb96828e4165617ee437bfacef19c54	Endophyte	0.508001	0.001	Belgium	Bacteria	Bacteroidota	Bacteroidia	Chitinophagales	Chitinophagaceae_929731	Edaphobaculum	Edaphobaculum flavum
9b47a73138c0931ab0235e932fb552da	Endophyte	0.475191	0.005	Belgium	Bacteria	Bacteroidota	Bacteroidia	Chitinophagales	Chitinophagaceae_929731	Flavipsychrobacter_929086	Flavipsychrobacter sp902168085
7ab1b85088ccc0201ce410f87de9333a	Endophyte	0.950382	0.001	Belgium	Bacteria	Bacteroidota	Bacteroidia	Chitinophagales	Chitinophagaceae_929731	Edaphocola	NA
4af9e7a17201fa7d98ab56986816bd6a	Endophyte	0.782881	0.001	Belgium	Bacteria	Bacteroidota	Bacteroidia	Chitinophagales	Chitinophagaceae_929731	Edaphocola	NA
cb3042ff6b59dd4602a4b6136dbefa7f	Endophyte	0.439941	0.006	Belgium	Bacteria	Bacteroidota	Bacteroidia	Chitinophagales	Chitinophagaceae_929731	Edaphocola	Edaphocola helva
9381f2ef2903a243adcfc7c56bd925c8	Endophyte	0.439941	0.011	Belgium	Bacteria	Bacteroidota	Bacteroidia	Chitinophagales	Chitinophagaceae_929731	Edaphocola	Taibaiella yonginensis
ec1a81a657a0e67df3f306289969232d	Endophyte	0.595683	0.002	Belgium	Bacteria	Bacteroidota	Bacteroidia	Chitinophagales	Chitinophagaceae_929731	Flavipsychrobacter_929086	Flavipsychrobacter sp902168085
22c830f3cd3eaaa492e6d0bddde9f2c0	Endophyte	0.538816	0.001	Belgium	Bacteria	Bacteroidota	Bacteroidia	Chitinophagales	Chitinophagaceae_929731	Flavipsychrobacter_929086	Flavipsychrobacter sp902168085
2f54a35bf275cf7664b301539978ce03	Endophyte	0.40161	0.031	Belgium	Bacteria	Bacteroidota	Bacteroidia	Chitinophagales	Chitinophagaceae_929731	Flavipsychrobacter_929086	Flavipsychrobacter sp902168085
d30c4e8a03e78d668cf44bd9ac194f2f	Endophyte	0.439941	0.009	Belgium	Bacteria	Bacteroidota	Bacteroidia	Chitinophagales	Chitinophagaceae_929731	Flavipsychrobacter_929086	Flavipsychrobacter sp902168085
84e228904fb382ef8b108f7f2c473cfe	Endophyte	0.595683	0.001	Belgium	Bacteria	Bacteroidota	Bacteroidia	Chitinophagales	Chitinophagaceae_929731	Flavipsychrobacter_929086	Flavipsychrobacter sp902168085
83124cea2481f22ca8c2eca2460b6a1a	Endophyte	0.538816	0.003	Belgium	Bacteria	Bacteroidota	Bacteroidia	Chitinophagales	Chitinophagaceae_929731	Nemorincola	NA
61c20302b15a4a9b523b36f78fd84ed4	Endophyte	0.40161	0.016	Belgium	Bacteria	Bacteroidota	Bacteroidia	Chitinophagales	Chitinophagaceae_929731	Nemorincola	NA
9257bac92ec5b90db757998e6229abbc	Endophyte	0.508001	0.003	Belgium	Bacteria	Bacteroidota	Bacteroidia	Chitinophagales	Chitinophagaceae_929731	Nemorincola	Nemorincola caseinilytica
5bec49cc2333cfc504a09735678c6384	Endophyte	0.359211	0.042	Belgium	Bacteria	Bacteroidota	Bacteroidia	Chitinophagales	Chitinophagaceae_929731	Edaphobaculum	NA
73f699c6e293a2137dae0ab8ff9c6b6b	Endophyte	0.967204	0.001	Belgium	Bacteria	Bacteroidota	Bacteroidia	Chitinophagales	Chitinophagaceae_929731	Rurimicrobium	NA
456f262fcc44b083b1cfded73966fd07	Endophyte	0.40161	0.013	Belgium	Bacteria	Bacteroidota	Bacteroidia	Chitinophagales	Chitinophagaceae_929731	Edaphobaculum	Edaphobaculum flavum
f1149db1a2ce40be54304a9a0a5508db	Endophyte	0.475191	0.008	Belgium	Bacteria	Bacteroidota	Bacteroidia	Chitinophagales	Chitinophagaceae_966727	Chitinophaga	Chitinophaga rupis
218c15d581e9e54ae9eaf00456a440c5	Endophyte	0.439941	0.017	Belgium	Bacteria	Bacteroidota	Bacteroidia	Chitinophagales	Chitinophagaceae_966727	Chitinophaga	Chitinophaga ginsengihumi
68a36531696f2272094c52dd698f8fe3	Endophyte	0.695608	0.001	Belgium	Bacteria	Bacteroidota	Bacteroidia	Chitinophagales	Chitinophagaceae_966727	NA	NA
a65a43fc666a1cc16f6f9b46ef7a4c95	Endophyte	0.718421	0.001	Belgium	Bacteria	Bacteroidota	Bacteroidia	Chitinophagales	Chitinophagaceae_966727	Ferruginibacter	Ferruginibacter lapsinanis
50782e4734fa438636ba51b466344d3c	Endophyte	0.665999	0.002	Belgium	Bacteria	Bacteroidota	Bacteroidia	Chitinophagales	Chitinophagaceae_966727	Ferruginibacter	Ferruginibacter lapsinanis
578d6506b41be463760b0938b92c1724	Endophyte	0.910741	0.001	Belgium	Bacteria	Bacteroidota	Bacteroidia	Chitinophagales	Chitinophagaceae_966727	Ferruginibacter	Ferruginibacter lapsinanis
021e18ac7b323b45c89e7a79b1af9d2f	Endophyte	0.840029	0.001	Belgium	Bacteria	Bacteroidota	Bacteroidia	Chitinophagales	Chitinophagaceae_966727	Lacibacter	NA
7a3d2e7803c198ce2addc5c8773e1658	Endophyte	0.40161	0.021	Belgium	Bacteria	Bacteroidota	Bacteroidia	Chitinophagales	Chitinophagaceae_966727	Lacibacter	NA
b19966b2c94c9641cab2b7c341ea441b	Endophyte	0.504861	0.023	Belgium	Bacteria	Bacteroidota	Bacteroidia	Chitinophagales	Chitinophagaceae_966727	Ferruginibacter	NA
63338aca86253f7e272032768cb61bf4	Endophyte	0.842235	0.001	Belgium	Bacteria	Bacteroidota	Bacteroidia	Chitinophagales	Chitinophagaceae_966727	Ferruginibacter	NA
e3edcf4e957a749dbf488f16f3c5a5fd	Endophyte	0.933257	0.001	Belgium	Bacteria	Bacteroidota	Bacteroidia	Chitinophagales	Chitinophagaceae_966727	Ferruginibacter	NA
b9f31921d633ae8410581bfe3b0c8b07	Endophyte	0.740532	0.001	Belgium	Bacteria	Bacteroidota	Bacteroidia	Chitinophagales	Chitinophagaceae_966727	Ferruginibacter	Ferruginibacter alkalilentus
9e3417787dbcf3ce8264dd0eeefe9535	Endophyte	0.757257	0.001	Belgium	Bacteria	Bacteroidota	Bacteroidia	Chitinophagales	Chitinophagaceae_966727	Ferruginibacter	Ferruginibacter alkalilentus
37716c3f7b02748552e6d5f92fb79e82	Endophyte	0.508001	0.003	Belgium	Bacteria	Bacteroidota	Bacteroidia	Chitinophagales	Chitinophagaceae_966727	Ferruginibacter	Ferruginibacter alkalilentus
7c86b41d89cca687b1cebe90873e4830	Endophyte	0.842424	0.001	Belgium	Bacteria	Bacteroidota	Bacteroidia	Chitinophagales	Chitinophagaceae_966727	Ferruginibacter	Ferruginibacter alkalilentus
8abbac7eea51f09257a5f4a3feecde37	Endophyte	0.538816	0.001	Belgium	Bacteria	Bacteroidota	Bacteroidia	Chitinophagales	Chitinophagaceae_966727	Ferruginibacter	NA
fa23fc1c6699642f0c4a67f553710218	Endophyte	0.359211	0.043	Belgium	Bacteria	Bacteroidota	Bacteroidia	Chitinophagales	Chitinophagaceae_966727	Ferruginibacter	NA
e8618ebf5e0e46dfc5cd1cc1cb9028d3	Endophyte	0.475191	0.003	Belgium	Bacteria	Bacteroidota	Bacteroidia	Chitinophagales	Chitinophagaceae_966727	Ferruginibacter	Ferruginibacter sp002400445
7d550fdd2228d887d29a33fdcfebbc0a	Endophyte	0.861357	0.001	Belgium	Bacteria	Bacteroidota	Bacteroidia	Chitinophagales	Chitinophagaceae_966727	Ferruginibacter	NA
67e9abe85abbc1b1facb14f69bf18b93	Endophyte	0.967204	0.001	Belgium	Bacteria	Bacteroidota	Bacteroidia	Chitinophagales	Chitinophagaceae_966727	Terrimonas_941723	Terrimonas soli
af4993032a71e4ceaf21129de21aeeb1	Endophyte	0.567962	0.001	Belgium	Bacteria	Bacteroidota	Bacteroidia	Chitinophagales	Chitinophagaceae_966727	NA	NA
176835f3075a996506ac29a267b4836b	Endophyte	0.439941	0.013	Belgium	Bacteria	Bacteroidota	Bacteroidia	Chitinophagales	Chitinophagaceae_966727	NA	NA
bccf9725b8e4e9b9ddb51e932a8133bc	Endophyte	0.595683	0.001	Belgium	Bacteria	Bacteroidota	Bacteroidia	Chitinophagales	Chitinophagaceae_966727	NA	NA
a5ad480f696ad90da3990546a9dc4af8	Endophyte	0.782881	0.001	Belgium	Bacteria	Bacteroidota	Bacteroidia	Chitinophagales	Chitinophagaceae_966727	NA	NA
e001fcfe1b3b3532ff205a18a6e54368	Endophyte	0.672022	0.001	Belgium	Bacteria	Bacteroidota	Bacteroidia	Chitinophagales	Chitinophagaceae_966727	NA	NA
43ccdf4a5a9434b9b74ac3808e016fc2	Endophyte	0.942763	0.001	Belgium	Bacteria	Bacteroidota	Bacteroidia	Chitinophagales	Chitinophagaceae_966727	NA	NA
55b0614a612620f6133e027281de910f	Endophyte	0.933257	0.001	Belgium	Bacteria	Bacteroidota	Bacteroidia	Chitinophagales	Chitinophagaceae_966727	NA	NA
521378c022af6a955a2e9e8f0527ba76	Endophyte	0.595683	0.001	Belgium	Bacteria	Bacteroidota	Bacteroidia	Chitinophagales	Chitinophagaceae_966727	NA	NA
f527c8ffc90c4eb3a2fc25c5e837aede	Endophyte	0.508001	0.003	Belgium	Bacteria	Bacteroidota	Bacteroidia	Chitinophagales	Chitinophagaceae_966727	NA	NA
100a776aae7cd083314ee95a277830ff	Endophyte	0.439941	0.018	Belgium	Bacteria	Bacteroidota	Bacteroidia	Chitinophagales	Chitinophagaceae_966727	Terrimonas_941540	NA
f341188231679052ec65fd0837695d50	Endophyte	0.40161	0.028	Belgium	Bacteria	Bacteroidota	Bacteroidia	Chitinophagales	Chitinophagaceae_966727	Terrimonas_941540	NA
b6d4be41bc7b61c6254491bc6c0753a1	Endophyte	0.475191	0.003	Belgium	Bacteria	Bacteroidota	Bacteroidia	Chitinophagales	Chitinophagaceae_966727	Terrimonas_941540	NA
ae33bf08eaf94c3f539190449f1c157b	Endophyte	0.69499	0.001	Belgium	Bacteria	Bacteroidota	Bacteroidia	Chitinophagales	Chitinophagaceae_966727	NA	NA
81ebdb19991ff0e61334559fbd7df26e	Endophyte	0.672022	0.001	Belgium	Bacteria	Bacteroidota	Bacteroidia	Chitinophagales	Chitinophagaceae_966727	Flavitalea_936101	Flavitalea populi
197892c697ae280c8fbc3bfaa1635e65	Endophyte	0.508001	0.002	Belgium	Bacteria	Bacteroidota	Bacteroidia	Chitinophagales	Chitinophagaceae_966727	Flavitalea_936101	Flavitalea gansuensis
f11b402669ed462ee1be2791e3d505b0	Endophyte	0.915811	0.001	Belgium	Bacteria	Bacteroidota	Bacteroidia	Chitinophagales	Chitinophagaceae_966727	Niastella	Niastella koreensis
0db54718c525105191e57ef3598c7839	Endophyte	0.538816	0.001	Belgium	Bacteria	Bacteroidota	Bacteroidia	Chitinophagales	Chitinophagaceae_966727	Niastella	Niastella koreensis
f071d8ca70095df4cf7937cce0c54cba	Endophyte	0.508001	0.005	Belgium	Bacteria	Bacteroidota	Bacteroidia	Chitinophagales	Chitinophagaceae_966727	Niastella	Niastella hibisci
69b770eb2a8151e93b5a159e8aebfd85	Endophyte	0.359211	0.044	Belgium	Bacteria	Bacteroidota	Bacteroidia	Chitinophagales	Chitinophagaceae_966727	Niastella	NA
c2973e19688fe0af57fc6758a6fb4a09	Endophyte	0.898027	0.001	Belgium	Bacteria	Bacteroidota	Bacteroidia	Chitinophagales	Chitinophagaceae_966727	Niastella	Niastella gongjuensis
91f25f1f05c2885e846eb0bb3a6bf3c3	Endophyte	0.40161	0.034	Belgium	Bacteria	Bacteroidota	Bacteroidia	Chitinophagales	Chitinophagaceae_966727	Niastella	Niastella koreensis
c7aaa237466d7d564a9049724553d17c	Endophyte	0.538816	0.002	Belgium	Bacteria	Bacteroidota	Bacteroidia	Chitinophagales	Chitinophagaceae_966727	Niastella	NA
ec98e186f6cb2c63fbe991b298c90416	Endophyte	0.595683	0.001	Belgium	Bacteria	Bacteroidota	Bacteroidia	Chitinophagales	Chitinophagaceae_966727	Gynurincola	NA
64dee261dd4003adf3e08850576c6b23	Endophyte	0.567962	0.002	Belgium	Bacteria	Bacteroidota	Bacteroidia	Chitinophagales	Chitinophagaceae_966727	Gynurincola	NA
e25e9d388f4fcce2cab66858d174e421	Endophyte	0.982671	0.001	Belgium	Bacteria	Bacteroidota	Bacteroidia	Chitinophagales	Chitinophagaceae_966727	Gynurincola	NA
7d54b38f2e1aee349febe0cc4022311a	Endophyte	0.998694	0.001	Belgium	Bacteria	Bacteroidota	Bacteroidia	Chitinophagales	Chitinophagaceae_966727	Niastella	Niastella vici
66bf917f7ca1aca28b18d63c20c68123	Endophyte	0.915811	0.001	Belgium	Bacteria	Bacteroidota	Bacteroidia	Chitinophagales	Chitinophagaceae_966727	Niastella	Niastella vici
fd1bb7fc446f40b25accb4f278bf6ec4	Endophyte	0.999122	0.001	Belgium	Bacteria	Bacteroidota	Bacteroidia	Chitinophagales	Chitinophagaceae_966727	Niastella	NA
e55d689db363ffb530362be1b14f536a	Endophyte	0.999733	0.001	Belgium	Bacteria	Bacteroidota	Bacteroidia	Chitinophagales	Chitinophagaceae_966727	Niastella	NA
4e5908583b8bcc2979d2e2785bc4b3a3	Endophyte	0.998981	0.001	Belgium	Bacteria	Bacteroidota	Bacteroidia	Chitinophagales	Chitinophagaceae_966727	Niastella	Niastella koreensis
f10c07db8683b09005eb41c025a2ca8c	Endophyte	0.508001	0.005	Belgium	Bacteria	Bacteroidota	Bacteroidia	Chitinophagales	Chitinophagaceae_966727	Niastella	Niastella koreensis
96159948c802a4b45d24f278f46e82a8	Endophyte	0.40161	0.025	Belgium	Bacteria	Bacteroidota	Bacteroidia	Chitinophagales	Chitinophagaceae_966727	Niastella	Niastella koreensis
580835638998c2b302a9b589d3d53f07	Endophyte	0.716341	0.001	Belgium	Bacteria	Bacteroidota	Bacteroidia	Chitinophagales	Chitinophagaceae_966727	NA	NA
bcd8565ea3b752fd8e19eeda18f0d0b0	Endophyte	0.439941	0.013	Belgium	Bacteria	Bacteroidota	Bacteroidia	Chitinophagales	Chitinophagaceae_966727	NA	NA
a963612b1a05137486b86f348097bbc3	Endophyte	0.439941	0.008	Belgium	Bacteria	Bacteroidota	Bacteroidia	Chitinophagales	Chitinophagaceae_966727	NA	NA
bf24a53a453ffae4210ee58d0452e4ed	Endophyte	0.439941	0.011	Belgium	Bacteria	Bacteroidota	Bacteroidia	Chitinophagales	Chitinophagaceae_966727	NA	NA
c518cf1392cb1eb0cad2e66aef629a64	Endophyte	0.508785	0.039	Belgium	Bacteria	Bacteroidota	Bacteroidia	Chitinophagales	Chitinophagaceae_966727	NA	NA
9a9cd113e2e087c5b8eef19ee52f5dc2	Endophyte	0.439941	0.006	Belgium	Bacteria	Bacteroidota	Bacteroidia	Chitinophagales	Chitinophagaceae_966727	Puia	Puia dinghuensis
3fc1c7b162ab141e9ef6cc6d2730a268	Endophyte	1	0.001	Belgium	Bacteria	Bacteroidota	Bacteroidia	Chitinophagales	Chitinophagaceae_966727	Paraflavitalea	NA
2e639537ffe2f378bd35d58883495355	Endophyte	0.898027	0.001	Belgium	Bacteria	Bacteroidota	Bacteroidia	Chitinophagales	Chitinophagaceae_966727	Paraflavitalea	NA
b4d887f39b608b53fcb71bee6c0cae6d	Endophyte	0.933257	0.001	Belgium	Bacteria	Bacteroidota	Bacteroidia	Chitinophagales	Chitinophagaceae_966727	Paraflavitalea	NA
003ed84e15a24e8e277df04bbf056996	Endophyte	0.731538	0.001	Belgium	Bacteria	Bacteroidota	Bacteroidia	Chitinophagales	Chitinophagaceae_966727	Panacibacter_956521	NA
50008b342ab1de22bef339e9de56092e	Endophyte	0.538816	0.001	Belgium	Bacteria	Bacteroidota	Bacteroidia	Chitinophagales	Chitinophagaceae_966727	Sediminibacterium	NA
25420f114fc89891478f7bb91ce4f876	Endophyte	0.973764	0.001	Belgium	Bacteria	Bacteroidota	Bacteroidia	Chitinophagales	Chitinophagaceae_966727	Sediminibacterium	NA
7bf6707a20af30ce5152b19289351b1b	Endophyte	0.538816	0.004	Belgium	Bacteria	Bacteroidota	Bacteroidia	Chitinophagales	Chitinophagaceae_966727	Ferruginibacter	NA
fb99681ded46eba75ac2d8d9eecde7b5	Endophyte	0.981847	0.001	Belgium	Bacteria	Bacteroidota	Bacteroidia	Chitinophagales	Chitinophagaceae_966727	Chitinophaga	Chitinophaga niabensis
1fbbd0f95565423700a78ca59735fd42	Endophyte	0.533606	0.003	Belgium	Bacteria	Bacteroidota	Bacteroidia	Chitinophagales	Chitinophagaceae_966727	Chitinophaga	NA
e081f815c9186d554a5e9930eed4f470	Endophyte	0.915811	0.001	Belgium	Bacteria	Bacteroidota	Bacteroidia	Chitinophagales	Chitinophagaceae_966727	Chitinophaga	Chitinophaga sp900112615
0d2ae4c2a7c750e0cc5508d45a4bb241	Endophyte	0.695608	0.001	Belgium	Bacteria	Bacteroidota	Bacteroidia	Chitinophagales	Chitinophagaceae_966727	Chitinophaga	NA
5424c8a8e8d5efeaab989d1a84588cc7	Endophyte	0.508001	0.002	Belgium	Bacteria	Bacteroidota	Bacteroidia	Chitinophagales	Chitinophagaceae_966727	Chitinophaga	Chitinophaga arvensicola
ff55699ededd571e3bed8be76b2f19a7	Endophyte	0.660744	0.001	Belgium	Bacteria	Bacteroidota	Bacteroidia	Chitinophagales	Chitinophagaceae_966727	Terrimonas_941540	NA
084da1c37fd9406f93f493842958dff9	Endophyte	0.672022	0.001	Belgium	Bacteria	Bacteroidota	Bacteroidia	Chitinophagales	Chitinophagaceae_966727	NA	NA
85cb09666847f4138227e9ff095efa17	Endophyte	0.803219	0.001	Belgium	Bacteria	Bacteroidota	Bacteroidia	Chitinophagales	Chitinophagaceae_966727	NA	NA
ebc2471e12c99dfccfb2e5d707b1058a	Endophyte	0.946789	0.001	Belgium	Bacteria	Bacteroidota	Bacteroidia	Chitinophagales	Chitinophagaceae_966727	Terrimonas_941540	NA
f7484d985819f112121e5c4beff5aa85	Endophyte	0.359211	0.044	Belgium	Bacteria	Bacteroidota	Bacteroidia	Chitinophagales	Chitinophagaceae_966727	NA	NA
c45af41f9971b822a8cc62e114e0bab8	Endophyte	0.40161	0.022	Belgium	Bacteria	Bacteroidota	Bacteroidia	Chitinophagales	Chitinophagaceae_966727	Agriterribacter	Agriterribacter humi
279df9b3b64ddc4fbc7857ecb950a877	Endophyte	0.567962	0.001	Belgium	Bacteria	Bacteroidota	Bacteroidia	Chitinophagales	Chitinophagaceae_966727	Gynurincola	NA
61c1f0dfbae172665d2c922511e864c1	Endophyte	0.965674	0.001	Belgium	Bacteria	Bacteroidota	Bacteroidia	Chitinophagales	Chitinophagaceae_966727	Terrimonas_941540	NA
1a51c697338ba3389498da330976250c	Endophyte	0.508001	0.003	Belgium	Bacteria	Bacteroidota	Bacteroidia	Chitinophagales	Chitinophagaceae_966727	Terrimonas_941540	NA
e95767eb8fab4e49768d8623fc27a6a4	Endophyte	0.40161	0.018	Belgium	Bacteria	Bacteroidota	Bacteroidia	Chitinophagales	Chitinophagaceae_929731	NA	NA
333292d0310673ec00f2df42512c029e	Endophyte	0.595683	0.001	Belgium	Bacteria	Bacteroidota	Bacteroidia	Chitinophagales	Chitinophagaceae_929731	NA	NA
4ec4a143dfdf2510c534b00e3820601a	Endophyte	0.40161	0.016	Belgium	Bacteria	Bacteroidota	Bacteroidia	Chitinophagales	LD1	UBA7692	UBA7692 sp001897535
5652849b5358ee63640eee68153d3df5	Endophyte	0.803219	0.001	Belgium	Bacteria	Bacteroidota	Bacteroidia	Chitinophagales	LD1	UBA7692	UBA7692 sp001897535
a609bd6fa7155cbf16d3e606e0963e99	Endophyte	0.672022	0.001	Belgium	Bacteria	Bacteroidota	Bacteroidia	Chitinophagales	LD1	UBA7692	UBA7692 sp001897535
081c2a98053b4281b1a74f1dced87780	Endophyte	0.695608	0.001	Belgium	Bacteria	Bacteroidota	Bacteroidia	Cytophagales	Amoebophilaceae	Amoebophilus	Amoebophilus asiaticus
b62f1c2557ff0e5dd05e368024ab94ce	Endophyte	0.475191	0.006	Belgium	Bacteria	Bacteroidota	Bacteroidia	Cytophagales	Amoebophilaceae	Amoebophilus	Amoebophilus asiaticus
06ae95ce61f4f051bc8d8140c124f11b	Endophyte	0.440581	0.035	Belgium	Bacteria	Verrucomicrobiota	Verrucomicrobiae	Opitutales	UBA953	UBA953	NA
66e2fb0dbc5b8cbb7530bd93056080c1	Endophyte	0.661346	0.003	Belgium	Bacteria	Verrucomicrobiota	Verrucomicrobiae	Opitutales	Opitutaceae	ER46	ER46 sp003054705
8ebac3d12f0914f41be2790eab1d54af	Endophyte	0.803219	0.001	Belgium	Bacteria	Verrucomicrobiota	Verrucomicrobiae	Opitutales	Opitutaceae	NA	NA
b0262506b990f22a5decbb5b708ab3d5	Endophyte	0.777659	0.001	Belgium	Bacteria	Verrucomicrobiota	Verrucomicrobiae	Opitutales	Opitutaceae	NA	NA
fa86b28f2d8753605aa01c22af37226c	Endophyte	0.711698	0.001	Belgium	Bacteria	Verrucomicrobiota	Verrucomicrobiae	Opitutales	Opitutaceae	ER46	ER46 sp003054705
8d36f4d12a78b669b16f02213e4ace97	Endophyte	0.538816	0.002	Belgium	Bacteria	Verrucomicrobiota	Verrucomicrobiae	Opitutales	Opitutaceae	NA	NA
227008c24359f8d9b893ad4649e46a11	Endophyte	0.40161	0.02	Belgium	Bacteria	Verrucomicrobiota	Verrucomicrobiae	Opitutales	Opitutaceae	NA	NA
9513eb781c077fa1632ba36f1d4ff747	Endophyte	0.823055	0.001	Belgium	Bacteria	Verrucomicrobiota	Verrucomicrobiae	Opitutales	Opitutaceae	ER46	ER46 sp003054705
b9f4208201d3eeae4ff1c4138b74b813	Endophyte	0.40161	0.028	Belgium	Bacteria	Verrucomicrobiota	Verrucomicrobiae	Opitutales	Opitutaceae	ER46	ER46 sp003054705
6cdb7541e15a59806bafc3dd2793dcd2	Endophyte	0.439941	0.01	Belgium	Bacteria	Verrucomicrobiota	Verrucomicrobiae	Opitutales	Opitutaceae	EW11	NA
600bc7f93892fe5d4ea4f17c1ea2217a	Endophyte	0.359211	0.05	Belgium	Bacteria	Verrucomicrobiota	Verrucomicrobiae	Opitutales	Opitutaceae	ER46	ER46 sp003054705
8fe4e81f635c9300785b76c59f183668	Endophyte	0.622171	0.001	Belgium	Bacteria	Verrucomicrobiota	Verrucomicrobiae	Opitutales	Opitutaceae	ER46	ER46 sp003054705
b8c4bcb8855594ddb2eaae1b05bba16b	Endophyte	0.823055	0.001	Belgium	Bacteria	Verrucomicrobiota	Verrucomicrobiae	Opitutales	Opitutaceae	ER46	ER46 sp003054705
d332feb15b6067834a877d7d60c3a8bb	Endophyte	0.876743	0.001	Belgium	Bacteria	Verrucomicrobiota	Verrucomicrobiae	Opitutales	Opitutaceae	ER46	ER46 sp003054705
f254f5624f62b39dab7bb279190fab1d	Endophyte	0.983739	0.001	Belgium	Bacteria	Verrucomicrobiota	Verrucomicrobiae	Opitutales	Opitutaceae	ER46	ER46 sp003054705
c7bb10bd03e1f21885645a0e42d325a6	Endophyte	0.622171	0.001	Belgium	Bacteria	Verrucomicrobiota	Verrucomicrobiae	Opitutales	Opitutaceae	NA	NA
af5c3e4d6cd66135c34eddc6ae8d4def	Endophyte	0.647576	0.001	Belgium	Bacteria	Verrucomicrobiota	Verrucomicrobiae	Opitutales	Opitutaceae	NA	NA
a09958aa314da9a6bdaa35f8c30d7dbc	Endophyte	0.595683	0.001	Belgium	Bacteria	Verrucomicrobiota	Verrucomicrobiae	Opitutales	Opitutaceae	ER46	ER46 sp003054705
d44dfbddf9065466646213254dfb5a14	Endophyte	0.832449	0.001	Belgium	Bacteria	Verrucomicrobiota	Verrucomicrobiae	Opitutales	Opitutaceae	ER46	ER46 sp003054705
6b8ee6e5059ab73a3a819dfa0a475970	Endophyte	0.595683	0.001	Belgium	Bacteria	Verrucomicrobiota	Verrucomicrobiae	Opitutales	Opitutaceae	NA	NA
84ee25c7aedac3e2e9068b53c57c1f16	Endophyte	0.908104	0.001	Belgium	Bacteria	Verrucomicrobiota	Verrucomicrobiae	Opitutales	Opitutaceae	ER46	ER46 sp003054705
e944f3aed027e5cb8d447e833e6632de	Endophyte	0.40161	0.02	Belgium	Bacteria	Verrucomicrobiota	Verrucomicrobiae	Opitutales	Opitutaceae	Alterococcus	Alterococcus agarolyticus
3848c203b61cbfa5dfe73cf76baade40	Endophyte	0.461106	0.024	Belgium	Bacteria	Verrucomicrobiota	Verrucomicrobiae	Opitutales	Opitutaceae	Alterococcus	Alterococcus agarolyticus
d7428531383b08460cf9da4d6f187f8d	Endophyte	0.782172	0.001	Belgium	Bacteria	Verrucomicrobiota	Verrucomicrobiae	Opitutales	Opitutaceae	Nibricoccus	NA
98d3c024e396548782cd7e9581041f8e	Endophyte	0.647576	0.001	Belgium	Bacteria	Verrucomicrobiota	Verrucomicrobiae	Opitutales	Opitutaceae	Lacunisphaera_756365	Lacunisphaera limnophila
611686bd1fbc2a02d0026c757d2e9214	Endophyte	0.457012	0.025	Belgium	Bacteria	Verrucomicrobiota	Verrucomicrobiae	Opitutales	Opitutaceae	Lacunisphaera_756365	NA
9e0d76252e0e75b3f3983feefabfaa3d	Endophyte	0.823055	0.001	Belgium	Bacteria	Verrucomicrobiota	Verrucomicrobiae	Opitutales	Opitutaceae	Lacunisphaera_756365	NA
933c49c06ade875e32802e00e09108a9	Endophyte	0.672022	0.001	Belgium	Bacteria	Verrucomicrobiota	Verrucomicrobiae	Opitutales	Opitutaceae	Lacunisphaera_756365	Lacunisphaera limnophila
6ce88b98c428d5f6d8598a3327c0cd9e	Endophyte	0.997396	0.001	Belgium	Bacteria	Verrucomicrobiota	Verrucomicrobiae	Opitutales	Opitutaceae	Lacunisphaera_756365	Lacunisphaera limnophila
fa3893f561776a2dc569ebd1a27afc2f	Endophyte	0.640575	0.001	Belgium	Bacteria	Verrucomicrobiota	Verrucomicrobiae	Opitutales	Opitutaceae	Lacunisphaera_756365	Lacunisphaera limnophila
a61e920d7a0434218e6e75c99320c307	Endophyte	0.967204	0.001	Belgium	Bacteria	Verrucomicrobiota	Verrucomicrobiae	Opitutales	Opitutaceae	Lacunisphaera_756365	Lacunisphaera limnophila
f79786575b7c8ef71a552dfb14282f8c	Endophyte	0.983739	0.001	Belgium	Bacteria	Verrucomicrobiota	Verrucomicrobiae	Opitutales	Opitutaceae	Lacunisphaera_756365	Lacunisphaera limnophila
f250df451196bb89d72b38fc59741540	Endophyte	0.832293	0.001	Belgium	Bacteria	Verrucomicrobiota	Verrucomicrobiae	Opitutales	Opitutaceae	Lacunisphaera_756365	Lacunisphaera limnophila
8ffd001dc9943adb5edb037b77e76961	Endophyte	0.40161	0.025	Belgium	Bacteria	Verrucomicrobiota	Verrucomicrobiae	Opitutales	Opitutaceae	Rariglobus	Rariglobus hedericola
dd3130bed9c824b774211128cabedbcb	Endophyte	0.833014	0.001	Belgium	Bacteria	Verrucomicrobiota	Verrucomicrobiae	Opitutales	Opitutaceae	Rariglobus	Rariglobus hedericola
c72a08e81aa418f5ff9e5dc610c78cc4	Endophyte	0.967204	0.001	Belgium	Bacteria	Verrucomicrobiota	Verrucomicrobiae	Opitutales	Opitutaceae	NA	NA
f5ef6df1f1fdd1c655ec07373d52fabd	Endophyte	0.359211	0.048	Belgium	Bacteria	Verrucomicrobiota	Verrucomicrobiae	Opitutales	Opitutaceae	IMCC26134_A	NA
ea064c680f714fe60475ae595155c221	Endophyte	0.782881	0.001	Belgium	Bacteria	Verrucomicrobiota	Verrucomicrobiae	Opitutales	Opitutaceae	IMCC26134_A	NA
90cf09eeff7c5a143df9a8b3a26c5185	Endophyte	0.647576	0.001	Belgium	Bacteria	Verrucomicrobiota	Verrucomicrobiae	Opitutales	Opitutaceae	IMCC26134_A	NA
95a9687856af5f17479bf9b71d88050a	Endophyte	0.595683	0.001	Belgium	Bacteria	Verrucomicrobiota	Verrucomicrobiae	Opitutales	Opitutaceae	IMCC26134_A	NA
bce6341b59c5e9bdbf96483d0ebe96c2	Endophyte	0.475191	0.004	Belgium	Bacteria	Verrucomicrobiota	Verrucomicrobiae	Opitutales	Opitutaceae	IMCC26134_A	NA
9da9bc030c5ac57faf358fcbc073fff6	Endophyte	0.538816	0.001	Belgium	Bacteria	Verrucomicrobiota	Verrucomicrobiae	Opitutales	Opitutaceae	IMCC26134_A	NA
afa1a1f82db49dd8f01a8632a39a9c2c	Endophyte	0.40161	0.027	Belgium	Bacteria	Verrucomicrobiota	Verrucomicrobiae	Opitutales	Opitutaceae	NA	NA
476d2479d255b0c09f7fdb8cfeb3103a	Endophyte	0.475191	0.002	Belgium	Bacteria	Verrucomicrobiota	Verrucomicrobiae	Verrucomicrobiales	Verrucomicrobiaceae	VFKE01	VFKE01 sp009885695
dab825b470a06d0bceadbedae35e119b	Endophyte	0.475191	0.008	Belgium	Bacteria	Verrucomicrobiota	Verrucomicrobiae	Verrucomicrobiales	Verrucomicrobiaceae	Prosthecobacter	Prosthecobacter debontii
5dcd9639e78ab99ece94998877602e51	Endophyte	0.861357	0.001	Belgium	Bacteria	Verrucomicrobiota	Verrucomicrobiae	Verrucomicrobiales	Verrucomicrobiaceae	VFKE01	VFKE01 sp009885695
e0534dc3137e3d23fc916662db3d5b6e	Endophyte	0.508001	0.001	Belgium	Bacteria	Verrucomicrobiota	Verrucomicrobiae	Verrucomicrobiales	Verrucomicrobiaceae	VFKE01	VFKE01 sp009885695
a47cdf3fde8421c757fe265c5e9b27a5	Endophyte	0.933257	0.001	Belgium	Bacteria	Verrucomicrobiota	Verrucomicrobiae	Verrucomicrobiales	Verrucomicrobiaceae	Prosthecobacter	NA
0bb9b4dee16853f7bf94a4db70771ada	Endophyte	0.887728	0.001	Belgium	Bacteria	Verrucomicrobiota	Verrucomicrobiae	Verrucomicrobiales	Verrucomicrobiaceae	Prosthecobacter	NA
8952add1894ec5330440aa5f275ded11	Endophyte	0.816497	0.015	France	Bacteria	Patescibacteria	JAEDAM01	BD1-5	UBA2023	GN02-873	NA
1ad4c2c891ab6bdf0018c21147c79cf5	Endophyte	0.912871	0.003	France	Bacteria	Patescibacteria	Doudnabacteria	UBA920	O2-02-FULL-48-8	O2-12-FULL-42-9	O2-12-FULL-42-9 sp001777665
dd286795f479f03facfef91725ded1c4	Endophyte	1	0.001	France	Bacteria	Patescibacteria	Saccharimonadia	UBA4664	UBA4664	UBA4664	UBA4664 sp002415345
95a23a73d0b60cf26523a1f2123a9784	Endophyte	0.816497	0.011	France	Bacteria	Patescibacteria	Saccharimonadia	UBA4664	UBA4664	UBA4664	NA
e5bf6d089bcd60da6739936de93bca35	Endophyte	1	0.001	France	Bacteria	Patescibacteria	Saccharimonadia	UBA4664	UBA4664	UBA4664	NA
6f0746989a3c4d079ddd1d7e8acfde7c	Endophyte	1	0.001	France	Bacteria	Patescibacteria	Saccharimonadia	UBA4664	UBA4664	UBA4664	UBA4664 sp002415345
51966f74dbc4877887ad3dfbd55c1301	Endophyte	0.912871	0.008	France	Bacteria	Patescibacteria	Saccharimonadia	UBA4664	UBA4664	UBA4664	UBA4664 sp002415345
d1b0a362b9cdbb3867864b43c18d59e5	Endophyte	0.816497	0.027	France	Bacteria	Dependentiae	Babeliae	Babeliales	Vermiphilaceae	Vermiphilus	Vermiphilus pyriformis
5e3c75b4369434454df97129167b5d4f	Endophyte	0.816497	0.027	France	Bacteria	Bacteroidota	Bacteroidia	Cytophagales	Hymenobacteraceae	NA	NA
dafbacc8f8a6167eca10349f0469e182	Endophyte	0.816497	0.014	France	Bacteria	Bacteroidota	Bacteroidia	Cytophagales	Hymenobacteraceae	NA	NA
80b3a98cb2d8ac38f9a8e4414ea7b510	Endophyte	1	0.001	France	Bacteria	Bacteroidota	Bacteroidia	Cytophagales	Hymenobacteraceae	Pontibacter_909804	NA
d5b34736743bae96c57ad3e1f0fe9ea5	Endophyte	0.912871	0.008	France	Bacteria	Bacteroidota	Bacteroidia	Cytophagales	Hymenobacteraceae	NA	NA
a1bc4b37883b77ff5bf814c380b369c6	Endophyte	0.816497	0.015	France	Bacteria	Bacteroidota	Bacteroidia	Cytophagales	Hymenobacteraceae	NA	NA
faf9e65916c67d4927647f24c4429f00	Endophyte	1	0.001	France	Bacteria	Bacteroidota	Bacteroidia	Cytophagales	Spirosomaceae	Leadbetterella_905431	Leadbetterella sp002483125
4120904a0bf4d1438408df4cbc692ef9	Endophyte	0.912871	0.002	France	Bacteria	Bacteroidota	Bacteroidia	Sphingobacteriales	Sphingobacteriaceae	Mucilaginibacter_A	NA
1dd9937131dc16fd55e979adf9e38484	Endophyte	0.816497	0.012	France	Bacteria	Bacteroidota	Bacteroidia	Sphingobacteriales	Sphingobacteriaceae	Pedobacter_887417	NA
44df65d60ab3447f908dca7cd81272be	Endophyte	0.912871	0.003	France	Bacteria	Bacteroidota	Bacteroidia	Sphingobacteriales	Sphingobacteriaceae	Pedobacter_887417	NA
6b8784497247237eb494997f9664a488	Endophyte	0.99307	0.001	France	Bacteria	Bacteroidota	Bacteroidia	Sphingobacteriales	Sphingobacteriaceae	Pedobacter_887417	NA
4844fc6ac01f5a8af394c8f49daaec74	Endophyte	1	0.001	France	Bacteria	Bacteroidota	Bacteroidia	Sphingobacteriales	Sphingobacteriaceae	Mucilaginibacter_A	NA
ef2e60cd49057754f983e5687e7b9c11	Endophyte	1	0.001	France	Bacteria	Bacteroidota	Bacteroidia	Sphingobacteriales	Sphingobacteriaceae	Mucilaginibacter_A	NA
78830792ec5f62bdc7bf06610eab74b3	Endophyte	1	0.001	France	Bacteria	Bacteroidota	Bacteroidia	Sphingobacteriales	Sphingobacteriaceae	Mucilaginibacter_A	Mucilaginibacter_A calamicampi
0754a3115c9b2776e9a00e36aeed9196	Endophyte	1	0.001	France	Bacteria	Bacteroidota	Bacteroidia	Sphingobacteriales	Sphingobacteriaceae	Mucilaginibacter_A	NA
e7fd0b036cbf88010fe64fe2b3383c2f	Endophyte	0.912871	0.008	France	Bacteria	Bacteroidota	Bacteroidia	Sphingobacteriales	Sphingobacteriaceae	Sphingobacterium	Sphingobacterium faecium
15d02a27d988f119e159efc9462ad397	Endophyte	1	0.001	France	Bacteria	Bacteroidota	Bacteroidia	Sphingobacteriales	Sphingobacteriaceae	Pedobacter_887417	NA
e0b2631017d7a4d0982605f0d5f1eaa7	Endophyte	0.912871	0.003	France	Bacteria	Bacteroidota	Bacteroidia	Sphingobacteriales	Sphingobacteriaceae	Daejeonella	NA
a97aaf83db2acdc72636214cfd3364c4	Endophyte	0.816497	0.018	France	Bacteria	Bacteroidota	Bacteroidia	Sphingobacteriales	Sphingobacteriaceae	Daejeonella	NA
e50052fd3f854c4528bc3d0522b954fa	Endophyte	0.816497	0.012	France	Bacteria	Bacteroidota	Bacteroidia	Sphingobacteriales	Sphingobacteriaceae	Daejeonella	NA
1fd84e00a638ee6efe3018c2dfa1b761	Endophyte	1	0.001	France	Bacteria	Bacteroidota	Bacteroidia	AKYH767	2-12-FULL-35-15	2-12-FULL-35-15	2-12-FULL-35-15 sp001769385
3c495c218df93ab23de830c54fb31f2e	Endophyte	0.912871	0.008	France	Bacteria	Bacteroidota	Bacteroidia	AKYH767	2-12-FULL-35-15	2-12-FULL-35-15	2-12-FULL-35-15 sp001769385
d666de73abd08cd1c85427c5a2e1ed46	Endophyte	0.912871	0.008	France	Bacteria	Bacteroidota	Bacteroidia	AKYH767	2-12-FULL-35-15	2-12-FULL-35-15	2-12-FULL-35-15 sp001769385
548e7fd36862987fdda815646afe0321	Endophyte	1	0.001	France	Bacteria	Bacteroidota	Bacteroidia	AKYH767	B-17BO	UBA4416	UBA4416 sp002420145
c207b4fcbb6c172ea9f3e1b2c3bc6358	Endophyte	1	0.001	France	Bacteria	Bacteroidota	Bacteroidia	AKYH767	B-17BO	UBA4416	UBA4416 sp002420145
6a033540a00ce50586db3d1675229c1d	Endophyte	1	0.001	France	Bacteria	Bacteroidota	Bacteroidia	AKYH767	B-17BO	UBA4416	UBA4416 sp002420145
ab0ab19351d1e1fdf72479686c5043fa	Endophyte	1	0.001	France	Bacteria	Bacteroidota	Bacteroidia	AKYH767	B-17BO	UBA4416	UBA4416 sp002420145
cf456cbb52d7db4587d0cb9d1903a32d	Endophyte	1	0.001	France	Bacteria	Bacteroidota	Bacteroidia	AKYH767	B-17BO	UBA2475	UBA2475 sp002319075
f6ad3eb65ec630ba4918aea241046976	Endophyte	0.816497	0.018	France	Bacteria	Bacteroidota	Bacteroidia	AKYH767	B-17BO	UBA2475	UBA2475 sp002319075
49566a151cb82a6cc438d09b92cc4e11	Endophyte	0.912871	0.003	France	Bacteria	Bacteroidota	Bacteroidia	AKYH767	B-17BO	UBA2475	UBA2475 sp002319075
3e5a7dc27d3f1c1e10ad36f6bb6b5bfc	Endophyte	1	0.001	France	Bacteria	Bacteroidota	Bacteroidia	AKYH767	B-17BO	UBA2475	UBA2475 sp002319075
e46ca2d89e2a0b071ba7703054f10b20	Endophyte	1	0.001	France	Bacteria	Bacteroidota	Bacteroidia	AKYH767	B-17BO	UBA2475	UBA2475 sp002319075
7f50d7a7999ceb228acf9dd91daefd13	Endophyte	1	0.001	France	Bacteria	Bacteroidota	Bacteroidia	AKYH767	B-17BO	UBA2475	UBA2475 sp002319075
c3b206046d8d66803dd3b2f0630787fd	Endophyte	0.912871	0.002	France	Bacteria	Bacteroidota	Bacteroidia	AKYH767	B-17BO	UBA2475	UBA2475 sp002319075
6de50602f56c4af0f1e94e6507c3ac01	Endophyte	0.912871	0.002	France	Bacteria	Bacteroidota	Bacteroidia	AKYH767	B-17BO	UBA2475	UBA2475 sp002319075
45257b6b4e0301d2e4ea1bdf17b3883f	Endophyte	0.912871	0.003	France	Bacteria	Bacteroidota	Bacteroidia	AKYH767	B-17BO	UBA2475	UBA2475 sp002319075
f80922c66d88432fe6ba72482abf49f6	Endophyte	0.912871	0.003	France	Bacteria	Bacteroidota	Bacteroidia	AKYH767	B-17BO	UBA2475	UBA2475 sp002319075
4894ea83bb414feaa9478454b390f63d	Endophyte	0.707107	0.049	France	Bacteria	Bacteroidota	Bacteroidia	AKYH767	B-17BO	UBA2475	UBA2475 sp002319075
793a36bd020043b62be1659873f9480d	Endophyte	0.707107	0.046	France	Bacteria	Bacteroidota	Bacteroidia	AKYH767	B-17BO	UBA2475	UBA2475 sp002319075
b1b7f69f2629f1976db58883e1332341	Endophyte	0.912871	0.003	France	Bacteria	Bacteroidota	Bacteroidia	AKYH767	B-17BO	UBA2475	NA
469eb7ed350e83d40cfdc11df786f70c	Endophyte	0.816497	0.027	France	Bacteria	Bacteroidota	Bacteroidia	AKYH767	B-17BO	UBA2475	NA
233859fffcad2d2dca4db09feec9be54	Endophyte	1	0.001	France	Bacteria	Bacteroidota	Bacteroidia	AKYH767	B-17BO	NA	NA
020287329e4cf382f85c5251b0cd78db	Endophyte	1	0.001	France	Bacteria	Bacteroidota	Bacteroidia	AKYH767	B-17BO	NA	NA
62bfae4594a314ddfde3fb1c0bfce299	Endophyte	0.816497	0.015	France	Bacteria	Bacteroidota	Bacteroidia	AKYH767	2-12-FULL-35-15	2-12-FULL-35-15	2-12-FULL-35-15 sp001769385
eb7b87f2a5b80304959bb83dae4cb02e	Endophyte	0.816497	0.015	France	Bacteria	Bacteroidota	Bacteroidia	AKYH767	2-12-FULL-35-15	2-12-FULL-35-15	2-12-FULL-35-15 sp001769385
03912c9854730032f11030ca98e16f00	Endophyte	1	0.001	France	Bacteria	Bacteroidota	Bacteroidia	AKYH767-A	OLB10	OLB10	NA
db8c49594f9a4113a06285726e117b20	Endophyte	0.816497	0.017	France	Bacteria	Bacteroidota	Bacteroidia	Flavobacteriales_877923	UA16	ASP10-05a	ASP10-05a sp000981645
1c4db7501d690d865ad341e9f62d970a	Endophyte	0.912871	0.006	France	Bacteria	Bacteroidota	Bacteroidia	Flavobacteriales_877923	UA16	ASP10-05a	ASP10-05a sp000981645
8cbaecc08ab0a6a01ec4cd58004fb67c	Endophyte	0.816497	0.015	France	Bacteria	Bacteroidota	Bacteroidia	Flavobacteriales_877923	UA16	ASP10-05a	ASP10-05a sp000981645
a9d101d7e986b887b6637ec3b10a9c50	Endophyte	0.912871	0.006	France	Bacteria	Bacteroidota	Bacteroidia	Flavobacteriales_877923	Weeksellaceae	NA	NA
14b67f438cb568111a705c7c4db2946d	Endophyte	1	0.001	France	Bacteria	Bacteroidota	Bacteroidia	Chitinophagales	Saprospiraceae	OLB9	OLB9 sp001567255
74820948001e8c296d10f77a47f245e4	Endophyte	1	0.001	France	Bacteria	Bacteroidota	Bacteroidia	Flavobacteriales_877923	PHOS-HE28	PHOS-HE28	PHOS-HE28 sp902825795
0f4213413a08892ef2db11cb27ea6fed	Endophyte	0.816497	0.014	France	Bacteria	Bacteroidota	Bacteroidia	Flavobacteriales_877923	PHOS-HE28	PHOS-HE28	PHOS-HE28 sp902825795
4406e3453f548c64813a77b2d717b3f2	Endophyte	0.912871	0.008	France	Bacteria	Bacteroidota	Bacteroidia	Flavobacteriales_877923	PHOS-HE28	PHOS-HE28	PHOS-HE28 sp902825795
1e71666062fe360a84f634e5081915c7	Endophyte	1	0.001	France	Bacteria	Bacteroidota	Bacteroidia	Flavobacteriales_877923	PHOS-HE28	PHOS-HE28	PHOS-HE28 sp902825795
81c7394237d0f374849cb8c32f40555d	Endophyte	0.707107	0.047	France	Bacteria	Bacteroidota	Bacteroidia	Flavobacteriales_877923	PHOS-HE28	PHOS-HE28	PHOS-HE28 sp902825795
a8e4c39ce0293670ad20dfc0d98aa152	Endophyte	0.912871	0.003	France	Bacteria	Bacteroidota	Bacteroidia	Flavobacteriales_877923	Crocinitomicaceae	Crocinitomix	NA
127e559269d72f56de7f3f69f438ba8a	Endophyte	0.816497	0.016	France	Bacteria	Bacteroidota	Bacteroidia	Flavobacteriales_877923	Crocinitomicaceae	Crocinitomix	NA
3b1453f6ffaa53d241edcad8959802f7	Endophyte	0.985896	0.001	France	Bacteria	Bacteroidota	Bacteroidia	Flavobacteriales_877923	Crocinitomicaceae	Fluviicola	Fluviicola taffensis
be246578ea1f774cc84cb573a42b0904	Endophyte	0.816497	0.011	France	Bacteria	Bacteroidota	Bacteroidia	Flavobacteriales_877923	Crocinitomicaceae	Fluviicola	NA
c0d1c6102326d23c2b412eb78dad2fcf	Endophyte	0.816497	0.027	France	Bacteria	Bacteroidota	Bacteroidia	Flavobacteriales_877923	Crocinitomicaceae	Fluviicola	Fluviicola taffensis
cd86bfb9fafd9c70bf83f2734b37ec57	Endophyte	0.912871	0.003	France	Bacteria	Bacteroidota	Bacteroidia	Flavobacteriales_877923	Crocinitomicaceae	Fluviicola	Fluviicola taffensis
e162fcfd5ab574843d0a8e1417e7b990	Endophyte	1	0.001	France	Bacteria	Bacteroidota	Bacteroidia	Flavobacteriales_877923	Crocinitomicaceae	Fluviicola	Fluviicola riflensis
a4cb04df11d6eb412e7b62d9cd8f1702	Endophyte	1	0.001	France	Bacteria	Bacteroidota	Bacteroidia	Flavobacteriales_877923	Crocinitomicaceae	Fluviicola	Fluviicola riflensis
b3b4ba42e27bd74356804a6c81c3d772	Endophyte	1	0.001	France	Bacteria	Bacteroidota	Bacteroidia	Flavobacteriales_877923	Crocinitomicaceae	Crocinitomix	NA
05703366aafb8eb93905b9b452cd97a1	Endophyte	0.912871	0.002	France	Bacteria	Bacteroidota	Bacteroidia	Bacteroidales	Tenuifilaceae	SB25	SB25 sp008933525
12d517aaa08f5a53d18abde3bb52126b	Endophyte	0.816497	0.015	France	Bacteria	Bacteroidota	Bacteroidia	Bacteroidales	Tenuifilaceae	SB25	SB25 sp008933525
f18d93390131c3af2973aca512043b15	Endophyte	1	0.001	France	Bacteria	Bacteroidota	Bacteroidia	Cytophagales	Cytophagaceae	Cytophaga	NA
1d3cdeff5e0c294dff8a51230ff78598	Endophyte	0.816497	0.017	France	Bacteria	Bacteroidota	Bacteroidia	Cytophagales	Cytophagaceae	Cytophaga	NA
796d351229654121febc3d67b7683604	Endophyte	0.912871	0.008	France	Bacteria	Bacteroidota	Bacteroidia	Cytophagales	Cytophagaceae	Cytophaga	Cytophaga aurantiaca
4aed90644f1556fef7b5b23c01f73880	Endophyte	0.816497	0.015	France	Bacteria	Bacteroidota	Bacteroidia	Cytophagales	Cyclobacteriaceae_900466	Chryseolinea	Chryseolinea serpens
bcd10047befd6899220e845aae77acf7	Endophyte	1	0.001	France	Bacteria	Bacteroidota	Bacteroidia	Cytophagales	Cyclobacteriaceae_900466	Chryseolinea	Chryseolinea serpens
552f5d7e011a35b483e79f29818a6fbd	Endophyte	0.816497	0.011	France	Bacteria	Bacteroidota	Bacteroidia	Cytophagales	Cyclobacteriaceae_900466	Chryseolinea	Chryseolinea serpens
52e1facc0327d2e11eaffd1abf2a0741	Endophyte	0.816497	0.023	France	Bacteria	Bacteroidota	Bacteroidia	Cytophagales	Cyclobacteriaceae_900466	Chryseolinea	NA
65e83770b33741296965aa2e1cb5ce59	Endophyte	1	0.001	France	Bacteria	Bacteroidota	Bacteroidia	Cytophagales	Cyclobacteriaceae_900466	Chryseolinea	Chryseolinea serpens
48083de94ff29af3347bcc226901c349	Endophyte	1	0.001	France	Bacteria	Bacteroidota	Bacteroidia	Cytophagales	Cyclobacteriaceae_900466	Chryseotalea	NA
ffe0f5e47fa7af3942c3939a48b8cf6c	Endophyte	1	0.001	France	Bacteria	Bacteroidota	Bacteroidia	Cytophagales	Cyclobacteriaceae_900466	Chryseotalea	NA
478bbb3e8cb68c6c44b72406afee1fdf	Endophyte	0.816497	0.027	France	Bacteria	Bacteroidota	Bacteroidia	Cytophagales	Cyclobacteriaceae_900466	Ohtaekwangia	Ohtaekwangia koreensis
fd7307945afbb8631a455d04cc8045d5	Endophyte	0.816497	0.015	France	Bacteria	Bacteroidota	Bacteroidia	Cytophagales	Cyclobacteriaceae_900466	Chryseotalea	NA
46bcede228a31039bfa1184e0513aa8d	Endophyte	0.912871	0.008	France	Bacteria	Bacteroidota	Bacteroidia	Cytophagales	Cyclobacteriaceae_900466	NA	NA
50f6b298d2fad8a7bce5ecd6031c4950	Endophyte	0.912871	0.002	France	Bacteria	Bacteroidota	Bacteroidia	Cytophagales	Cyclobacteriaceae_900466	Chryseotalea	NA
d7d727bde823e69f75a950292e793595	Endophyte	0.991276	0.001	France	Bacteria	Bacteroidota	Bacteroidia	Cytophagales	Cyclobacteriaceae_900466	Chryseotalea	NA
411bc3061a3bec88e45b77381d137b74	Endophyte	0.816497	0.015	France	Bacteria	Bacteroidota	Bacteroidia	Cytophagales	Cyclobacteriaceae_900466	Ohtaekwangia	Ohtaekwangia flava
e6253bb37900ce5138fdc42e6a57d6af	Endophyte	1	0.001	France	Bacteria	Bacteroidota	Bacteroidia	Cytophagales	Cyclobacteriaceae_900466	Ohtaekwangia	Ohtaekwangia flava
9dc62f3f0296ea84cfa06cbf299ac35a	Endophyte	1	0.001	France	Bacteria	Bacteroidota	Bacteroidia	Cytophagales	Cyclobacteriaceae_900466	Ohtaekwangia	Ohtaekwangia flava
c088ca92c791364e5e83c260e5be93f0	Endophyte	1	0.001	France	Bacteria	Bacteroidota	Bacteroidia	Cytophagales	Cyclobacteriaceae_900466	Ohtaekwangia	Ohtaekwangia flava
5492e6d9571243914412c549c8ffebc3	Endophyte	0.912871	0.006	France	Bacteria	Bacteroidota	Bacteroidia	Cytophagales	Cyclobacteriaceae_900466	Chryseolinea	NA
767c1fd7161b5857cc593a2df0afece4	Endophyte	0.816497	0.017	France	Bacteria	Bacteroidota	Bacteroidia	Cytophagales	Cyclobacteriaceae_900466	Ohtaekwangia	NA
eb144a4afd4188d9a48eff973008d686	Endophyte	0.816497	0.015	France	Bacteria	Bacteroidota	Bacteroidia	Cytophagales	Cyclobacteriaceae_900466	Ohtaekwangia	NA
3aa28d89b476296a50a7c027f1d47f66	Endophyte	1	0.001	France	Bacteria	Bacteroidota	Bacteroidia	Cytophagales	Cyclobacteriaceae_900466	Ohtaekwangia	Ohtaekwangia flava
2e87dd18c92d51a3d1e9d9d48ad1a5e7	Endophyte	0.912871	0.008	France	Bacteria	Bacteroidota	Bacteroidia	Cytophagales	Cyclobacteriaceae_900466	Ohtaekwangia	Ohtaekwangia flava
a8b8d39f984a4839948932ba37002353	Endophyte	0.912871	0.003	France	Bacteria	Bacteroidota	Bacteroidia	Cytophagales	Cyclobacteriaceae_900466	Ohtaekwangia	Ohtaekwangia flava
4e9f4304d2640e976ed9cbcddb3e6a7f	Endophyte	0.999332	0.001	France	Bacteria	Bacteroidota	Bacteroidia	Cytophagales	Cyclobacteriaceae_900466	Ohtaekwangia	NA
92782e36da2f85451124a768b7ce9ac2	Endophyte	1	0.001	France	Bacteria	Bacteroidota	Bacteroidia	Cytophagales	Cyclobacteriaceae_900466	Ohtaekwangia	NA
020f6ec37f8e829df0bef744b6678297	Endophyte	0.912871	0.006	France	Bacteria	Bacteroidota	Bacteroidia	Cytophagales	Cyclobacteriaceae_900466	Ohtaekwangia	NA
cd274e5db36ca780c829bef1716a4894	Endophyte	1	0.001	France	Bacteria	Bacteroidota	Bacteroidia	Cytophagales	Cyclobacteriaceae_900466	Ohtaekwangia	NA
607dde189be736b7b1f4a6a778cf9c7e	Endophyte	1	0.001	France	Bacteria	Bacteroidota	Bacteroidia	Cytophagales	Cyclobacteriaceae_900466	Ohtaekwangia	NA
4898119ade0197af6b3d6b74cdf312bc	Endophyte	1	0.001	France	Bacteria	Bacteroidota	Bacteroidia	Cytophagales	Cyclobacteriaceae_900466	Ohtaekwangia	NA
e3aa7f288e85f32cd0873b171e55caaf	Endophyte	0.996636	0.001	France	Bacteria	Bacteroidota	Bacteroidia	Cytophagales	Cyclobacteriaceae_900466	Ohtaekwangia	Ohtaekwangia flava
354e2301e28b2b3bfaaecdfa0e9083cc	Endophyte	1	0.001	France	Bacteria	Bacteroidota	Bacteroidia	Cytophagales	Cyclobacteriaceae_900466	Ohtaekwangia	Ohtaekwangia flava
f6ed0f2aef6d17ff5f08fedfab8a61f5	Endophyte	1	0.001	France	Bacteria	Bacteroidota	Bacteroidia	Cytophagales	Cyclobacteriaceae_900466	Chryseotalea	NA
13bca46b9d377757e9ef8bf68f582121	Endophyte	0.816497	0.018	France	Bacteria	Bacteroidota	Bacteroidia	Cytophagales	Cyclobacteriaceae_900466	Chryseotalea	NA
054dc898790520c670298ffd1b9d3517	Endophyte	0.912871	0.002	France	Bacteria	Bacteroidota	Bacteroidia	Cytophagales	Cyclobacteriaceae_900466	Chryseotalea	NA
e4db21a22ed0f2ca50d6c4e1b2ececd6	Endophyte	0.816497	0.018	France	Bacteria	Bacteroidota	Bacteroidia	Cytophagales	Cyclobacteriaceae_900466	Chryseotalea	NA
e0921fc23bc2b6f42ce41bb2aaf3e865	Endophyte	1	0.001	France	Bacteria	Bacteroidota	Bacteroidia	Cytophagales	Cyclobacteriaceae_900466	Chryseotalea	NA
90653b3a3bab7705e42d8d9ba8b9f8ab	Endophyte	1	0.001	France	Bacteria	Bacteroidota	Bacteroidia	Cytophagales	Cyclobacteriaceae_900466	Chryseotalea	NA
582f9e5241f875b5f15460821e1cc0a7	Endophyte	1	0.001	France	Bacteria	Bacteroidota	Bacteroidia	Cytophagales	Cyclobacteriaceae_900466	Chryseotalea	NA
1a602ab9dabf4add4095e34f94f930e0	Endophyte	0.816497	0.012	France	Bacteria	Bacteroidota	Bacteroidia	Cytophagales	Cyclobacteriaceae_900466	Ohtaekwangia	NA
99c02248e386111831526347c06895b1	Endophyte	0.816497	0.018	France	Bacteria	Bacteroidota	Bacteroidia	Cytophagales	Cyclobacteriaceae_900466	Ohtaekwangia	NA
db6cea4ed660cae02c8daffee2244651	Endophyte	0.816497	0.017	France	Bacteria	Bacteroidota	Bacteroidia	Cytophagales	Cyclobacteriaceae_900466	ELB16-189	NA
70123b6f62a39cc6fdbbf8970b6cccc3	Endophyte	0.816497	0.027	France	Bacteria	Bacteroidota	Bacteroidia	Cytophagales	Cyclobacteriaceae_900466	ELB16-189	NA
dc1be051a4b76337b7b5d1b46d5e5f51	Endophyte	0.912871	0.006	France	Bacteria	Bacteroidota	Bacteroidia	Cytophagales	Cyclobacteriaceae_900466	ELB16-189	NA
866d9e061504b50b49c1157f787c160e	Endophyte	0.816497	0.015	France	Bacteria	Bacteroidota	Bacteroidia	Cytophagales	Cyclobacteriaceae_900466	ELB16-189	NA
154011541d848aed8c9114aebc473c29	Endophyte	0.816497	0.027	France	Bacteria	Bacteroidota	Bacteroidia	Cytophagales	Cyclobacteriaceae_900466	ELB16-189	NA
77bbcec5f91d60c5ee3e73ba93a4fe5f	Endophyte	1	0.001	France	Bacteria	Bacteroidota	Bacteroidia	Cytophagales	Cyclobacteriaceae_900466	ELB16-189	NA
c20e21d06e1fed05389311dfb1d8c62f	Endophyte	0.816497	0.018	France	Bacteria	Bacteroidota	Bacteroidia	Cytophagales	Cyclobacteriaceae_900466	ELB16-189	ELB16-189 sp001567185
4d1a4473c65e54b587183962976b55cf	Endophyte	1	0.001	France	Bacteria	Bacteroidota	Bacteroidia	Cytophagales	Cyclobacteriaceae_900466	ELB16-189	ELB16-189 sp001567185
f7c617d7c7fd0ea0bb0cdbb508cecf36	Endophyte	0.816497	0.015	France	Bacteria	Bacteroidota	Bacteroidia	Cytophagales	Cyclobacteriaceae_900466	ELB16-189	NA
2db38fdb7fa26ee34039853d42f4d687	Endophyte	0.816497	0.016	France	Bacteria	Bacteroidota	Bacteroidia	Cytophagales	Cyclobacteriaceae_900466	ELB16-189	NA
26e549f077b5a26eec737d77eb34bdda	Endophyte	0.912871	0.002	France	Bacteria	Bacteroidota	Bacteroidia	Cytophagales	Cyclobacteriaceae_900466	ELB16-189	NA
6b1900ee0c3db9adb123bf31170f7e2e	Endophyte	1	0.001	France	Bacteria	Bacteroidota	Bacteroidia	Cytophagales	Cyclobacteriaceae_900466	ELB16-189	ELB16-189 sp001567185
13408c60ce72f3c5ae8cc4215fc4210c	Endophyte	0.816497	0.016	France	Bacteria	Bacteroidota	Bacteroidia	Cytophagales	Cyclobacteriaceae_900466	ELB16-189	ELB16-189 sp001567185
c8b98468d267a0bac60db28b7c9882eb	Endophyte	1	0.001	France	Bacteria	Bacteroidota	Bacteroidia	Cytophagales	Cyclobacteriaceae_900466	Chryseolinea	Chryseolinea serpens
ba44d71784b04fb5a8f1dee66344eefa	Endophyte	1	0.001	France	Bacteria	Bacteroidota	Bacteroidia	Cytophagales	Cyclobacteriaceae_900466	Chryseolinea	Chryseolinea serpens
d829f9617ab3febbfebb93a9e3e26c45	Endophyte	0.816497	0.02	France	Bacteria	Bacteroidota	Bacteroidia	Cytophagales	Cyclobacteriaceae_900466	Chryseolinea	Chryseolinea serpens
cdb4270c2dfe53530d97e76eef9cd8c2	Endophyte	1	0.001	France	Bacteria	Bacteroidota	Bacteroidia	Cytophagales	Cyclobacteriaceae_900466	Chryseolinea	NA
a4147f06cc56e12d10f79ceab4a2c65d	Endophyte	1	0.001	France	Bacteria	Bacteroidota	Bacteroidia	Cytophagales	Cyclobacteriaceae_900466	Chryseolinea	NA
0bc8d91bf8be86a0eb3cc9309bb853d4	Endophyte	0.979785	0.001	France	Bacteria	Bacteroidota	Bacteroidia	Cytophagales	Cyclobacteriaceae_900466	Chryseolinea	NA
60f1d2019c4831766c9c8a723e9e2f1e	Endophyte	1	0.001	France	Bacteria	Bacteroidota	Bacteroidia	Cytophagales	Cyclobacteriaceae_900466	Chryseolinea	Chryseolinea serpens
f7de7fd4cfa60498470478d9903ecc35	Endophyte	0.816497	0.015	France	Bacteria	Bacteroidota	Bacteroidia	Cytophagales	Cyclobacteriaceae_900466	Chryseolinea	Chryseolinea serpens
a9419bec14c000c8a0dcccf996eafd8a	Endophyte	0.816497	0.013	France	Bacteria	Bacteroidota	Bacteroidia	Cytophagales	Cyclobacteriaceae_900466	Chryseolinea	Chryseolinea serpens
665a55173c42e3190784b8022ea2b1f2	Endophyte	0.816497	0.017	France	Bacteria	Bacteroidota	Bacteroidia	Cytophagales	Cyclobacteriaceae_900466	Chryseolinea	Chryseolinea serpens
792d217795b5c46c3406ee8bb3048a37	Endophyte	0.912871	0.006	France	Bacteria	Bacteroidota	Bacteroidia	Cytophagales	Cyclobacteriaceae_900466	Chryseolinea	Chryseolinea serpens
3f51e7a721c9f059289b5a9a12ee9b56	Endophyte	0.96733	0.002	France	Bacteria	Bacteroidota	Bacteroidia	Cytophagales	Cyclobacteriaceae_900466	Chryseolinea	Chryseolinea serpens
01ce71d43ee3164392576c5e40f8de24	Endophyte	0.816497	0.017	France	Bacteria	Bacteroidota	Bacteroidia	Cytophagales	Cyclobacteriaceae_900466	Chryseolinea	Chryseolinea serpens
f2af036a4e1a531c773714c88d300f64	Endophyte	1	0.001	France	Bacteria	Bacteroidota	Bacteroidia	Cytophagales	Cyclobacteriaceae_900466	ELB16-189	ELB16-189 sp001567185
3cdeba744db7c88672123a5858ea99f9	Endophyte	1	0.001	France	Bacteria	Bacteroidota	Bacteroidia	Cytophagales	Cyclobacteriaceae_900466	ELB16-189	ELB16-189 sp001567185
bd6f8c8b36eabc3ed02625efc9ab516b	Endophyte	0.998118	0.001	France	Bacteria	Bacteroidota	Bacteroidia	Cytophagales	Cyclobacteriaceae_900466	ELB16-189	ELB16-189 sp001567185
f15117017b936d4c92e48871d9b6df16	Endophyte	0.912871	0.003	France	Bacteria	Bacteroidota	Bacteroidia	Cytophagales	Catalimonadaceae_908648	Flexibacter	Flexibacter flexilis
085decea9be819335a0793f09d2a9a39	Endophyte	1	0.001	France	Bacteria	Bacteroidota	Bacteroidia	Cytophagales	Cytophagaceae	NA	NA
40da1ae3eaea7bdaad81d598a163c166	Endophyte	0.816497	0.015	France	Bacteria	Bacteroidota	Bacteroidia	Cytophagales	Cyclobacteriaceae_900752	Marinoscillum	NA
3138b2590b499bfed4124ae90c7aeb56	Endophyte	1	0.001	France	Bacteria	Bacteroidota	Bacteroidia	Cytophagales	Spirosomaceae	Dyadobacter_906104	Dyadobacter psychrotolerans
f7b406d29cdda0f406746c710ad8ae3f	Endophyte	0.816497	0.018	France	Bacteria	Bacteroidota	Bacteroidia	Cytophagales	Spirosomaceae	NA	NA
03d32e931c9c9e8caadd5cf4360744e4	Endophyte	0.912871	0.003	France	Bacteria	Bacteroidota	Bacteroidia	Cytophagales	Spirosomaceae	Dyadobacter_906144	NA
11c0b2ddd7587c48100c8b09102feb30	Endophyte	0.912871	0.008	France	Bacteria	Bacteroidota	Bacteroidia	Cytophagales	Spirosomaceae	Dyadobacter_906144	NA
d9db99b9a0677fec930fed8809777f90	Endophyte	1	0.001	France	Bacteria	Bacteroidota	Bacteroidia	Cytophagales	Spirosomaceae	Emticicia	NA
53333b5fd180380aa57576852c356ab7	Endophyte	0.912871	0.002	France	Bacteria	Bacteroidota	Bacteroidia	Cytophagales	Spirosomaceae	Emticicia	NA
9aac7eea9fd4166f410c5164582cb2cb	Endophyte	1	0.001	France	Bacteria	Bacteroidota	Bacteroidia	Cytophagales	Cyclobacteriaceae_900466	Chryseotalea	Chryseotalea sanaruensis
96a495948754642a8719bb7a5d71952a	Endophyte	0.912871	0.003	France	Bacteria	Bacteroidota	Bacteroidia	Cytophagales	Cyclobacteriaceae_900466	Chryseotalea	Chryseotalea sanaruensis
6cc9cbddcf71f7ff24418c7c10816819	Endophyte	1	0.001	France	Bacteria	Bacteroidota	Bacteroidia	Bacteroidales	Lentimicrobiaceae	Lentimicrobium	NA
5bd7a19ac91955a8a0bf4a11fc365be8	Endophyte	1	0.001	France	Bacteria	Bacteroidota	Bacteroidia	NS11-12g_892060	UKL13-3	UKL13-3	UKL13-3 sp001602415
7bff82238c310cd68ae9848c2c2269ca	Endophyte	0.816497	0.016	France	Bacteria	Bacteroidota	Bacteroidia	Chitinophagales	Chitinophagaceae_929733	OLB11	OLB11 sp001567165
6c4dbcd33e035caa54b55dee99decbd0	Endophyte	1	0.001	France	Bacteria	Bacteroidota	Bacteroidia	Chitinophagales	Chitinophagaceae_929733	OLB11	OLB11 sp001567165
b8099df49f583eaf676aec32f2205c1a	Endophyte	0.912871	0.003	France	Bacteria	Bacteroidota	Bacteroidia	NS11-12g_892060	UKL13-3	B1	NA
6a55802acbbb36601f97ffbf5e7d9547	Endophyte	0.816497	0.015	France	Bacteria	Bacteroidota	Bacteroidia	NS11-12g_892060	UKL13-3	B1	NA
e6dc10857f236a5dd7763d0602e78e98	Endophyte	1	0.001	France	Bacteria	Bacteroidota	Bacteroidia	NS11-12g_892060	UKL13-3	UKL13-3	NA
56830d5ff0a84254b3eed7cb49a53620	Endophyte	0.816497	0.015	France	Bacteria	Bacteroidota	Bacteroidia	Chitinophagales	Saprospiraceae	Aureispira	NA
43202a2ad7e92c7b003eda39f8a18c36	Endophyte	0.816497	0.011	France	Bacteria	Bacteroidota	Bacteroidia	Sphingobacteriales	Sphingobacteriaceae	Pedobacter_887417	NA
d065e3b3e34d235c46febc5e0c641fea	Endophyte	0.962746	0.003	France	Bacteria	Bacteroidota	Bacteroidia	Sphingobacteriales	Sphingobacteriaceae	Pedobacter_887417	NA
90995bafdcaf341004f37e8ea62402c7	Endophyte	0.912871	0.003	France	Bacteria	Bacteroidota	Bacteroidia	Sphingobacteriales	Sphingobacteriaceae	NA	NA
6616a98e3c613997e1e413d6723021f1	Endophyte	0.816497	0.015	France	Bacteria	Bacteroidota	Bacteroidia	Sphingobacteriales	Sphingobacteriaceae	Pedobacter_887417	NA
4798c97efaf114e45fe690dc6fef07be	Endophyte	1	0.001	France	Bacteria	Bacteroidota	Bacteroidia	Flavobacteriales_877923	Flavobacteriaceae	Flavobacterium	Flavobacterium collinsense
b78e7d64088c6883c6cda6625acc197d	Endophyte	1	0.001	France	Bacteria	Bacteroidota	Bacteroidia	Flavobacteriales_877923	Flavobacteriaceae	Flavobacterium	NA
fea787803d35b9805f69393af9147811	Endophyte	1	0.001	France	Bacteria	Bacteroidota	Bacteroidia	Flavobacteriales_877923	Flavobacteriaceae	Flavobacterium	Flavobacterium amnicola
ad26eef39ddd9ca1e06e9f1171a5f644	Endophyte	0.816497	0.015	France	Bacteria	Bacteroidota	Bacteroidia	Flavobacteriales_877923	Flavobacteriaceae	Flavobacterium	Flavobacterium phycosphaerae
8067e0c18c3f9e761b4a21ed60ed63b5	Endophyte	0.816497	0.02	France	Bacteria	Bacteroidota	Bacteroidia	Flavobacteriales_877923	Flavobacteriaceae	Flavobacterium	NA
9725111767caf0e14435f890eab35738	Endophyte	0.912871	0.008	France	Bacteria	Bacteroidota	Bacteroidia	Flavobacteriales_877923	Flavobacteriaceae	Flavobacterium	Flavobacterium flevense
8ba683510e13dc346efd96615d5824ba	Endophyte	0.912871	0.003	France	Bacteria	Bacteroidota	Bacteroidia	Flavobacteriales_877923	Flavobacteriaceae	Flavobacterium	NA
e0ba4144cec763102335866ec20948db	Endophyte	1	0.001	France	Bacteria	Bacteroidota	Bacteroidia	Flavobacteriales_877923	Flavobacteriaceae	Flavobacterium	NA
ccee4d5f3e43d1cf7ef6dd6c5b983f66	Endophyte	0.912871	0.003	France	Bacteria	Bacteroidota	Bacteroidia	Flavobacteriales_877923	Flavobacteriaceae	Flavobacterium	Flavobacterium collinsense
c8664a60358baa71e5517383588a160d	Endophyte	1	0.001	France	Bacteria	Bacteroidota	Bacteroidia	Flavobacteriales_877923	Flavobacteriaceae	Flavobacterium	Flavobacterium soli
0f07c9b7b4cc06aaa2dede7bcdf63e72	Endophyte	0.912871	0.003	France	Bacteria	Bacteroidota	Bacteroidia	Flavobacteriales_877923	Flavobacteriaceae	Flavobacterium	NA
52b6c9fb589fbf8f0747d72bf141ef64	Endophyte	0.912871	0.008	France	Bacteria	Bacteroidota	Bacteroidia	Flavobacteriales_877923	Flavobacteriaceae	Flavobacterium	Flavobacterium terrigena
ea60b3ca311330046b67a456cf8ff318	Endophyte	0.998758	0.001	France	Bacteria	Bacteroidota	Bacteroidia	Flavobacteriales_877923	Flavobacteriaceae	Flavobacterium	Flavobacterium terrigena
82d68a877f440e640e48b929726945cb	Endophyte	1	0.001	France	Bacteria	Bacteroidota	Bacteroidia	Flavobacteriales_877923	Flavobacteriaceae	Flavobacterium	Flavobacterium terrigena
81bf4ade7cf7a3f7fc57ceb16a0fd324	Endophyte	0.816497	0.015	France	Bacteria	Bacteroidota	Bacteroidia	Flavobacteriales_877923	Flavobacteriaceae	Flavobacterium	NA
9fcfc50bfc3a7fc5932ffe989633e753	Endophyte	0.960694	0.002	France	Bacteria	Bacteroidota	Bacteroidia	Flavobacteriales_877923	Flavobacteriaceae	Flavobacterium	NA
ba26d1ad0ba63750d614a4441fb59892	Endophyte	1	0.001	France	Bacteria	Bacteroidota	Bacteroidia	Flavobacteriales_877923	Flavobacteriaceae	Flavobacterium	NA
0d61faf26af161c2c102d930bf38a483	Endophyte	0.912871	0.008	France	Bacteria	Bacteroidota	Bacteroidia	Flavobacteriales_877923	Flavobacteriaceae	Flavobacterium	NA
eab419fdcf775d934e3be071ec9c6aff	Endophyte	0.852183	0.029	France	Bacteria	Bacteroidota	Bacteroidia	Flavobacteriales_877923	Flavobacteriaceae	Flavobacterium	NA
90738cd86a0992060d04cbbb10eaf035	Endophyte	1	0.001	France	Bacteria	Bacteroidota	Bacteroidia	Flavobacteriales_877923	Flavobacteriaceae	Flavobacterium	NA
ebb55e3f84e0261aa195f3f63398a783	Endophyte	1	0.001	France	Bacteria	Bacteroidota	Bacteroidia	Flavobacteriales_877923	Flavobacteriaceae	Flavobacterium	NA
08142aadd6321e74843b7b227809552f	Endophyte	1	0.001	France	Bacteria	Bacteroidota	Bacteroidia	Flavobacteriales_877923	Flavobacteriaceae	Flavobacterium	NA
5f87620b2c5f575c12f2229a1a51abe8	Endophyte	1	0.001	France	Bacteria	Bacteroidota	Bacteroidia	Flavobacteriales_877923	Flavobacteriaceae	Flavobacterium	Flavobacterium swingsii
7a317a0a2b8e3561d24691ea76aa909d	Endophyte	1	0.001	France	Bacteria	Bacteroidota	Bacteroidia	Flavobacteriales_877923	Flavobacteriaceae	Flavobacterium	NA
a29c1bc2c7f36885e5785ad20cc345fe	Endophyte	1	0.001	France	Bacteria	Bacteroidota	Bacteroidia	Flavobacteriales_877923	Flavobacteriaceae	Flavobacterium	NA
c11ab4a087f89aa349100d91ff958d13	Endophyte	0.816497	0.023	France	Bacteria	Bacteroidota	Bacteroidia	Flavobacteriales_877923	Flavobacteriaceae	Flavobacterium	NA
feed5cbd9fe5222e5822afc9f848f23d	Endophyte	0.816497	0.018	France	Bacteria	Bacteroidota	Bacteroidia	Flavobacteriales_877923	Flavobacteriaceae	Flavobacterium	Flavobacterium viscosum
1ecb3a77c522fb072e3c54dd67d1dff4	Endophyte	0.816497	0.017	France	Bacteria	Bacteroidota	Bacteroidia	Flavobacteriales_877923	Flavobacteriaceae	Flavobacterium	Flavobacterium phocarum
522e0c367458d2495026bf9403349937	Endophyte	0.816497	0.027	France	Bacteria	Bacteroidota	Bacteroidia	Flavobacteriales_877923	Flavobacteriaceae	Flavobacterium	Flavobacterium sp012911565
c630bbb6664403ce1052f858c9ae8f8c	Endophyte	0.816497	0.017	France	Bacteria	Bacteroidota	Bacteroidia	Flavobacteriales_877923	Flavobacteriaceae	Flavobacterium	Flavobacterium rivuli
01c140b6a247eb921fcfc848450b7b06	Endophyte	1	0.001	France	Bacteria	Bacteroidota	Bacteroidia	Flavobacteriales_877923	Flavobacteriaceae	Flavobacterium	Flavobacterium hauense
108da2aa3f68ee6b150398596dd60c22	Endophyte	0.904301	0.023	France	Bacteria	Actinobacteriota	Actinomycetia	Mycobacteriales	Pseudonocardiaceae	Actinosynnema	NA
0ed0d5d9f53bb9fe1c579eba9f477f83	Endophyte	0.816497	0.023	France	Bacteria	Actinobacteriota	Actinomycetia	Mycobacteriales	Pseudonocardiaceae	Actinosynnema	NA
40eaa869fa30aca39770b78ec6f88254	Endophyte	1	0.001	France	Bacteria	Actinobacteriota	Actinomycetia	Mycobacteriales	Pseudonocardiaceae	NA	NA
d94c52d8d94243411d2e404826d4594b	Endophyte	0.896556	0.009	France	Bacteria	Actinobacteriota	Actinomycetia	Actinomycetales	Microbacteriaceae	NA	NA
7881282a4f3e346c39714a0bdbd18762	Endophyte	0.912871	0.003	France	Bacteria	Actinobacteriota	Actinomycetia	Actinomycetales	Microbacteriaceae	Rhodoglobus	Rhodoglobus amurskyensis
c18e0bb2794419f539e07a633219a273	Endophyte	0.992781	0.001	France	Bacteria	Actinobacteriota	Actinomycetia	Actinomycetales	Microbacteriaceae	NA	NA
21f88541994334d69a2548b66445e187	Endophyte	0.816497	0.019	France	Bacteria	Actinobacteriota	Actinomycetia	Actinomycetales	Microbacteriaceae	NA	NA
eb444ba017abcbfe2785aefd090920cd	Endophyte	0.816497	0.017	France	Bacteria	Patescibacteria	Paceibacteria	UBA9983_A	SBAW01	GWA1-54-10	NA
c07961aba31d6e2fa4967547c1a6032a	Endophyte	1	0.001	France	Bacteria	Patescibacteria	Paceibacteria	UBA9983_A	UBA5272	UBA11704	NA
d6e07ea3cb1b5e5bd3c0b11cf9ce0ac0	Endophyte	0.912871	0.008	France	Bacteria	Patescibacteria	Paceibacteria	UBA9983_A	Zambryskibacteraceae_A	C7867-006	C7867-006 sp000996025
e66a34a41f1e3c2d8c8cb3cb686129f3	Endophyte	0.816497	0.015	France	Bacteria	Patescibacteria	Paceibacteria	UBA9983_A	UBA2103	C7867-001	NA
8b0e1c7c8e8ccdade2ea2e4a92f66289	Endophyte	0.816497	0.027	France	Bacteria	Bdellovibrionota_E	Bdellovibrionia_A_470743	UBA1018	UBA1018	GWA1-52-35	GWA1-52-35 sp001769805
6b3fac9b40594c30c08f1348abf57405	Endophyte	0.816497	0.023	France	Bacteria	Bdellovibrionota_E	Bdellovibrionia_A_470743	UBA1018	UBA1018	GWA1-52-35	GWA1-52-35 sp001769805
a18805269db4470e683f8879739c5962	Endophyte	0.816497	0.027	France	Bacteria	Bdellovibrionota_E	Bdellovibrionia_A_470743	UBA1018	UBA1018	GWA1-52-35	GWA1-52-35 sp001769805
82d5faf33cdcfadfb18fd4fbead30fa8	Endophyte	0.707107	0.049	France	Bacteria	Bdellovibrionota_E	Bdellovibrionia_A_470743	UBA1018	UBA1018	GWA1-52-35	GWA1-52-35 sp001769805
a696eedd45568dec583fd4ffc6260cfb	Endophyte	1	0.001	France	Bacteria	Bdellovibrionota_E	Bdellovibrionia_A_470743	UBA1018	UBA1018	GWA1-52-35	GWA1-52-35 sp001769805
2ff43e1e42a9e1bf106fb41a948e6c2f	Endophyte	0.816497	0.013	France	Bacteria	Bdellovibrionota_E	Bdellovibrionia_A_470743	UBA1018	UBA1018	GWA1-52-35	GWA1-52-35 sp001769805
b09dcea98982d8a8f12c41fcf843bd64	Endophyte	0.816497	0.015	France	Bacteria	Bdellovibrionota_E	Bdellovibrionia_A_470743	UBA1018	UBA1018	GWA1-52-35	GWA1-52-35 sp001769805
1262019c8d1790b757e4bfb77cbde075	Endophyte	0.707107	0.047	France	Bacteria	Bdellovibrionota_E	Bdellovibrionia_A_470743	UBA1018	UBA1018	GWA1-52-35	GWA1-52-35 sp001769805
b6c67223f7bdf3976bd628c37e968244	Endophyte	1	0.001	France	Bacteria	Verrucomicrobiota	Verrucomicrobiae	Verrucomicrobiales	Verrucomicrobiaceae	Roseimicrobium	Roseimicrobium gellanilyticum
65a8660612f0bf17072ae9301499f817	Endophyte	0.816497	0.016	France	Bacteria	Verrucomicrobiota	Verrucomicrobiae	Verrucomicrobiales	Verrucomicrobiaceae	Roseimicrobium	Roseimicrobium gellanilyticum
849c9b7b26bb390a7016d1f9565b5e0a	Endophyte	0.912871	0.003	France	Bacteria	Bacteroidota	Bacteroidia	Bacteroidales	Marinilabiliaceae	JC017	JC017 sp004296775
b9fb37e0b8ba8861f15091788b247c10	Endophyte	0.912871	0.008	France	Bacteria	Bacteroidota	Bacteroidia	Bacteroidales	Marinilabiliaceae	JC017	JC017 sp004296775
c6e2ffdbf7d5790845aa5e6a19991470	Endophyte	0.816497	0.015	France	Bacteria	Bacteroidota	Bacteroidia	Bacteroidales	Marinilabiliaceae	JC017	JC017 sp004296775
d1e6444f54542e7c925845080be42753	Endophyte	0.912871	0.008	France	Bacteria	Bacteroidota	Bacteroidia	Bacteroidales	Marinilabiliaceae	JC017	JC017 sp004296775
8dbecce457a7323c1c5378e7a5501154	Endophyte	0.912871	0.008	France	Bacteria	Bacteroidota	Bacteroidia	Bacteroidales	Marinilabiliaceae	JC017	JC017 sp004296775
9cf07398d71976d4fe901a2b84ce2867	Endophyte	0.816497	0.027	France	Bacteria	Bacteroidota	Bacteroidia	Bacteroidales	Marinilabiliaceae	JC017	JC017 sp004296775
8ba9a1f8f45e7af9206ed5cd7c8d44b1	Endophyte	0.912871	0.008	France	Bacteria	Bacteroidota	Bacteroidia	Bacteroidales	Marinilabiliaceae	JC017	JC017 sp004296775
a301b9192e2fb22614c5b345fd468f3f	Endophyte	0.816497	0.015	France	Bacteria	Bacteroidota	Bacteroidia	Bacteroidales	Marinilabiliaceae	JC017	JC017 sp004296775
4b05983bef22289a4b8da81a187d7b6f	Endophyte	0.816497	0.015	France	Bacteria	Bacteroidota	Bacteroidia	Bacteroidales	Marinilabiliaceae	JC017	JC017 sp004296775
de8dc863a216c100c21a2517ca053d26	Endophyte	0.816497	0.015	France	Bacteria	Bacteroidota	Bacteroidia	Bacteroidales	Marinilabiliaceae	JC017	JC017 sp004296775
b7cf8781873ffdff59e43af0d876a31f	Endophyte	0.816497	0.015	France	Bacteria	Bacteroidota	Bacteroidia	Bacteroidales	Marinilabiliaceae	JC017	JC017 sp004296775
ee02137412e70bd1a04a2784b8711cca	Endophyte	0.816497	0.027	France	Bacteria	Bacteroidota	Bacteroidia	Bacteroidales	Marinilabiliaceae	JC017	JC017 sp004296775
9e5d95feaddc5371614de627a51b7e5a	Endophyte	0.816497	0.015	France	Bacteria	Bacteroidota	Bacteroidia	Bacteroidales	Marinilabiliaceae	JC017	JC017 sp004296775
298d87ca42f00ed0817d756aee4df985	Endophyte	0.816497	0.027	France	Bacteria	Bacteroidota	Bacteroidia	Bacteroidales	Marinilabiliaceae	JC017	JC017 sp004296775
c0c07a4ce233b2d78d126bf1ca862a23	Endophyte	0.912871	0.008	France	Bacteria	Bacteroidota	Bacteroidia	Bacteroidales	Marinilabiliaceae	JC017	JC017 sp004296775
4f27e31bd0f4f7140778c2f43db0e554	Endophyte	0.912871	0.003	France	Bacteria	Bacteroidota	Bacteroidia	Bacteroidales	Marinilabiliaceae	JC017	JC017 sp004296775
4bd82bf4b4adc5afb141d50a98be3349	Endophyte	0.912871	0.008	France	Bacteria	Bacteroidota	Bacteroidia	Bacteroidales	Marinilabiliaceae	JC017	JC017 sp004296775
c216a323bc6ea0f5007308b364679a30	Endophyte	0.816497	0.027	France	Bacteria	Bacteroidota	Bacteroidia	Bacteroidales	Marinilabiliaceae	JC017	JC017 sp004296775
857ed2699452d8c2a6f1ecf6b110d82d	Endophyte	0.912871	0.003	France	Bacteria	Bacteroidota	Ignavibacteria	SJA-28	OLB5	OLB5	OLB5 sp001567545
e1e5e794b76da0b4fdc4344c8f1762ef	Endophyte	0.816497	0.011	France	Bacteria	Bdellovibrionota_E	Bacteriovoracia	Bacteriovoracales	Peredibacteraceae	Peredibacter	Peredibacter starrii
03ae5d78c604109a1b251245a08e364e	Endophyte	0.816497	0.015	France	Bacteria	Bdellovibrionota_E	Bacteriovoracia	Bacteriovoracales	Peredibacteraceae	Peredibacter	Peredibacter starrii
62f52cb8253e50c1302850e68e0522c0	Endophyte	0.816497	0.02	France	Bacteria	Bdellovibrionota_E	Bacteriovoracia	Bacteriovoracales	Peredibacteraceae	Peredibacter	Peredibacter starrii
8f41a58f2b1ba48ef5686edfd05d9133	Endophyte	0.816497	0.018	France	Bacteria	Bdellovibrionota_E	Bacteriovoracia	Bacteriovoracales	Peredibacteraceae	Peredibacter	Peredibacter starrii
a76596cd8a211df6882316fa1cc5dddd	Endophyte	1	0.001	France	Bacteria	Bdellovibrionota_E	Bacteriovoracia	Bacteriovoracales	Peredibacteraceae	Peredibacter	Peredibacter starrii
[truncated: 3,376 more rows]
