# Supplementary material for: Perennial Kernza cropping promotes rhizosphere microbiome stability and endophyte recruitment compared to annual wheat
Source: Environ Microbiome. 2025 Nov 7;20:139. doi: 10.1186/s40793-025-00794-3 (PMC12595868; doi:10.1186/s40793-025-00794-3)
Supplement: Supplementary file 14 — Supplementary Material 14 [file 40793_2025_794_MOESM14_ESM.xlsx]

## Sheet: Authors and description
Perennial Kernza Cropping Promotes Rhizosphere Microbiome Stability and Endophyte Recruitment Compared to Annual Wheat
Sulemana Issifu1,2, Arval Viji Elango2, Kristina Michl3, Christophe David4, Tomislav Cernava3,5, Roland C. Wilhelm2, and Frank Rasche1,6
1Institute of Agricultural Sciences in the Tropics (Hans-Ruthenberg-Institute), University of Hohenheim, Garbenstr. 13, 70599, Stuttgart, Germany.
2Department of Agronomy, Lilly Hall of Life Sciences, Purdue University, USA
3Institute of Environmental Biotechnology, Graz University of Technology, Graz 8010, Austria
4Department of Agroecosystems, Environment and Production, ISARA, Lyon Cedex 07, France
5School of Biological Sciences, Faculty of Environmental and Life Sciences, University of Southampton, SO171BJ Southampton, United Kingdom
6Present address: International Institute of Tropical Agriculture (IITA), P.O. Box 30772-00100, Nairobi, Kenya
* Corresponding Author: Frank Rasche (f.rasche@cgiar.org)
Running Title: Influence of perennialization on rhizomicrobiomes
Keywords: perennialization, rhizosphere, bacterial community, endophytes, annual wheat, Kernza, cropping system microbiology.
Description
List of crop-associated rhizobacterial ASVs shared across study sites. Endophyte data used were obtained from Michl et al. (2024a)

## Sheet: Table S9. Crop-Associated Endop
ASV	Group	avg_stat	n_countries	Domain	Phylum	Class	Order	Family	Genus	Species
0313751ddfabf08c2a7d3ccce12e9145	Kernza	0.814424	3	Bacteria	Proteobacteria	Alphaproteobacteria	Rhizobiales_A_504705	Xanthobacteraceae_503485	Z2-YC6860	NA
4416b31c1b9459eafee9ed4fe01af8cc	Kernza	0.786159	3	Bacteria	Proteobacteria	Alphaproteobacteria	DSM-16000	Inquilinaceae	Inquilinus	Inquilinus limosus
86112bfc3451f6516b6191a05aaecded	AnnualWheat	0.78579	3	Bacteria	Chloroflexota	Chloroflexia	Chloroflexales_407189	Herpetosiphonaceae_407189	Herpetosiphon	NA
91d2e4a6ff9c91356b4154c42d31c974	Kernza	0.780453	3	Bacteria	Desulfobacterota_B	Binatia	UBA1149	UBA1149	UBA1149	NA
e561c53952d49930cd08c323f1701a2a	Kernza	0.758834	3	Bacteria	Proteobacteria	Alphaproteobacteria	Dongiales	Dongiaceae	Dongia_507335	Dongia sp000620685
cac556c2993ac0b8480a17f6bea36a54	Kernza	0.756969	3	Bacteria	Armatimonadota	Armatimonadia	Armatimonadales	Armatimonadaceae	Armatimonas	Armatimonas rosea
67e9abe85abbc1b1facb14f69bf18b93	Kernza	0.75315	3	Bacteria	Bacteroidota	Bacteroidia	Chitinophagales	Chitinophagaceae_966727	Terrimonas_941723	Terrimonas soli
d800b230f2058638cfefc7f99588bd4e	AnnualWheat	0.748225	3	Bacteria	Firmicutes_D	Bacilli	Paenibacillales	NBRC-103111	Paenibacillus_AC	Paenibacillus_AC psychroresistens
4c74205a7d08f7581b4763ffed1e606d	Kernza	0.734019	3	Bacteria	Proteobacteria	Gammaproteobacteria	Pseudomonadales_650612	Porticoccaceae	SZUA-272	NA
3b6dc0fb3f91888f1dcc2fce8bb09ce6	Kernza	0.727742	3	Bacteria	Proteobacteria	Alphaproteobacteria	Rhizobiales_A_504705	Xanthobacteraceae_503485	Z2-YC6860	NA
1dadb7b9b464c1168463a3e1edce06cb	Kernza	0.723706	3	Bacteria	Proteobacteria	Gammaproteobacteria	Burkholderiales_592522	Burkholderiaceae_A_592522	NA	NA
c62ca5daf1303906609eca846a3ea958	Kernza	0.719924	3	Bacteria	Proteobacteria	Gammaproteobacteria	Steroidobacterales	Steroidobacteraceae	NA	NA
f3e69c6a9676821d94adb59c70efc2ec	Kernza	0.702862	3	Bacteria	Myxococcota_A_473307	Myxococcia	Myxococcales	Myxococcaceae	WRKR01	WRKR01 sp009782175
03912c9854730032f11030ca98e16f00	Kernza	0.680678	3	Bacteria	Bacteroidota	Bacteroidia	AKYH767-A	OLB10	OLB10	NA
e001fcfe1b3b3532ff205a18a6e54368	Kernza	0.66638	3	Bacteria	Bacteroidota	Bacteroidia	Chitinophagales	Chitinophagaceae_966727	NA	NA
1a9fe51e23327c050901a3399e6fbba1	Kernza	0.664493	3	Bacteria	Cyanobacteria	Vampirovibrionia	Obscuribacterales	Obscuribacteraceae	QKMZ01	QKMZ01 sp003242885
4dfefa8b3baa0f5c5c0fe91def4b8c10	Kernza	0.66356	3	Bacteria	Acidobacteriota	Vicinamibacteria	Fen-336	Fen-336	WYBL01	WYBL01 sp011526565
1e75b8498993e0dfe9fbd6f33ae54e5e	Kernza	0.652809	3	Bacteria	Proteobacteria	Alphaproteobacteria	Rhizobiales_A_504705	Xanthobacteraceae_503485	Z2-YC6860	NA
07a176d6927566bf7012fd101f839f48	Kernza	0.647853	3	Bacteria	Acidobacteriota	Acidobacteriae	Bryobacterales	Bryobacteraceae	Palsa-187	Palsa-187 sp902826605
0621cd74b11731d8917da9e019fac199	Kernza	0.641397	3	Bacteria	Acidobacteriota	Vicinamibacteria	Vicinamibacterales	SCN-69-37	SCN-69-37	SCN-69-37 sp001724025
b565551da0a2d1dfe1fe115d421243fb	Kernza	0.641104	3	Bacteria	Planctomycetota	Phycisphaerae	WQYP01	WQYP01	WQYP01	WQYP01 sp009781185
8726f197c5d4af226f96c4458633641f	Kernza	0.641102	3	Bacteria	Proteobacteria	Alphaproteobacteria	Rhizobiales_A_502138	Devosiaceae	Devosia_A_501803	NA
e77a9801897fb05bf6df0c916bc8d7fb	AnnualWheat	0.610306	3	Bacteria	Proteobacteria	Gammaproteobacteria	Burkholderiales_592522	Burkholderiaceae_A_592522	Rhodoferax_A_585629	NA
6a8fb6eabe5a0b0ab5c329c86dcff7b9	Kernza	0.607428	3	Bacteria	Bacteroidota	Bacteroidia	Chitinophagales	Chitinophagaceae_966727	NA	NA
c9279c596c58e806b156fe8b07cae714	AnnualWheat	0.607044	3	Bacteria	Firmicutes_D	Bacilli	Paenibacillales	NBRC-103111	Paenibacillus_AC	Paenibacillus_AC psychroresistens
e0b2631017d7a4d0982605f0d5f1eaa7	AnnualWheat	0.573703	3	Bacteria	Bacteroidota	Bacteroidia	Sphingobacteriales	Sphingobacteriaceae	Daejeonella	NA
c01bfe897aa8b72d078d2a5519b40a7d	Kernza	0.549905	3	Bacteria	Planctomycetota	Planctomycetia	Planctomycetales	Planctomycetaceae	Caulifigura	Caulifigura coniformis
6a033540a00ce50586db3d1675229c1d	AnnualWheat	0.544355	3	Bacteria	Bacteroidota	Bacteroidia	AKYH767	B-17BO	UBA4416	UBA4416 sp002420145
8b0e1c7c8e8ccdade2ea2e4a92f66289	Kernza	0.536247	3	Bacteria	Bdellovibrionota_E	Bdellovibrionia_A_470743	UBA1018	UBA1018	GWA1-52-35	GWA1-52-35 sp001769805
d5cc5148abee8c1a227444079d80304f	Kernza	0.532584	3	Bacteria	Gemmatimonadota	Gemmatimonadetes	Gemmatimonadales	GWC2-71-9	JABFSM01	JABFSM01 sp009692115
b6f1ab694c2dfa24e800889f859c617b	AnnualWheat	0.52952	3	Bacteria	Chloroflexota	Chloroflexia	Chloroflexales_407189	Herpetosiphonaceae_407189	Herpetosiphon	NA
75a5fb9fe4646b5bf6377b1a557c840c	Kernza	0.524445	3	Bacteria	Proteobacteria	Alphaproteobacteria	Rhizobiales_A_504721	Rhodomicrobiaceae	R-RK-3	R-RK-3 sp002198715
6a46559a8ed9eef4aac7e6c65f04893c	Kernza	0.513456	3	Bacteria	Bacteroidota	Kapabacteria	Kapabacteriales	UBA961	UBA961	UBA961 sp009919265
63197ef053b564fa90d788b23e69b725	Kernza	0.512677	3	Bacteria	Proteobacteria	Alphaproteobacteria	Rhizobiales_A_504705	Xanthobacteraceae_503485	NA	NA
5bf6b7e932df1cb93c48a1e204ca4d95	AnnualWheat	0.507603	3	Bacteria	Chloroflexota	Anaerolineae	Aggregatilineales	A4b	GCA-2699585	NA
5e8f1a2b767564953486e1f7d246ea55	AnnualWheat	0.495133	3	Bacteria	Chloroflexota	Chloroflexia	Chloroflexales_407189	Herpetosiphonaceae_407189	Herpetosiphon	NA
5ebe9b7867f1e47e5f200cd2ea09a0d4	Kernza	0.463066	3	Bacteria	Proteobacteria	Gammaproteobacteria	Steroidobacterales	Steroidobacteraceae	NA	NA
a9716a0fc9631954be2e4c3545a4fa81	Kernza	0.426657	3	Bacteria	Myxococcota_A_473307	Polyangia_463783	Polyangiales	Polyangiaceae	NA	NA
